# Supplementary material for: Automatic classification of mobile apps to ensure safe usage for adolescents
Source: PLoS One. 2025 Jan 16;20(1):e0313953. doi: 10.1371/journal.pone.0313953 (PMC11737711; doi:10.1371/journal.pone.0313953)
Supplement: S1 Dataset — (ZIP) [file pone.0313953.s001.zip]

Archive with 31 entries (31 files):
- sealuzh_app_reviews · Datasets at Hugging Face - Datashet View.html
- sealuzh_app_reviews · Datasets at Hugging Face - WebPage.html
- sealuzh_app_reviews · Datasets at Hugging Face - WebPage_files/119fa5e3bd9cccc0c434fed0017d6e43
- sealuzh_app_reviews · Datasets at Hugging Face - WebPage_files/4d68767d363f7bc5605906c0e994f132.svg
- sealuzh_app_reviews · Datasets at Hugging Face - WebPage_files/726401ec7b7de29fea5abd4a759bcb98.svg
- sealuzh_app_reviews · Datasets at Hugging Face - WebPage_files/challenge.js.download
- sealuzh_app_reviews · Datasets at Hugging Face - WebPage_files/css2
- sealuzh_app_reviews · Datasets at Hugging Face - WebPage_files/css2(1)
- sealuzh_app_reviews · Datasets at Hugging Face - WebPage_files/HENl3spVJqmq4hHK9RGRq.png
- sealuzh_app_reviews · Datasets at Hugging Face - WebPage_files/huggingface_logo-noborder.svg
- sealuzh_app_reviews · Datasets at Hugging Face - WebPage_files/inner.html
- sealuzh_app_reviews · Datasets at Hugging Face - WebPage_files/j06-U5e2Tifi2xOnTudqS.jpeg
- sealuzh_app_reviews · Datasets at Hugging Face - WebPage_files/katex.min.css
- sealuzh_app_reviews · Datasets at Hugging Face - WebPage_files/m-outer-15a2b40a058ddff1cffdb63779fe3de1.js.download
- sealuzh_app_reviews · Datasets at Hugging Face - WebPage_files/m-outer-3437aaddcdf6922d623e172c2d6f9278.html
- sealuzh_app_reviews · Datasets at Hugging Face - WebPage_files/out-4.5.43.js.download
- sealuzh_app_reviews · Datasets at Hugging Face - WebPage_files/saved_resource
- sealuzh_app_reviews · Datasets at Hugging Face - WebPage_files/script.pageview-props.js.download
- sealuzh_app_reviews · Datasets at Hugging Face - WebPage_files/style.css
- sealuzh_app_reviews · Datasets at Hugging Face_files/119fa5e3bd9cccc0c434fed0017d6e43
- sealuzh_app_reviews · Datasets at Hugging Face_files/challenge.js.download
- sealuzh_app_reviews · Datasets at Hugging Face_files/css2
- sealuzh_app_reviews · Datasets at Hugging Face_files/css2(1)
- sealuzh_app_reviews · Datasets at Hugging Face_files/inner.html
- sealuzh_app_reviews · Datasets at Hugging Face_files/katex.min.css
- sealuzh_app_reviews · Datasets at Hugging Face_files/m-outer-15a2b40a058ddff1cffdb63779fe3de1.js.download
- sealuzh_app_reviews · Datasets at Hugging Face_files/m-outer-3437aaddcdf6922d623e172c2d6f9278.html
- sealuzh_app_reviews · Datasets at Hugging Face_files/out-4.5.43.js.download
- sealuzh_app_reviews · Datasets at Hugging Face_files/saved_resource
- sealuzh_app_reviews · Datasets at Hugging Face_files/script.pageview-props.js.download
- sealuzh_app_reviews · Datasets at Hugging Face_files/style.css
