# Supplementary material for: Automatic classification of mobile apps to ensure safe usage for adolescents
Source: PLoS One. 2025 Jan 16;20(1):e0313953. doi: 10.1371/journal.pone.0313953 (PMC11737711; doi:10.1371/journal.pone.0313953)
Supplement: S1 Dataset — (ZIP) [file pone.0313953.s001.zip › sealuzh_app_reviews · Datasets at Hugging Face - WebPage_files/css2]

/* cyrillic-ext */
@font-face {
  font-family: 'Source Sans Pro';
  font-style: italic;
  font-weight: 200;
  font-display: swap;
  src: url(https://fonts.gstatic.com/s/sourcesanspro/v22/6xKwdSBYKcSV-LCoeQqfX1RYOo3qPZYokSdh18Smxg.woff2) format('woff2');
  unicode-range: U+0460-052F, U+1C80-1C88, U+20B4, U+2DE0-2DFF, U+A640-A69F, U+FE2E-FE2F;
}
/* cyrillic */
@font-face {
  font-family: 'Source Sans Pro';
  font-style: italic;
  font-weight: 200;
  font-display: swap;
  src: url(https://fonts.gstatic.com/s/sourcesanspro/v22/6xKwdSBYKcSV-LCoeQqfX1RYOo3qPZYokSdo18Smxg.woff2) format('woff2');
  unicode-range: U+0301, U+0400-045F, U+0490-0491, U+04B0-04B1, U+2116;
}
/* greek-ext */
@font-face {
  font-family: 'Source Sans Pro';
  font-style: italic;
  font-weight: 200;
  font-display: swap;
  src: url(https://fonts.gstatic.com/s/sourcesanspro/v22/6xKwdSBYKcSV-LCoeQqfX1RYOo3qPZYokSdg18Smxg.woff2) format('woff2');
  unicode-range: U+1F00-1FFF;
}
/* greek */
@font-face {
  font-family: 'Source Sans Pro';
  font-style: italic;
  font-weight: 200;
  font-display: swap;
  src: url(https://fonts.gstatic.com/s/sourcesanspro/v22/6xKwdSBYKcSV-LCoeQqfX1RYOo3qPZYokSdv18Smxg.woff2) format('woff2');
  unicode-range: U+0370-0377, U+037A-037F, U+0384-038A, U+038C, U+038E-03A1, U+03A3-03FF;
}
/* vietnamese */
@font-face {
  font-family: 'Source Sans Pro';
  font-style: italic;
  font-weight: 200;
  font-display: swap;
  src: url(https://fonts.gstatic.com/s/sourcesanspro/v22/6xKwdSBYKcSV-LCoeQqfX1RYOo3qPZYokSdj18Smxg.woff2) format('woff2');
  unicode-range: U+0102-0103, U+0110-0111, U+0128-0129, U+0168-0169, U+01A0-01A1, U+01AF-01B0, U+0300-0301, U+0303-0304, U+0308-0309, U+0323, U+0329, U+1EA0-1EF9, U+20AB;
}
/* latin-ext */
@font-face {
  font-family: 'Source Sans Pro';
  font-style: italic;
  font-weight: 200;
  font-display: swap;
  src: url(https://fonts.gstatic.com/s/sourcesanspro/v22/6xKwdSBYKcSV-LCoeQqfX1RYOo3qPZYokSdi18Smxg.woff2) format('woff2');
  unicode-range: U+0100-02AF, U+0304, U+0308, U+0329, U+1E00-1E9F, U+1EF2-1EFF, U+2020, U+20A0-20AB, U+20AD-20C0, U+2113, U+2C60-2C7F, U+A720-A7FF;
}
/* latin */
@font-face {
  font-family: 'Source Sans Pro';
  font-style: italic;
  font-weight: 200;
  font-display: swap;
  src: url(https://fonts.gstatic.com/s/sourcesanspro/v22/6xKwdSBYKcSV-LCoeQqfX1RYOo3qPZYokSds18Q.woff2) format('woff2');
  unicode-range: U+0000-00FF, U+0131, U+0152-0153, U+02BB-02BC, U+02C6, U+02DA, U+02DC, U+0304, U+0308, U+0329, U+2000-206F, U+2074, U+20AC, U+2122, U+2191, U+2193, U+2212, U+2215, U+FEFF, U+FFFD;
}
/* cyrillic-ext */
@font-face {
  font-family: 'Source Sans Pro';
  font-style: italic;
  font-weight: 300;
  font-display: swap;
  src: url(https://fonts.gstatic.com/s/sourcesanspro/v22/6xKwdSBYKcSV-LCoeQqfX1RYOo3qPZZMkidh18Smxg.woff2) format('woff2');
  unicode-range: U+0460-052F, U+1C80-1C88, U+20B4, U+2DE0-2DFF, U+A640-A69F, U+FE2E-FE2F;
}
/* cyrillic */
@font-face {
  font-family: 'Source Sans Pro';
  font-style: italic;
  font-weight: 300;
  font-display: swap;
  src: url(https://fonts.gstatic.com/s/sourcesanspro/v22/6xKwdSBYKcSV-LCoeQqfX1RYOo3qPZZMkido18Smxg.woff2) format('woff2');
  unicode-range: U+0301, U+0400-045F, U+0490-0491, U+04B0-04B1, U+2116;
}
/* greek-ext */
@font-face {
  font-family: 'Source Sans Pro';
  font-style: italic;
  font-weight: 300;
  font-display: swap;
  src: url(https://fonts.gstatic.com/s/sourcesanspro/v22/6xKwdSBYKcSV-LCoeQqfX1RYOo3qPZZMkidg18Smxg.woff2) format('woff2');
  unicode-range: U+1F00-1FFF;
}
/* greek */
@font-face {
  font-family: 'Source Sans Pro';
  font-style: italic;
  font-weight: 300;
  font-display: swap;
  src: url(https://fonts.gstatic.com/s/sourcesanspro/v22/6xKwdSBYKcSV-LCoeQqfX1RYOo3qPZZMkidv18Smxg.woff2) format('woff2');
  unicode-range: U+0370-0377, U+037A-037F, U+0384-038A, U+038C, U+038E-03A1, U+03A3-03FF;
}
/* vietnamese */
@font-face {
  font-family: 'Source Sans Pro';
  font-style: italic;
  font-weight: 300;
  font-display: swap;
  src: url(https://fonts.gstatic.com/s/sourcesanspro/v22/6xKwdSBYKcSV-LCoeQqfX1RYOo3qPZZMkidj18Smxg.woff2) format('woff2');
  unicode-range: U+0102-0103, U+0110-0111, U+0128-0129, U+0168-0169, U+01A0-01A1, U+01AF-01B0, U+0300-0301, U+0303-0304, U+0308-0309, U+0323, U+0329, U+1EA0-1EF9, U+20AB;
}
/* latin-ext */
@font-face {
  font-family: 'Source Sans Pro';
  font-style: italic;
  font-weight: 300;
  font-display: swap;
  src: url(https://fonts.gstatic.com/s/sourcesanspro/v22/6xKwdSBYKcSV-LCoeQqfX1RYOo3qPZZMkidi18Smxg.woff2) format('woff2');
  unicode-range: U+0100-02AF, U+0304, U+0308, U+0329, U+1E00-1E9F, U+1EF2-1EFF, U+2020, U+20A0-20AB, U+20AD-20C0, U+2113, U+2C60-2C7F, U+A720-A7FF;
}
/* latin */
@font-face {
  font-family: 'Source Sans Pro';
  font-style: italic;
  font-weight: 300;
  font-display: swap;
  src: url(https://fonts.gstatic.com/s/sourcesanspro/v22/6xKwdSBYKcSV-LCoeQqfX1RYOo3qPZZMkids18Q.woff2) format('woff2');
  unicode-range: U+0000-00FF, U+0131, U+0152-0153, U+02BB-02BC, U+02C6, U+02DA, U+02DC, U+0304, U+0308, U+0329, U+2000-206F, U+2074, U+20AC, U+2122, U+2191, U+2193, U+2212, U+2215, U+FEFF, U+FFFD;
}
/* cyrillic-ext */
@font-face {
  font-family: 'Source Sans Pro';
  font-style: italic;
  font-weight: 400;
  font-display: swap;
  src: url(https://fonts.gstatic.com/s/sourcesanspro/v22/6xK1dSBYKcSV-LCoeQqfX1RYOo3qPZ7qsDJT9g.woff2) format('woff2');
  unicode-range: U+0460-052F, U+1C80-1C88, U+20B4, U+2DE0-2DFF, U+A640-A69F, U+FE2E-FE2F;
}
/* cyrillic */
@font-face {
  font-family: 'Source Sans Pro';
  font-style: italic;
  font-weight: 400;
  font-display: swap;
  src: url(https://fonts.gstatic.com/s/sourcesanspro/v22/6xK1dSBYKcSV-LCoeQqfX1RYOo3qPZ7jsDJT9g.woff2) format('woff2');
  unicode-range: U+0301, U+0400-045F, U+0490-0491, U+04B0-04B1, U+2116;
}
/* greek-ext */
@font-face {
  font-family: 'Source Sans Pro';
  font-style: italic;
  font-weight: 400;
  font-display: swap;
  src: url(https://fonts.gstatic.com/s/sourcesanspro/v22/6xK1dSBYKcSV-LCoeQqfX1RYOo3qPZ7rsDJT9g.woff2) format('woff2');
  unicode-range: U+1F00-1FFF;
}
/* greek */
@font-face {
  font-family: 'Source Sans Pro';
  font-style: italic;
  font-weight: 400;
  font-display: swap;
  src: url(https://fonts.gstatic.com/s/sourcesanspro/v22/6xK1dSBYKcSV-LCoeQqfX1RYOo3qPZ7ksDJT9g.woff2) format('woff2');
  unicode-range: U+0370-0377, U+037A-037F, U+0384-038A, U+038C, U+038E-03A1, U+03A3-03FF;
}
/* vietnamese */
@font-face {
  font-family: 'Source Sans Pro';
  font-style: italic;
  font-weight: 400;
  font-display: swap;
  src: url(https://fonts.gstatic.com/s/sourcesanspro/v22/6xK1dSBYKcSV-LCoeQqfX1RYOo3qPZ7osDJT9g.woff2) format('woff2');
  unicode-range: U+0102-0103, U+0110-0111, U+0128-0129, U+0168-0169, U+01A0-01A1, U+01AF-01B0, U+0300-0301, U+0303-0304, U+0308-0309, U+0323, U+0329, U+1EA0-1EF9, U+20AB;
}
/* latin-ext */
@font-face {
  font-family: 'Source Sans Pro';
  font-style: italic;
  font-weight: 400;
  font-display: swap;
  src: url(https://fonts.gstatic.com/s/sourcesanspro/v22/6xK1dSBYKcSV-LCoeQqfX1RYOo3qPZ7psDJT9g.woff2) format('woff2');
  unicode-range: U+0100-02AF, U+0304, U+0308, U+0329, U+1E00-1E9F, U+1EF2-1EFF, U+2020, U+20A0-20AB, U+20AD-20C0, U+2113, U+2C60-2C7F, U+A720-A7FF;
}
/* latin */
@font-face {
  font-family: 'Source Sans Pro';
  font-style: italic;
  font-weight: 400;
  font-display: swap;
  src: url(https://fonts.gstatic.com/s/sourcesanspro/v22/6xK1dSBYKcSV-LCoeQqfX1RYOo3qPZ7nsDI.woff2) format('woff2');
  unicode-range: U+0000-00FF, U+0131, U+0152-0153, U+02BB-02BC, U+02C6, U+02DA, U+02DC, U+0304, U+0308, U+0329, U+2000-206F, U+2074, U+20AC, U+2122, U+2191, U+2193, U+2212, U+2215, U+FEFF, U+FFFD;
}
/* cyrillic-ext */
@font-face {
  font-family: 'Source Sans Pro';
  font-style: italic;
  font-weight: 600;
  font-display: swap;
  src: url(https://fonts.gstatic.com/s/sourcesanspro/v22/6xKwdSBYKcSV-LCoeQqfX1RYOo3qPZY4lCdh18Smxg.woff2) format('woff2');
  unicode-range: U+0460-052F, U+1C80-1C88, U+20B4, U+2DE0-2DFF, U+A640-A69F, U+FE2E-FE2F;
}
/* cyrillic */
@font-face {
  font-family: 'Source Sans Pro';
  font-style: italic;
  font-weight: 600;
  font-display: swap;
  src: url(https://fonts.gstatic.com/s/sourcesanspro/v22/6xKwdSBYKcSV-LCoeQqfX1RYOo3qPZY4lCdo18Smxg.woff2) format('woff2');
  unicode-range: U+0301, U+0400-045F, U+0490-0491, U+04B0-04B1, U+2116;
}
/* greek-ext */
@font-face {
  font-family: 'Source Sans Pro';
  font-style: italic;
  font-weight: 600;
  font-display: swap;
  src: url(https://fonts.gstatic.com/s/sourcesanspro/v22/6xKwdSBYKcSV-LCoeQqfX1RYOo3qPZY4lCdg18Smxg.woff2) format('woff2');
  unicode-range: U+1F00-1FFF;
}
/* greek */
@font-face {
  font-family: 'Source Sans Pro';
  font-style: italic;
  font-weight: 600;
  font-display: swap;
  src: url(https://fonts.gstatic.com/s/sourcesanspro/v22/6xKwdSBYKcSV-LCoeQqfX1RYOo3qPZY4lCdv18Smxg.woff2) format('woff2');
  unicode-range: U+0370-0377, U+037A-037F, U+0384-038A, U+038C, U+038E-03A1, U+03A3-03FF;
}
/* vietnamese */
@font-face {
  font-family: 'Source Sans Pro';
  font-style: italic;
  font-weight: 600;
  font-display: swap;
  src: url(https://fonts.gstatic.com/s/sourcesanspro/v22/6xKwdSBYKcSV-LCoeQqfX1RYOo3qPZY4lCdj18Smxg.woff2) format('woff2');
  unicode-range: U+0102-0103, U+0110-0111, U+0128-0129, U+0168-0169, U+01A0-01A1, U+01AF-01B0, U+0300-0301, U+0303-0304, U+0308-0309, U+0323, U+0329, U+1EA0-1EF9, U+20AB;
}
/* latin-ext */
@font-face {
  font-family: 'Source Sans Pro';
  font-style: italic;
  font-weight: 600;
  font-display: swap;
  src: url(https://fonts.gstatic.com/s/sourcesanspro/v22/6xKwdSBYKcSV-LCoeQqfX1RYOo3qPZY4lCdi18Smxg.woff2) format('woff2');
  unicode-range: U+0100-02AF, U+0304, U+0308, U+0329, U+1E00-1E9F, U+1EF2-1EFF, U+2020, U+20A0-20AB, U+20AD-20C0, U+2113, U+2C60-2C7F, U+A720-A7FF;
}
/* latin */
@font-face {
  font-family: 'Source Sans Pro';
  font-style: italic;
  font-weight: 600;
  font-display: swap;
  src: url(https://fonts.gstatic.com/s/sourcesanspro/v22/6xKwdSBYKcSV-LCoeQqfX1RYOo3qPZY4lCds18Q.woff2) format('woff2');
  unicode-range: U+0000-00FF, U+0131, U+0152-0153, U+02BB-02BC, U+02C6, U+02DA, U+02DC, U+0304, U+0308, U+0329, U+2000-206F, U+2074, U+20AC, U+2122, U+2191, U+2193, U+2212, U+2215, U+FEFF, U+FFFD;
}
/* cyrillic-ext */
@font-face {
  font-family: 'Source Sans Pro';
  font-style: italic;
  font-weight: 700;
  font-display: swap;
  src: url(https://fonts.gstatic.com/s/sourcesanspro/v22/6xKwdSBYKcSV-LCoeQqfX1RYOo3qPZZclSdh18Smxg.woff2) format('woff2');
  unicode-range: U+0460-052F, U+1C80-1C88, U+20B4, U+2DE0-2DFF, U+A640-A69F, U+FE2E-FE2F;
}
/* cyrillic */
@font-face {
  font-family: 'Source Sans Pro';
  font-style: italic;
  font-weight: 700;
  font-display: swap;
  src: url(https://fonts.gstatic.com/s/sourcesanspro/v22/6xKwdSBYKcSV-LCoeQqfX1RYOo3qPZZclSdo18Smxg.woff2) format('woff2');
  unicode-range: U+0301, U+0400-045F, U+0490-0491, U+04B0-04B1, U+2116;
}
/* greek-ext */
@font-face {
  font-family: 'Source Sans Pro';
  font-style: italic;
  font-weight: 700;
  font-display: swap;
  src: url(https://fonts.gstatic.com/s/sourcesanspro/v22/6xKwdSBYKcSV-LCoeQqfX1RYOo3qPZZclSdg18Smxg.woff2) format('woff2');
  unicode-range: U+1F00-1FFF;
}
/* greek */
@font-face {
  font-family: 'Source Sans Pro';
  font-style: italic;
  font-weight: 700;
  font-display: swap;
  src: url(https://fonts.gstatic.com/s/sourcesanspro/v22/6xKwdSBYKcSV-LCoeQqfX1RYOo3qPZZclSdv18Smxg.woff2) format('woff2');
  unicode-range: U+0370-0377, U+037A-037F, U+0384-038A, U+038C, U+038E-03A1, U+03A3-03FF;
}
/* vietnamese */
@font-face {
  font-family: 'Source Sans Pro';
  font-style: italic;
  font-weight: 700;
  font-display: swap;
  src: url(https://fonts.gstatic.com/s/sourcesanspro/v22/6xKwdSBYKcSV-LCoeQqfX1RYOo3qPZZclSdj18Smxg.woff2) format('woff2');
  unicode-range: U+0102-0103, U+0110-0111, U+0128-0129, U+0168-0169, U+01A0-01A1, U+01AF-01B0, U+0300-0301, U+0303-0304, U+0308-0309, U+0323, U+0329, U+1EA0-1EF9, U+20AB;
}
/* latin-ext */
@font-face {
  font-family: 'Source Sans Pro';
  font-style: italic;
  font-weight: 700;
  font-display: swap;
  src: url(https://fonts.gstatic.com/s/sourcesanspro/v22/6xKwdSBYKcSV-LCoeQqfX1RYOo3qPZZclSdi18Smxg.woff2) format('woff2');
  unicode-range: U+0100-02AF, U+0304, U+0308, U+0329, U+1E00-1E9F, U+1EF2-1EFF, U+2020, U+20A0-20AB, U+20AD-20C0, U+2113, U+2C60-2C7F, U+A720-A7FF;
}
/* latin */
@font-face {
  font-family: 'Source Sans Pro';
  font-style: italic;
  font-weight: 700;
  font-display: swap;
  src: url(https://fonts.gstatic.com/s/sourcesanspro/v22/6xKwdSBYKcSV-LCoeQqfX1RYOo3qPZZclSds18Q.woff2) format('woff2');
  unicode-range: U+0000-00FF, U+0131, U+0152-0153, U+02BB-02BC, U+02C6, U+02DA, U+02DC, U+0304, U+0308, U+0329, U+2000-206F, U+2074, U+20AC, U+2122, U+2191, U+2193, U+2212, U+2215, U+FEFF, U+FFFD;
}
/* cyrillic-ext */
@font-face {
  font-family: 'Source Sans Pro';
  font-style: italic;
  font-weight: 900;
  font-display: swap;
  src: url(https://fonts.gstatic.com/s/sourcesanspro/v22/6xKwdSBYKcSV-LCoeQqfX1RYOo3qPZZklydh18Smxg.woff2) format('woff2');
  unicode-range: U+0460-052F, U+1C80-1C88, U+20B4, U+2DE0-2DFF, U+A640-A69F, U+FE2E-FE2F;
}
/* cyrillic */
@font-face {
  font-family: 'Source Sans Pro';
  font-style: italic;
  font-weight: 900;
  font-display: swap;
  src: url(https://fonts.gstatic.com/s/sourcesanspro/v22/6xKwdSBYKcSV-LCoeQqfX1RYOo3qPZZklydo18Smxg.woff2) format('woff2');
  unicode-range: U+0301, U+0400-045F, U+0490-0491, U+04B0-04B1, U+2116;
}
/* greek-ext */
@font-face {
  font-family: 'Source Sans Pro';
  font-style: italic;
  font-weight: 900;
  font-display: swap;
  src: url(https://fonts.gstatic.com/s/sourcesanspro/v22/6xKwdSBYKcSV-LCoeQqfX1RYOo3qPZZklydg18Smxg.woff2) format('woff2');
  unicode-range: U+1F00-1FFF;
}
/* greek */
@font-face {
  font-family: 'Source Sans Pro';
  font-style: italic;
  font-weight: 900;
  font-display: swap;
  src: url(https://fonts.gstatic.com/s/sourcesanspro/v22/6xKwdSBYKcSV-LCoeQqfX1RYOo3qPZZklydv18Smxg.woff2) format('woff2');
  unicode-range: U+0370-0377, U+037A-037F, U+0384-038A, U+038C, U+038E-03A1, U+03A3-03FF;
}
/* vietnamese */
@font-face {
  font-family: 'Source Sans Pro';
  font-style: italic;
  font-weight: 900;
  font-display: swap;
  src: url(https://fonts.gstatic.com/s/sourcesanspro/v22/6xKwdSBYKcSV-LCoeQqfX1RYOo3qPZZklydj18Smxg.woff2) format('woff2');
  unicode-range: U+0102-0103, U+0110-0111, U+0128-0129, U+0168-0169, U+01A0-01A1, U+01AF-01B0, U+0300-0301, U+0303-0304, U+0308-0309, U+0323, U+0329, U+1EA0-1EF9, U+20AB;
}
/* latin-ext */
@font-face {
  font-family: 'Source Sans Pro';
  font-style: italic;
  font-weight: 900;
  font-display: swap;
  src: url(https://fonts.gstatic.com/s/sourcesanspro/v22/6xKwdSBYKcSV-LCoeQqfX1RYOo3qPZZklydi18Smxg.woff2) format('woff2');
  unicode-range: U+0100-02AF, U+0304, U+0308, U+0329, U+1E00-1E9F, U+1EF2-1EFF, U+2020, U+20A0-20AB, U+20AD-20C0, U+2113, U+2C60-2C7F, U+A720-A7FF;
}
/* latin */
@font-face {
  font-family: 'Source Sans Pro';
  font-style: italic;
  font-weight: 900;
  font-display: swap;
  src: url(https://fonts.gstatic.com/s/sourcesanspro/v22/6xKwdSBYKcSV-LCoeQqfX1RYOo3qPZZklyds18Q.woff2) format('woff2');
  unicode-range: U+0000-00FF, U+0131, U+0152-0153, U+02BB-02BC, U+02C6, U+02DA, U+02DC, U+0304, U+0308, U+0329, U+2000-206F, U+2074, U+20AC, U+2122, U+2191, U+2193, U+2212, U+2215, U+FEFF, U+FFFD;
}
/* cyrillic-ext */
@font-face {
  font-family: 'Source Sans Pro';
  font-style: normal;
  font-weight: 200;
  font-display: swap;
  src: url(https://fonts.gstatic.com/s/sourcesanspro/v22/6xKydSBYKcSV-LCoeQqfX1RYOo3i94_wmhduz8A.woff2) format('woff2');
  unicode-range: U+0460-052F, U+1C80-1C88, U+20B4, U+2DE0-2DFF, U+A640-A69F, U+FE2E-FE2F;
}
/* cyrillic */
@font-face {
  font-family: 'Source Sans Pro';
  font-style: normal;
  font-weight: 200;
  font-display: swap;
  src: url(https://fonts.gstatic.com/s/sourcesanspro/v22/6xKydSBYKcSV-LCoeQqfX1RYOo3i94_wkxduz8A.woff2) format('woff2');
  unicode-range: U+0301, U+0400-045F, U+0490-0491, U+04B0-04B1, U+2116;
}
/* greek-ext */
@font-face {
  font-family: 'Source Sans Pro';
  font-style: normal;
  font-weight: 200;
  font-display: swap;
  src: url(https://fonts.gstatic.com/s/sourcesanspro/v22/6xKydSBYKcSV-LCoeQqfX1RYOo3i94_wmxduz8A.woff2) format('woff2');
  unicode-range: U+1F00-1FFF;
}
/* greek */
@font-face {
  font-family: 'Source Sans Pro';
  font-style: normal;
  font-weight: 200;
  font-display: swap;
  src: url(https://fonts.gstatic.com/s/sourcesanspro/v22/6xKydSBYKcSV-LCoeQqfX1RYOo3i94_wlBduz8A.woff2) format('woff2');
  unicode-range: U+0370-0377, U+037A-037F, U+0384-038A, U+038C, U+038E-03A1, U+03A3-03FF;
}
/* vietnamese */
@font-face {
  font-family: 'Source Sans Pro';
  font-style: normal;
  font-weight: 200;
  font-display: swap;
  src: url(https://fonts.gstatic.com/s/sourcesanspro/v22/6xKydSBYKcSV-LCoeQqfX1RYOo3i94_wmBduz8A.woff2) format('woff2');
  unicode-range: U+0102-0103, U+0110-0111, U+0128-0129, U+0168-0169, U+01A0-01A1, U+01AF-01B0, U+0300-0301, U+0303-0304, U+0308-0309, U+0323, U+0329, U+1EA0-1EF9, U+20AB;
}
/* latin-ext */
@font-face {
  font-family: 'Source Sans Pro';
  font-style: normal;
  font-weight: 200;
  font-display: swap;
  src: url(https://fonts.gstatic.com/s/sourcesanspro/v22/6xKydSBYKcSV-LCoeQqfX1RYOo3i94_wmRduz8A.woff2) format('woff2');
  unicode-range: U+0100-02AF, U+0304, U+0308, U+0329, U+1E00-1E9F, U+1EF2-1EFF, U+2020, U+20A0-20AB, U+20AD-20C0, U+2113, U+2C60-2C7F, U+A720-A7FF;
}
/* latin */
@font-face {
  font-family: 'Source Sans Pro';
  font-style: normal;
  font-weight: 200;
  font-display: swap;
  src: url(https://fonts.gstatic.com/s/sourcesanspro/v22/6xKydSBYKcSV-LCoeQqfX1RYOo3i94_wlxdu.woff2) format('woff2');
  unicode-range: U+0000-00FF, U+0131, U+0152-0153, U+02BB-02BC, U+02C6, U+02DA, U+02DC, U+0304, U+0308, U+0329, U+2000-206F, U+2074, U+20AC, U+2122, U+2191, U+2193, U+2212, U+2215, U+FEFF, U+FFFD;
}
/* cyrillic-ext */
@font-face {
  font-family: 'Source Sans Pro';
  font-style: normal;
  font-weight: 300;
  font-display: swap;
  src: url(https://fonts.gstatic.com/s/sourcesanspro/v22/6xKydSBYKcSV-LCoeQqfX1RYOo3ik4zwmhduz8A.woff2) format('woff2');
  unicode-range: U+0460-052F, U+1C80-1C88, U+20B4, U+2DE0-2DFF, U+A640-A69F, U+FE2E-FE2F;
}
/* cyrillic */
@font-face {
  font-family: 'Source Sans Pro';
  font-style: normal;
  font-weight: 300;
  font-display: swap;
  src: url(https://fonts.gstatic.com/s/sourcesanspro/v22/6xKydSBYKcSV-LCoeQqfX1RYOo3ik4zwkxduz8A.woff2) format('woff2');
  unicode-range: U+0301, U+0400-045F, U+0490-0491, U+04B0-04B1, U+2116;
}
/* greek-ext */
@font-face {
  font-family: 'Source Sans Pro';
  font-style: normal;
  font-weight: 300;
  font-display: swap;
  src: url(https://fonts.gstatic.com/s/sourcesanspro/v22/6xKydSBYKcSV-LCoeQqfX1RYOo3ik4zwmxduz8A.woff2) format('woff2');
  unicode-range: U+1F00-1FFF;
}
/* greek */
@font-face {
  font-family: 'Source Sans Pro';
  font-style: normal;
  font-weight: 300;
  font-display: swap;
  src: url(https://fonts.gstatic.com/s/sourcesanspro/v22/6xKydSBYKcSV-LCoeQqfX1RYOo3ik4zwlBduz8A.woff2) format('woff2');
  unicode-range: U+0370-0377, U+037A-037F, U+0384-038A, U+038C, U+038E-03A1, U+03A3-03FF;
}
/* vietnamese */
@font-face {
  font-family: 'Source Sans Pro';
  font-style: normal;
  font-weight: 300;
  font-display: swap;
  src: url(https://fonts.gstatic.com/s/sourcesanspro/v22/6xKydSBYKcSV-LCoeQqfX1RYOo3ik4zwmBduz8A.woff2) format('woff2');
  unicode-range: U+0102-0103, U+0110-0111, U+0128-0129, U+0168-0169, U+01A0-01A1, U+01AF-01B0, U+0300-0301, U+0303-0304, U+0308-0309, U+0323, U+0329, U+1EA0-1EF9, U+20AB;
}
/* latin-ext */
@font-face {
  font-family: 'Source Sans Pro';
  font-style: normal;
  font-weight: 300;
  font-display: swap;
  src: url(https://fonts.gstatic.com/s/sourcesanspro/v22/6xKydSBYKcSV-LCoeQqfX1RYOo3ik4zwmRduz8A.woff2) format('woff2');
  unicode-range: U+0100-02AF, U+0304, U+0308, U+0329, U+1E00-1E9F, U+1EF2-1EFF, U+2020, U+20A0-20AB, U+20AD-20C0, U+2113, U+2C60-2C7F, U+A720-A7FF;
}
/* latin */
@font-face {
  font-family: 'Source Sans Pro';
  font-style: normal;
  font-weight: 300;
  font-display: swap;
  src: url(https://fonts.gstatic.com/s/sourcesanspro/v22/6xKydSBYKcSV-LCoeQqfX1RYOo3ik4zwlxdu.woff2) format('woff2');
  unicode-range: U+0000-00FF, U+0131, U+0152-0153, U+02BB-02BC, U+02C6, U+02DA, U+02DC, U+0304, U+0308, U+0329, U+2000-206F, U+2074, U+20AC, U+2122, U+2191, U+2193, U+2212, U+2215, U+FEFF, U+FFFD;
}
/* cyrillic-ext */
@font-face {
  font-family: 'Source Sans Pro';
  font-style: normal;
  font-weight: 400;
  font-display: swap;
  src: url(https://fonts.gstatic.com/s/sourcesanspro/v22/6xK3dSBYKcSV-LCoeQqfX1RYOo3qNa7lqDY.woff2) format('woff2');
  unicode-range: U+0460-052F, U+1C80-1C88, U+20B4, U+2DE0-2DFF, U+A640-A69F, U+FE2E-FE2F;
}
/* cyrillic */
@font-face {
  font-family: 'Source Sans Pro';
  font-style: normal;
  font-weight: 400;
  font-display: swap;
  src: url(https://fonts.gstatic.com/s/sourcesanspro/v22/6xK3dSBYKcSV-LCoeQqfX1RYOo3qPK7lqDY.woff2) format('woff2');
  unicode-range: U+0301, U+0400-045F, U+0490-0491, U+04B0-04B1, U+2116;
}
/* greek-ext */
@font-face {
  font-family: 'Source Sans Pro';
  font-style: normal;
  font-weight: 400;
  font-display: swap;
  src: url(https://fonts.gstatic.com/s/sourcesanspro/v22/6xK3dSBYKcSV-LCoeQqfX1RYOo3qNK7lqDY.woff2) format('woff2');
  unicode-range: U+1F00-1FFF;
}
/* greek */
@font-face {
  font-family: 'Source Sans Pro';
  font-style: normal;
  font-weight: 400;
  font-display: swap;
  src: url(https://fonts.gstatic.com/s/sourcesanspro/v22/6xK3dSBYKcSV-LCoeQqfX1RYOo3qO67lqDY.woff2) format('woff2');
  unicode-range: U+0370-0377, U+037A-037F, U+0384-038A, U+038C, U+038E-03A1, U+03A3-03FF;
}
/* vietnamese */
@font-face {
  font-family: 'Source Sans Pro';
  font-style: normal;
  font-weight: 400;
  font-display: swap;
  src: url(https://fonts.gstatic.com/s/sourcesanspro/v22/6xK3dSBYKcSV-LCoeQqfX1RYOo3qN67lqDY.woff2) format('woff2');
  unicode-range: U+0102-0103, U+0110-0111, U+0128-0129, U+0168-0169, U+01A0-01A1, U+01AF-01B0, U+0300-0301, U+0303-0304, U+0308-0309, U+0323, U+0329, U+1EA0-1EF9, U+20AB;
}
/* latin-ext */
@font-face {
  font-family: 'Source Sans Pro';
  font-style: normal;
  font-weight: 400;
  font-display: swap;
  src: url(https://fonts.gstatic.com/s/sourcesanspro/v22/6xK3dSBYKcSV-LCoeQqfX1RYOo3qNq7lqDY.woff2) format('woff2');
  unicode-range: U+0100-02AF, U+0304, U+0308, U+0329, U+1E00-1E9F, U+1EF2-1EFF, U+2020, U+20A0-20AB, U+20AD-20C0, U+2113, U+2C60-2C7F, U+A720-A7FF;
}
/* latin */
@font-face {
  font-family: 'Source Sans Pro';
  font-style: normal;
  font-weight: 400;
  font-display: swap;
  src: url(https://fonts.gstatic.com/s/sourcesanspro/v22/6xK3dSBYKcSV-LCoeQqfX1RYOo3qOK7l.woff2) format('woff2');
  unicode-range: U+0000-00FF, U+0131, U+0152-0153, U+02BB-02BC, U+02C6, U+02DA, U+02DC, U+0304, U+0308, U+0329, U+2000-206F, U+2074, U+20AC, U+2122, U+2191, U+2193, U+2212, U+2215, U+FEFF, U+FFFD;
}
/* cyrillic-ext */
@font-face {
  font-family: 'Source Sans Pro';
  font-style: normal;
  font-weight: 600;
  font-display: swap;
  src: url(https://fonts.gstatic.com/s/sourcesanspro/v22/6xKydSBYKcSV-LCoeQqfX1RYOo3i54rwmhduz8A.woff2) format('woff2');
  unicode-range: U+0460-052F, U+1C80-1C88, U+20B4, U+2DE0-2DFF, U+A640-A69F, U+FE2E-FE2F;
}
/* cyrillic */
@font-face {
  font-family: 'Source Sans Pro';
  font-style: normal;
  font-weight: 600;
  font-display: swap;
  src: url(https://fonts.gstatic.com/s/sourcesanspro/v22/6xKydSBYKcSV-LCoeQqfX1RYOo3i54rwkxduz8A.woff2) format('woff2');
  unicode-range: U+0301, U+0400-045F, U+0490-0491, U+04B0-04B1, U+2116;
}
/* greek-ext */
@font-face {
  font-family: 'Source Sans Pro';
  font-style: normal;
  font-weight: 600;
  font-display: swap;
  src: url(https://fonts.gstatic.com/s/sourcesanspro/v22/6xKydSBYKcSV-LCoeQqfX1RYOo3i54rwmxduz8A.woff2) format('woff2');
  unicode-range: U+1F00-1FFF;
}
/* greek */
@font-face {
  font-family: 'Source Sans Pro';
  font-style: normal;
  font-weight: 600;
  font-display: swap;
  src: url(https://fonts.gstatic.com/s/sourcesanspro/v22/6xKydSBYKcSV-LCoeQqfX1RYOo3i54rwlBduz8A.woff2) format('woff2');
  unicode-range: U+0370-0377, U+037A-037F, U+0384-038A, U+038C, U+038E-03A1, U+03A3-03FF;
}
/* vietnamese */
@font-face {
  font-family: 'Source Sans Pro';
  font-style: normal;
  font-weight: 600;
  font-display: swap;
  src: url(https://fonts.gstatic.com/s/sourcesanspro/v22/6xKydSBYKcSV-LCoeQqfX1RYOo3i54rwmBduz8A.woff2) format('woff2');
  unicode-range: U+0102-0103, U+0110-0111, U+0128-0129, U+0168-0169, U+01A0-01A1, U+01AF-01B0, U+0300-0301, U+0303-0304, U+0308-0309, U+0323, U+0329, U+1EA0-1EF9, U+20AB;
}
/* latin-ext */
@font-face {
  font-family: 'Source Sans Pro';
  font-style: normal;
  font-weight: 600;
  font-display: swap;
  src: url(https://fonts.gstatic.com/s/sourcesanspro/v22/6xKydSBYKcSV-LCoeQqfX1RYOo3i54rwmRduz8A.woff2) format('woff2');
  unicode-range: U+0100-02AF, U+0304, U+0308, U+0329, U+1E00-1E9F, U+1EF2-1EFF, U+2020, U+20A0-20AB, U+20AD-20C0, U+2113, U+2C60-2C7F, U+A720-A7FF;
}
/* latin */
@font-face {
  font-family: 'Source Sans Pro';
  font-style: normal;
  font-weight: 600;
  font-display: swap;
  src: url(https://fonts.gstatic.com/s/sourcesanspro/v22/6xKydSBYKcSV-LCoeQqfX1RYOo3i54rwlxdu.woff2) format('woff2');
  unicode-range: U+0000-00FF, U+0131, U+0152-0153, U+02BB-02BC, U+02C6, U+02DA, U+02DC, U+0304, U+0308, U+0329, U+2000-206F, U+2074, U+20AC, U+2122, U+2191, U+2193, U+2212, U+2215, U+FEFF, U+FFFD;
}
/* cyrillic-ext */
@font-face {
  font-family: 'Source Sans Pro';
  font-style: normal;
  font-weight: 700;
  font-display: swap;
  src: url(https://fonts.gstatic.com/s/sourcesanspro/v22/6xKydSBYKcSV-LCoeQqfX1RYOo3ig4vwmhduz8A.woff2) format('woff2');
  unicode-range: U+0460-052F, U+1C80-1C88, U+20B4, U+2DE0-2DFF, U+A640-A69F, U+FE2E-FE2F;
}
/* cyrillic */
@font-face {
  font-family: 'Source Sans Pro';
  font-style: normal;
  font-weight: 700;
  font-display: swap;
  src: url(https://fonts.gstatic.com/s/sourcesanspro/v22/6xKydSBYKcSV-LCoeQqfX1RYOo3ig4vwkxduz8A.woff2) format('woff2');
  unicode-range: U+0301, U+0400-045F, U+0490-0491, U+04B0-04B1, U+2116;
}
/* greek-ext */
@font-face {
  font-family: 'Source Sans Pro';
  font-style: normal;
  font-weight: 700;
  font-display: swap;
  src: url(https://fonts.gstatic.com/s/sourcesanspro/v22/6xKydSBYKcSV-LCoeQqfX1RYOo3ig4vwmxduz8A.woff2) format('woff2');
  unicode-range: U+1F00-1FFF;
}
/* greek */
@font-face {
  font-family: 'Source Sans Pro';
  font-style: normal;
  font-weight: 700;
  font-display: swap;
  src: url(https://fonts.gstatic.com/s/sourcesanspro/v22/6xKydSBYKcSV-LCoeQqfX1RYOo3ig4vwlBduz8A.woff2) format('woff2');
  unicode-range: U+0370-0377, U+037A-037F, U+0384-038A, U+038C, U+038E-03A1, U+03A3-03FF;
}
/* vietnamese */
@font-face {
  font-family: 'Source Sans Pro';
  font-style: normal;
  font-weight: 700;
  font-display: swap;
  src: url(https://fonts.gstatic.com/s/sourcesanspro/v22/6xKydSBYKcSV-LCoeQqfX1RYOo3ig4vwmBduz8A.woff2) format('woff2');
  unicode-range: U+0102-0103, U+0110-0111, U+0128-0129, U+0168-0169, U+01A0-01A1, U+01AF-01B0, U+0300-0301, U+0303-0304, U+0308-0309, U+0323, U+0329, U+1EA0-1EF9, U+20AB;
}
/* latin-ext */
@font-face {
  font-family: 'Source Sans Pro';
  font-style: normal;
  font-weight: 700;
  font-display: swap;
  src: url(https://fonts.gstatic.com/s/sourcesanspro/v22/6xKydSBYKcSV-LCoeQqfX1RYOo3ig4vwmRduz8A.woff2) format('woff2');
  unicode-range: U+0100-02AF, U+0304, U+0308, U+0329, U+1E00-1E9F, U+1EF2-1EFF, U+2020, U+20A0-20AB, U+20AD-20C0, U+2113, U+2C60-2C7F, U+A720-A7FF;
}
/* latin */
@font-face {
  font-family: 'Source Sans Pro';
  font-style: normal;
  font-weight: 700;
  font-display: swap;
  src: url(https://fonts.gstatic.com/s/sourcesanspro/v22/6xKydSBYKcSV-LCoeQqfX1RYOo3ig4vwlxdu.woff2) format('woff2');
  unicode-range: U+0000-00FF, U+0131, U+0152-0153, U+02BB-02BC, U+02C6, U+02DA, U+02DC, U+0304, U+0308, U+0329, U+2000-206F, U+2074, U+20AC, U+2122, U+2191, U+2193, U+2212, U+2215, U+FEFF, U+FFFD;
}
/* cyrillic-ext */
@font-face {
  font-family: 'Source Sans Pro';
  font-style: normal;
  font-weight: 900;
  font-display: swap;
  src: url(https://fonts.gstatic.com/s/sourcesanspro/v22/6xKydSBYKcSV-LCoeQqfX1RYOo3iu4nwmhduz8A.woff2) format('woff2');
  unicode-range: U+0460-052F, U+1C80-1C88, U+20B4, U+2DE0-2DFF, U+A640-A69F, U+FE2E-FE2F;
}
/* cyrillic */
@font-face {
  font-family: 'Source Sans Pro';
  font-style: normal;
  font-weight: 900;
  font-display: swap;
  src: url(https://fonts.gstatic.com/s/sourcesanspro/v22/6xKydSBYKcSV-LCoeQqfX1RYOo3iu4nwkxduz8A.woff2) format('woff2');
  unicode-range: U+0301, U+0400-045F, U+0490-0491, U+04B0-04B1, U+2116;
}
/* greek-ext */
@font-face {
  font-family: 'Source Sans Pro';
  font-style: normal;
  font-weight: 900;
  font-display: swap;
  src: url(https://fonts.gstatic.com/s/sourcesanspro/v22/6xKydSBYKcSV-LCoeQqfX1RYOo3iu4nwmxduz8A.woff2) format('woff2');
  unicode-range: U+1F00-1FFF;
}
/* greek */
@font-face {
  font-family: 'Source Sans Pro';
  font-style: normal;
  font-weight: 900;
  font-display: swap;
  src: url(https://fonts.gstatic.com/s/sourcesanspro/v22/6xKydSBYKcSV-LCoeQqfX1RYOo3iu4nwlBduz8A.woff2) format('woff2');
  unicode-range: U+0370-0377, U+037A-037F, U+0384-038A, U+038C, U+038E-03A1, U+03A3-03FF;
}
/* vietnamese */
@font-face {
  font-family: 'Source Sans Pro';
  font-style: normal;
  font-weight: 900;
  font-display: swap;
  src: url(https://fonts.gstatic.com/s/sourcesanspro/v22/6xKydSBYKcSV-LCoeQqfX1RYOo3iu4nwmBduz8A.woff2) format('woff2');
  unicode-range: U+0102-0103, U+0110-0111, U+0128-0129, U+0168-0169, U+01A0-01A1, U+01AF-01B0, U+0300-0301, U+0303-0304, U+0308-0309, U+0323, U+0329, U+1EA0-1EF9, U+20AB;
}
/* latin-ext */
@font-face {
  font-family: 'Source Sans Pro';
  font-style: normal;
  font-weight: 900;
  font-display: swap;
  src: url(https://fonts.gstatic.com/s/sourcesanspro/v22/6xKydSBYKcSV-LCoeQqfX1RYOo3iu4nwmRduz8A.woff2) format('woff2');
  unicode-range: U+0100-02AF, U+0304, U+0308, U+0329, U+1E00-1E9F, U+1EF2-1EFF, U+2020, U+20A0-20AB, U+20AD-20C0, U+2113, U+2C60-2C7F, U+A720-A7FF;
}
/* latin */
@font-face {
  font-family: 'Source Sans Pro';
  font-style: normal;
  font-weight: 900;
  font-display: swap;
  src: url(https://fonts.gstatic.com/s/sourcesanspro/v22/6xKydSBYKcSV-LCoeQqfX1RYOo3iu4nwlxdu.woff2) format('woff2');
  unicode-range: U+0000-00FF, U+0131, U+0152-0153, U+02BB-02BC, U+02C6, U+02DA, U+02DC, U+0304, U+0308, U+0329, U+2000-206F, U+2074, U+20AC, U+2122, U+2191, U+2193, U+2212, U+2215, U+FEFF, U+FFFD;
}
