# Supplementary material for: Automatic classification of mobile apps to ensure safe usage for adolescents
Source: PLoS One. 2025 Jan 16;20(1):e0313953. doi: 10.1371/journal.pone.0313953 (PMC11737711; doi:10.1371/journal.pone.0313953)
Supplement: S1 Dataset — (ZIP) [file pone.0313953.s001.zip › sealuzh_app_reviews · Datasets at Hugging Face - WebPage_files/css2(1)]

/* cyrillic-ext */
@font-face {
  font-family: 'IBM Plex Mono';
  font-style: normal;
  font-weight: 400;
  font-display: swap;
  src: url(https://fonts.gstatic.com/s/ibmplexmono/v19/-F63fjptAgt5VM-kVkqdyU8n1iIq129k.woff2) format('woff2');
  unicode-range: U+0460-052F, U+1C80-1C88, U+20B4, U+2DE0-2DFF, U+A640-A69F, U+FE2E-FE2F;
}
/* cyrillic */
@font-face {
  font-family: 'IBM Plex Mono';
  font-style: normal;
  font-weight: 400;
  font-display: swap;
  src: url(https://fonts.gstatic.com/s/ibmplexmono/v19/-F63fjptAgt5VM-kVkqdyU8n1isq129k.woff2) format('woff2');
  unicode-range: U+0301, U+0400-045F, U+0490-0491, U+04B0-04B1, U+2116;
}
/* vietnamese */
@font-face {
  font-family: 'IBM Plex Mono';
  font-style: normal;
  font-weight: 400;
  font-display: swap;
  src: url(https://fonts.gstatic.com/s/ibmplexmono/v19/-F63fjptAgt5VM-kVkqdyU8n1iAq129k.woff2) format('woff2');
  unicode-range: U+0102-0103, U+0110-0111, U+0128-0129, U+0168-0169, U+01A0-01A1, U+01AF-01B0, U+0300-0301, U+0303-0304, U+0308-0309, U+0323, U+0329, U+1EA0-1EF9, U+20AB;
}
/* latin-ext */
@font-face {
  font-family: 'IBM Plex Mono';
  font-style: normal;
  font-weight: 400;
  font-display: swap;
  src: url(https://fonts.gstatic.com/s/ibmplexmono/v19/-F63fjptAgt5VM-kVkqdyU8n1iEq129k.woff2) format('woff2');
  unicode-range: U+0100-02AF, U+0304, U+0308, U+0329, U+1E00-1E9F, U+1EF2-1EFF, U+2020, U+20A0-20AB, U+20AD-20C0, U+2113, U+2C60-2C7F, U+A720-A7FF;
}
/* latin */
@font-face {
  font-family: 'IBM Plex Mono';
  font-style: normal;
  font-weight: 400;
  font-display: swap;
  src: url(https://fonts.gstatic.com/s/ibmplexmono/v19/-F63fjptAgt5VM-kVkqdyU8n1i8q1w.woff2) format('woff2');
  unicode-range: U+0000-00FF, U+0131, U+0152-0153, U+02BB-02BC, U+02C6, U+02DA, U+02DC, U+0304, U+0308, U+0329, U+2000-206F, U+2074, U+20AC, U+2122, U+2191, U+2193, U+2212, U+2215, U+FEFF, U+FFFD;
}
/* cyrillic-ext */
@font-face {
  font-family: 'IBM Plex Mono';
  font-style: normal;
  font-weight: 600;
  font-display: swap;
  src: url(https://fonts.gstatic.com/s/ibmplexmono/v19/-F6qfjptAgt5VM-kVkqdyU8n3vAOwl1FgtIU.woff2) format('woff2');
  unicode-range: U+0460-052F, U+1C80-1C88, U+20B4, U+2DE0-2DFF, U+A640-A69F, U+FE2E-FE2F;
}
/* cyrillic */
@font-face {
  font-family: 'IBM Plex Mono';
  font-style: normal;
  font-weight: 600;
  font-display: swap;
  src: url(https://fonts.gstatic.com/s/ibmplexmono/v19/-F6qfjptAgt5VM-kVkqdyU8n3vAOwlRFgtIU.woff2) format('woff2');
  unicode-range: U+0301, U+0400-045F, U+0490-0491, U+04B0-04B1, U+2116;
}
/* vietnamese */
@font-face {
  font-family: 'IBM Plex Mono';
  font-style: normal;
  font-weight: 600;
  font-display: swap;
  src: url(https://fonts.gstatic.com/s/ibmplexmono/v19/-F6qfjptAgt5VM-kVkqdyU8n3vAOwl9FgtIU.woff2) format('woff2');
  unicode-range: U+0102-0103, U+0110-0111, U+0128-0129, U+0168-0169, U+01A0-01A1, U+01AF-01B0, U+0300-0301, U+0303-0304, U+0308-0309, U+0323, U+0329, U+1EA0-1EF9, U+20AB;
}
/* latin-ext */
@font-face {
  font-family: 'IBM Plex Mono';
  font-style: normal;
  font-weight: 600;
  font-display: swap;
  src: url(https://fonts.gstatic.com/s/ibmplexmono/v19/-F6qfjptAgt5VM-kVkqdyU8n3vAOwl5FgtIU.woff2) format('woff2');
  unicode-range: U+0100-02AF, U+0304, U+0308, U+0329, U+1E00-1E9F, U+1EF2-1EFF, U+2020, U+20A0-20AB, U+20AD-20C0, U+2113, U+2C60-2C7F, U+A720-A7FF;
}
/* latin */
@font-face {
  font-family: 'IBM Plex Mono';
  font-style: normal;
  font-weight: 600;
  font-display: swap;
  src: url(https://fonts.gstatic.com/s/ibmplexmono/v19/-F6qfjptAgt5VM-kVkqdyU8n3vAOwlBFgg.woff2) format('woff2');
  unicode-range: U+0000-00FF, U+0131, U+0152-0153, U+02BB-02BC, U+02C6, U+02DA, U+02DC, U+0304, U+0308, U+0329, U+2000-206F, U+2074, U+20AC, U+2122, U+2191, U+2193, U+2212, U+2215, U+FEFF, U+FFFD;
}
/* cyrillic-ext */
@font-face {
  font-family: 'IBM Plex Mono';
  font-style: normal;
  font-weight: 700;
  font-display: swap;
  src: url(https://fonts.gstatic.com/s/ibmplexmono/v19/-F6qfjptAgt5VM-kVkqdyU8n3pQPwl1FgtIU.woff2) format('woff2');
  unicode-range: U+0460-052F, U+1C80-1C88, U+20B4, U+2DE0-2DFF, U+A640-A69F, U+FE2E-FE2F;
}
/* cyrillic */
@font-face {
  font-family: 'IBM Plex Mono';
  font-style: normal;
  font-weight: 700;
  font-display: swap;
  src: url(https://fonts.gstatic.com/s/ibmplexmono/v19/-F6qfjptAgt5VM-kVkqdyU8n3pQPwlRFgtIU.woff2) format('woff2');
  unicode-range: U+0301, U+0400-045F, U+0490-0491, U+04B0-04B1, U+2116;
}
/* vietnamese */
@font-face {
  font-family: 'IBM Plex Mono';
  font-style: normal;
  font-weight: 700;
  font-display: swap;
  src: url(https://fonts.gstatic.com/s/ibmplexmono/v19/-F6qfjptAgt5VM-kVkqdyU8n3pQPwl9FgtIU.woff2) format('woff2');
  unicode-range: U+0102-0103, U+0110-0111, U+0128-0129, U+0168-0169, U+01A0-01A1, U+01AF-01B0, U+0300-0301, U+0303-0304, U+0308-0309, U+0323, U+0329, U+1EA0-1EF9, U+20AB;
}
/* latin-ext */
@font-face {
  font-family: 'IBM Plex Mono';
  font-style: normal;
  font-weight: 700;
  font-display: swap;
  src: url(https://fonts.gstatic.com/s/ibmplexmono/v19/-F6qfjptAgt5VM-kVkqdyU8n3pQPwl5FgtIU.woff2) format('woff2');
  unicode-range: U+0100-02AF, U+0304, U+0308, U+0329, U+1E00-1E9F, U+1EF2-1EFF, U+2020, U+20A0-20AB, U+20AD-20C0, U+2113, U+2C60-2C7F, U+A720-A7FF;
}
/* latin */
@font-face {
  font-family: 'IBM Plex Mono';
  font-style: normal;
  font-weight: 700;
  font-display: swap;
  src: url(https://fonts.gstatic.com/s/ibmplexmono/v19/-F6qfjptAgt5VM-kVkqdyU8n3pQPwlBFgg.woff2) format('woff2');
  unicode-range: U+0000-00FF, U+0131, U+0152-0153, U+02BB-02BC, U+02C6, U+02DA, U+02DC, U+0304, U+0308, U+0329, U+2000-206F, U+2074, U+20AC, U+2122, U+2191, U+2193, U+2212, U+2215, U+FEFF, U+FFFD;
}
