# Supplementary material for: Automatic classification of mobile apps to ensure safe usage for adolescents
Source: PLoS One. 2025 Jan 16;20(1):e0313953. doi: 10.1371/journal.pone.0313953 (PMC11737711; doi:10.1371/journal.pone.0313953)
Supplement: S1 Dataset — (ZIP) [file pone.0313953.s001.zip › sealuzh_app_reviews · Datasets at Hugging Face - WebPage_files/katex.min.css]

@font-face{font-family:KaTeX_AMS;src:url(fonts/KaTeX_AMS-Regular.woff2) format("woff2"),url(fonts/KaTeX_AMS-Regular.woff) format("woff"),url(fonts/KaTeX_AMS-Regular.ttf) format("truetype");font-weight:400;font-style:normal}@font-face{font-family:KaTeX_Caligraphic;src:url(fonts/KaTeX_Caligraphic-Bold.woff2) format("woff2"),url(fonts/KaTeX_Caligraphic-Bold.woff) format("woff"),url(fonts/KaTeX_Caligraphic-Bold.ttf) format("truetype");font-weight:700;font-style:normal}@font-face{font-family:KaTeX_Caligraphic;src:url(fonts/KaTeX_Caligraphic-Regular.woff2) format("woff2"),url(fonts/KaTeX_Caligraphic-Regular.woff) format("woff"),url(fonts/KaTeX_Caligraphic-Regular.ttf) format("truetype");font-weight:400;font-style:normal}@font-face{font-family:KaTeX_Fraktur;src:url(fonts/KaTeX_Fraktur-Bold.woff2) format("woff2"),url(fonts/KaTeX_Fraktur-Bold.woff) format("woff"),url(fonts/KaTeX_Fraktur-Bold.ttf) format("truetype");font-weight:700;font-style:normal}@font-face{font-family:KaTeX_Fraktur;src:url(fonts/KaTeX_Fraktur-Regular.woff2) format("woff2"),url(fonts/KaTeX_Fraktur-Regular.woff) format("woff"),url(fonts/KaTeX_Fraktur-Regular.ttf) format("truetype");font-weight:400;font-style:normal}@font-face{font-family:KaTeX_Main;src:url(fonts/KaTeX_Main-Bold.woff2) format("woff2"),url(fonts/KaTeX_Main-Bold.woff) format("woff"),url(fonts/KaTeX_Main-Bold.ttf) format("truetype");font-weight:700;font-style:normal}@font-face{font-family:KaTeX_Main;src:url(fonts/KaTeX_Main-BoldItalic.woff2) format("woff2"),url(fonts/KaTeX_Main-BoldItalic.woff) format("woff"),url(fonts/KaTeX_Main-BoldItalic.ttf) format("truetype");font-weight:700;font-style:italic}@font-face{font-family:KaTeX_Main;src:url(fonts/KaTeX_Main-Italic.woff2) format("woff2"),url(fonts/KaTeX_Main-Italic.woff) format("woff"),url(fonts/KaTeX_Main-Italic.ttf) format("truetype");font-weight:400;font-style:italic}@font-face{font-family:KaTeX_Main;src:url(fonts/KaTeX_Main-Regular.woff2) format("woff2"),url(fonts/KaTeX_Main-Regular.woff) format("woff"),url(fonts/KaTeX_Main-Regular.ttf) format("truetype");font-weight:400;font-style:normal}@font-face{font-family:KaTeX_Math;src:url(fonts/KaTeX_Math-BoldItalic.woff2) format("woff2"),url(fonts/KaTeX_Math-BoldItalic.woff) format("woff"),url(fonts/KaTeX_Math-BoldItalic.ttf) format("truetype");font-weight:700;font-style:italic}@font-face{font-family:KaTeX_Math;src:url(fonts/KaTeX_Math-Italic.woff2) format("woff2"),url(fonts/KaTeX_Math-Italic.woff) format("woff"),url(fonts/KaTeX_Math-Italic.ttf) format("truetype");font-weight:400;font-style:italic}@font-face{font-family:"KaTeX_SansSerif";src:url(fonts/KaTeX_SansSerif-Bold.woff2) format("woff2"),url(fonts/KaTeX_SansSerif-Bold.woff) format("woff"),url(fonts/KaTeX_SansSerif-Bold.ttf) format("truetype");font-weight:700;font-style:normal}@font-face{font-family:"KaTeX_SansSerif";src:url(fonts/KaTeX_SansSerif-Italic.woff2) format("woff2"),url(fonts/KaTeX_SansSerif-Italic.woff) format("woff"),url(fonts/KaTeX_SansSerif-Italic.ttf) format("truetype");font-weight:400;font-style:italic}@font-face{font-family:"KaTeX_SansSerif";src:url(fonts/KaTeX_SansSerif-Regular.woff2) format("woff2"),url(fonts/KaTeX_SansSerif-Regular.woff) format("woff"),url(fonts/KaTeX_SansSerif-Regular.ttf) format("truetype");font-weight:400;font-style:normal}@font-face{font-family:KaTeX_Script;src:url(fonts/KaTeX_Script-Regular.woff2) format("woff2"),url(fonts/KaTeX_Script-Regular.woff) format("woff"),url(fonts/KaTeX_Script-Regular.ttf) format("truetype");font-weight:400;font-style:normal}@font-face{font-family:KaTeX_Size1;src:url(fonts/KaTeX_Size1-Regular.woff2) format("woff2"),url(fonts/KaTeX_Size1-Regular.woff) format("woff"),url(fonts/KaTeX_Size1-Regular.ttf) format("truetype");font-weight:400;font-style:normal}@font-face{font-family:KaTeX_Size2;src:url(fonts/KaTeX_Size2-Regular.woff2) format("woff2"),url(fonts/KaTeX_Size2-Regular.woff) format("woff"),url(fonts/KaTeX_Size2-Regular.ttf) format("truetype");font-weight:400;font-style:normal}@font-face{font-family:KaTeX_Size3;src:url(fonts/KaTeX_Size3-Regular.woff2) format("woff2"),url(fonts/KaTeX_Size3-Regular.woff) format("woff"),url(fonts/KaTeX_Size3-Regular.ttf) format("truetype");font-weight:400;font-style:normal}@font-face{font-family:KaTeX_Size4;src:url(fonts/KaTeX_Size4-Regular.woff2) format("woff2"),url(fonts/KaTeX_Size4-Regular.woff) format("woff"),url(fonts/KaTeX_Size4-Regular.ttf) format("truetype");font-weight:400;font-style:normal}@font-face{font-family:KaTeX_Typewriter;src:url(fonts/KaTeX_Typewriter-Regular.woff2) format("woff2"),url(fonts/KaTeX_Typewriter-Regular.woff) format("woff"),url(fonts/KaTeX_Typewriter-Regular.ttf) format("truetype");font-weight:400;font-style:normal}.katex{font:normal 1.21em KaTeX_Main,Times New Roman,serif;line-height:1.2;text-indent:0;text-rendering:auto;border-color:currentColor}.katex *{-ms-high-contrast-adjust:none!important}.katex .katex-version:after{content:"0.12.0"}.katex .katex-mathml{position:absolute;clip:rect(1px,1px,1px,1px);padding:0;border:0;height:1px;width:1px;overflow:hidden}.katex .katex-html>.newline{display:block}.katex .base{position:relative;white-space:nowrap;width:min-content}.katex .base,.katex .strut{display:inline-block}.katex .textbf{font-weight:700}.katex .textit{font-style:italic}.katex .textrm{font-family:KaTeX_Main}.katex .textsf{font-family:KaTeX_SansSerif}.katex .texttt{font-family:KaTeX_Typewriter}.katex .mathnormal{font-family:KaTeX_Math;font-style:italic}.katex .mathit{font-family:KaTeX_Main;font-style:italic}.katex .mathrm{font-style:normal}.katex .mathbf{font-family:KaTeX_Main;font-weight:700}.katex .boldsymbol{font-family:KaTeX_Math;font-weight:700;font-style:italic}.katex .amsrm,.katex .mathbb,.katex .textbb{font-family:KaTeX_AMS}.katex .mathcal{font-family:KaTeX_Caligraphic}.katex .mathfrak,.katex .textfrak{font-family:KaTeX_Fraktur}.katex .mathtt{font-family:KaTeX_Typewriter}.katex .mathscr,.katex .textscr{font-family:KaTeX_Script}.katex .mathsf,.katex .textsf{font-family:KaTeX_SansSerif}.katex .mathboldsf,.katex .textboldsf{font-family:KaTeX_SansSerif;font-weight:700}.katex .mathitsf,.katex .textitsf{font-family:KaTeX_SansSerif;font-style:italic}.katex .mainrm{font-family:KaTeX_Main;font-style:normal}.katex .vlist-t{display:inline-table;table-layout:fixed;border-collapse:collapse}.katex .vlist-r{display:table-row}.katex .vlist{display:table-cell;vertical-align:bottom;position:relative}.katex .vlist>span{display:block;height:0;position:relative}.katex .vlist>span>span{display:inline-block}.katex .vlist>span>.pstrut{overflow:hidden;width:0}.katex .vlist-t2{margin-right:-2px}.katex .vlist-s{display:table-cell;vertical-align:bottom;font-size:1px;width:2px;min-width:2px}.katex .vbox{-ms-flex-direction:column;flex-direction:column;align-items:baseline}.katex .hbox,.katex .vbox{display:-ms-inline-flexbox;display:inline-flex}.katex .hbox{-ms-flex-direction:row;flex-direction:row;width:100%}.katex .thinbox{display:inline-flex;flex-direction:row;width:0;max-width:0}.katex .msupsub{text-align:left}.katex .mfrac>span>span{text-align:center}.katex .mfrac .frac-line{display:inline-block;width:100%;border-bottom-style:solid}.katex .hdashline,.katex .hline,.katex .mfrac .frac-line,.katex .overline .overline-line,.katex .rule,.katex .underline .underline-line{min-height:1px}.katex .mspace{display:inline-block}.katex .clap,.katex .llap,.katex .rlap{width:0;position:relative}.katex .clap>.inner,.katex .llap>.inner,.katex .rlap>.inner{position:absolute}.katex .clap>.fix,.katex .llap>.fix,.katex .rlap>.fix{display:inline-block}.katex .llap>.inner{right:0}.katex .clap>.inner,.katex .rlap>.inner{left:0}.katex .clap>.inner>span{margin-left:-50%;margin-right:50%}.katex .rule{display:inline-block;border:0 solid;position:relative}.katex .hline,.katex .overline .overline-line,.katex .underline .underline-line{display:inline-block;width:100%;border-bottom-style:solid}.katex .hdashline{display:inline-block;width:100%;border-bottom-style:dashed}.katex .sqrt>.root{margin-left:.27777778em;margin-right:-.55555556em}.katex .fontsize-ensurer.reset-size1.size1,.katex .sizing.reset-size1.size1{font-size:1em}.katex .fontsize-ensurer.reset-size1.size2,.katex .sizing.reset-size1.size2{font-size:1.2em}.katex .fontsize-ensurer.reset-size1.size3,.katex .sizing.reset-size1.size3{font-size:1.4em}.katex .fontsize-ensurer.reset-size1.size4,.katex .sizing.reset-size1.size4{font-size:1.6em}.katex .fontsize-ensurer.reset-size1.size5,.katex .sizing.reset-size1.size5{font-size:1.8em}.katex .fontsize-ensurer.reset-size1.size6,.katex .sizing.reset-size1.size6{font-size:2em}.katex .fontsize-ensurer.reset-size1.size7,.katex .sizing.reset-size1.size7{font-size:2.4em}.katex .fontsize-ensurer.reset-size1.size8,.katex .sizing.reset-size1.size8{font-size:2.88em}.katex .fontsize-ensurer.reset-size1.size9,.katex .sizing.reset-size1.size9{font-size:3.456em}.katex .fontsize-ensurer.reset-size1.size10,.katex .sizing.reset-size1.size10{font-size:4.148em}.katex .fontsize-ensurer.reset-size1.size11,.katex .sizing.reset-size1.size11{font-size:4.976em}.katex .fontsize-ensurer.reset-size2.size1,.katex .sizing.reset-size2.size1{font-size:.83333333em}.katex .fontsize-ensurer.reset-size2.size2,.katex .sizing.reset-size2.size2{font-size:1em}.katex .fontsize-ensurer.reset-size2.size3,.katex .sizing.reset-size2.size3{font-size:1.16666667em}.katex .fontsize-ensurer.reset-size2.size4,.katex .sizing.reset-size2.size4{font-size:1.33333333em}.katex .fontsize-ensurer.reset-size2.size5,.katex .sizing.reset-size2.size5{font-size:1.5em}.katex .fontsize-ensurer.reset-size2.size6,.katex .sizing.reset-size2.size6{font-size:1.66666667em}.katex .fontsize-ensurer.reset-size2.size7,.katex .sizing.reset-size2.size7{font-size:2em}.katex .fontsize-ensurer.reset-size2.size8,.katex .sizing.reset-size2.size8{font-size:2.4em}.katex .fontsize-ensurer.reset-size2.size9,.katex .sizing.reset-size2.size9{font-size:2.88em}.katex .fontsize-ensurer.reset-size2.size10,.katex .sizing.reset-size2.size10{font-size:3.45666667em}.katex .fontsize-ensurer.reset-size2.size11,.katex .sizing.reset-size2.size11{font-size:4.14666667em}.katex .fontsize-ensurer.reset-size3.size1,.katex .sizing.reset-size3.size1{font-size:.71428571em}.katex .fontsize-ensurer.reset-size3.size2,.katex .sizing.reset-size3.size2{font-size:.85714286em}.katex .fontsize-ensurer.reset-size3.size3,.katex .sizing.reset-size3.size3{font-size:1em}.katex .fontsize-ensurer.reset-size3.size4,.katex .sizing.reset-size3.size4{font-size:1.14285714em}.katex .fontsize-ensurer.reset-size3.size5,.katex .sizing.reset-size3.size5{font-size:1.28571429em}.katex .fontsize-ensurer.reset-size3.size6,.katex .sizing.reset-size3.size6{font-size:1.42857143em}.katex .fontsize-ensurer.reset-size3.size7,.katex .sizing.reset-size3.size7{font-size:1.71428571em}.katex .fontsize-ensurer.reset-size3.size8,.katex .sizing.reset-size3.size8{font-size:2.05714286em}.katex .fontsize-ensurer.reset-size3.size9,.katex .sizing.reset-size3.size9{font-size:2.46857143em}.katex .fontsize-ensurer.reset-size3.size10,.katex .sizing.reset-size3.size10{font-size:2.96285714em}.katex .fontsize-ensurer.reset-size3.size11,.katex .sizing.reset-size3.size11{font-size:3.55428571em}.katex .fontsize-ensurer.reset-size4.size1,.katex .sizing.reset-size4.size1{font-size:.625em}.katex .fontsize-ensurer.reset-size4.size2,.katex .sizing.reset-size4.size2{font-size:.75em}.katex .fontsize-ensurer.reset-size4.size3,.katex .sizing.reset-size4.size3{font-size:.875em}.katex .fontsize-ensurer.reset-size4.size4,.katex .sizing.reset-size4.size4{font-size:1em}.katex .fontsize-ensurer.reset-size4.size5,.katex .sizing.reset-size4.size5{font-size:1.125em}.katex .fontsize-ensurer.reset-size4.size6,.katex .sizing.reset-size4.size6{font-size:1.25em}.katex .fontsize-ensurer.reset-size4.size7,.katex .sizing.reset-size4.size7{font-size:1.5em}.katex .fontsize-ensurer.reset-size4.size8,.katex .sizing.reset-size4.size8{font-size:1.8em}.katex .fontsize-ensurer.reset-size4.size9,.katex .sizing.reset-size4.size9{font-size:2.16em}.katex .fontsize-ensurer.reset-size4.size10,.katex .sizing.reset-size4.size10{font-size:2.5925em}.katex .fontsize-ensurer.reset-size4.size11,.katex .sizing.reset-size4.size11{font-size:3.11em}.katex .fontsize-ensurer.reset-size5.size1,.katex .sizing.reset-size5.size1{font-size:.55555556em}.katex .fontsize-ensurer.reset-size5.size2,.katex .sizing.reset-size5.size2{font-size:.66666667em}.katex .fontsize-ensurer.reset-size5.size3,.katex .sizing.reset-size5.size3{font-size:.77777778em}.katex .fontsize-ensurer.reset-size5.size4,.katex .sizing.reset-size5.size4{font-size:.88888889em}.katex .fontsize-ensurer.reset-size5.size5,.katex .sizing.reset-size5.size5{font-size:1em}.katex .fontsize-ensurer.reset-size5.size6,.katex .sizing.reset-size5.size6{font-size:1.11111111em}.katex .fontsize-ensurer.reset-size5.size7,.katex .sizing.reset-size5.size7{font-size:1.33333333em}.katex .fontsize-ensurer.reset-size5.size8,.katex .sizing.reset-size5.size8{font-size:1.6em}.katex .fontsize-ensurer.reset-size5.size9,.katex .sizing.reset-size5.size9{font-size:1.92em}.katex .fontsize-ensurer.reset-size5.size10,.katex .sizing.reset-size5.size10{font-size:2.30444444em}.katex .fontsize-ensurer.reset-size5.size11,.katex .sizing.reset-size5.size11{font-size:2.76444444em}.katex .fontsize-ensurer.reset-size6.size1,.katex .sizing.reset-size6.size1{font-size:.5em}.katex .fontsize-ensurer.reset-size6.size2,.katex .sizing.reset-size6.size2{font-size:.6em}.katex .fontsize-ensurer.reset-size6.size3,.katex .sizing.reset-size6.size3{font-size:.7em}.katex .fontsize-ensurer.reset-size6.size4,.katex .sizing.reset-size6.size4{font-size:.8em}.katex .fontsize-ensurer.reset-size6.size5,.katex .sizing.reset-size6.size5{font-size:.9em}.katex .fontsize-ensurer.reset-size6.size6,.katex .sizing.reset-size6.size6{font-size:1em}.katex .fontsize-ensurer.reset-size6.size7,.katex .sizing.reset-size6.size7{font-size:1.2em}.katex .fontsize-ensurer.reset-size6.size8,.katex .sizing.reset-size6.size8{font-size:1.44em}.katex .fontsize-ensurer.reset-size6.size9,.katex .sizing.reset-size6.size9{font-size:1.728em}.katex .fontsize-ensurer.reset-size6.size10,.katex .sizing.reset-size6.size10{font-size:2.074em}.katex .fontsize-ensurer.reset-size6.size11,.katex .sizing.reset-size6.size11{font-size:2.488em}.katex .fontsize-ensurer.reset-size7.size1,.katex .sizing.reset-size7.size1{font-size:.41666667em}.katex .fontsize-ensurer.reset-size7.size2,.katex .sizing.reset-size7.size2{font-size:.5em}.katex .fontsize-ensurer.reset-size7.size3,.katex .sizing.reset-size7.size3{font-size:.58333333em}.katex .fontsize-ensurer.reset-size7.size4,.katex .sizing.reset-size7.size4{font-size:.66666667em}.katex .fontsize-ensurer.reset-size7.size5,.katex .sizing.reset-size7.size5{font-size:.75em}.katex .fontsize-ensurer.reset-size7.size6,.katex .sizing.reset-size7.size6{font-size:.83333333em}.katex .fontsize-ensurer.reset-size7.size7,.katex .sizing.reset-size7.size7{font-size:1em}.katex .fontsize-ensurer.reset-size7.size8,.katex .sizing.reset-size7.size8{font-size:1.2em}.katex .fontsize-ensurer.reset-size7.size9,.katex .sizing.reset-size7.size9{font-size:1.44em}.katex .fontsize-ensurer.reset-size7.size10,.katex .sizing.reset-size7.size10{font-size:1.72833333em}.katex .fontsize-ensurer.reset-size7.size11,.katex .sizing.reset-size7.size11{font-size:2.07333333em}.katex .fontsize-ensurer.reset-size8.size1,.katex .sizing.reset-size8.size1{font-size:.34722222em}.katex .fontsize-ensurer.reset-size8.size2,.katex .sizing.reset-size8.size2{font-size:.41666667em}.katex .fontsize-ensurer.reset-size8.size3,.katex .sizing.reset-size8.size3{font-size:.48611111em}.katex .fontsize-ensurer.reset-size8.size4,.katex .sizing.reset-size8.size4{font-size:.55555556em}.katex .fontsize-ensurer.reset-size8.size5,.katex .sizing.reset-size8.size5{font-size:.625em}.katex .fontsize-ensurer.reset-size8.size6,.katex .sizing.reset-size8.size6{font-size:.69444444em}.katex .fontsize-ensurer.reset-size8.size7,.katex .sizing.reset-size8.size7{font-size:.83333333em}.katex .fontsize-ensurer.reset-size8.size8,.katex .sizing.reset-size8.size8{font-size:1em}.katex .fontsize-ensurer.reset-size8.size9,.katex .sizing.reset-size8.size9{font-size:1.2em}.katex .fontsize-ensurer.reset-size8.size10,.katex .sizing.reset-size8.size10{font-size:1.44027778em}.katex .fontsize-ensurer.reset-size8.size11,.katex .sizing.reset-size8.size11{font-size:1.72777778em}.katex .fontsize-ensurer.reset-size9.size1,.katex .sizing.reset-size9.size1{font-size:.28935185em}.katex .fontsize-ensurer.reset-size9.size2,.katex .sizing.reset-size9.size2{font-size:.34722222em}.katex .fontsize-ensurer.reset-size9.size3,.katex .sizing.reset-size9.size3{font-size:.40509259em}.katex .fontsize-ensurer.reset-size9.size4,.katex .sizing.reset-size9.size4{font-size:.46296296em}.katex .fontsize-ensurer.reset-size9.size5,.katex .sizing.reset-size9.size5{font-size:.52083333em}.katex .fontsize-ensurer.reset-size9.size6,.katex .sizing.reset-size9.size6{font-size:.5787037em}.katex .fontsize-ensurer.reset-size9.size7,.katex .sizing.reset-size9.size7{font-size:.69444444em}.katex .fontsize-ensurer.reset-size9.size8,.katex .sizing.reset-size9.size8{font-size:.83333333em}.katex .fontsize-ensurer.reset-size9.size9,.katex .sizing.reset-size9.size9{font-size:1em}.katex .fontsize-ensurer.reset-size9.size10,.katex .sizing.reset-size9.size10{font-size:1.20023148em}.katex .fontsize-ensurer.reset-size9.size11,.katex .sizing.reset-size9.size11{font-size:1.43981481em}.katex .fontsize-ensurer.reset-size10.size1,.katex .sizing.reset-size10.size1{font-size:.24108004em}.katex .fontsize-ensurer.reset-size10.size2,.katex .sizing.reset-size10.size2{font-size:.28929605em}.katex .fontsize-ensurer.reset-size10.size3,.katex .sizing.reset-size10.size3{font-size:.33751205em}.katex .fontsize-ensurer.reset-size10.size4,.katex .sizing.reset-size10.size4{font-size:.38572806em}.katex .fontsize-ensurer.reset-size10.size5,.katex .sizing.reset-size10.size5{font-size:.43394407em}.katex .fontsize-ensurer.reset-size10.size6,.katex .sizing.reset-size10.size6{font-size:.48216008em}.katex .fontsize-ensurer.reset-size10.size7,.katex .sizing.reset-size10.size7{font-size:.57859209em}.katex .fontsize-ensurer.reset-size10.size8,.katex .sizing.reset-size10.size8{font-size:.69431051em}.katex .fontsize-ensurer.reset-size10.size9,.katex .sizing.reset-size10.size9{font-size:.83317261em}.katex .fontsize-ensurer.reset-size10.size10,.katex .sizing.reset-size10.size10{font-size:1em}.katex .fontsize-ensurer.reset-size10.size11,.katex .sizing.reset-size10.size11{font-size:1.19961427em}.katex .fontsize-ensurer.reset-size11.size1,.katex .sizing.reset-size11.size1{font-size:.20096463em}.katex .fontsize-ensurer.reset-size11.size2,.katex .sizing.reset-size11.size2{font-size:.24115756em}.katex .fontsize-ensurer.reset-size11.size3,.katex .sizing.reset-size11.size3{font-size:.28135048em}.katex .fontsize-ensurer.reset-size11.size4,.katex .sizing.reset-size11.size4{font-size:.32154341em}.katex .fontsize-ensurer.reset-size11.size5,.katex .sizing.reset-size11.size5{font-size:.36173633em}.katex .fontsize-ensurer.reset-size11.size6,.katex .sizing.reset-size11.size6{font-size:.40192926em}.katex .fontsize-ensurer.reset-size11.size7,.katex .sizing.reset-size11.size7{font-size:.48231511em}.katex .fontsize-ensurer.reset-size11.size8,.katex .sizing.reset-size11.size8{font-size:.57877814em}.katex .fontsize-ensurer.reset-size11.size9,.katex .sizing.reset-size11.size9{font-size:.69453376em}.katex .fontsize-ensurer.reset-size11.size10,.katex .sizing.reset-size11.size10{font-size:.83360129em}.katex .fontsize-ensurer.reset-size11.size11,.katex .sizing.reset-size11.size11{font-size:1em}.katex .delimsizing.size1{font-family:KaTeX_Size1}.katex .delimsizing.size2{font-family:KaTeX_Size2}.katex .delimsizing.size3{font-family:KaTeX_Size3}.katex .delimsizing.size4{font-family:KaTeX_Size4}.katex .delimsizing.mult .delim-size1>span{font-family:KaTeX_Size1}.katex .delimsizing.mult .delim-size4>span{font-family:KaTeX_Size4}.katex .nulldelimiter{display:inline-block;width:.12em}.katex .delimcenter,.katex .op-symbol{position:relative}.katex .op-symbol.small-op{font-family:KaTeX_Size1}.katex .op-symbol.large-op{font-family:KaTeX_Size2}.katex .op-limits>.vlist-t{text-align:center}.katex .accent>.vlist-t{text-align:center}.katex .accent .accent-body{position:relative}.katex .accent .accent-body:not(.accent-full){width:0}.katex .overlay{display:block}.katex .mtable .vertical-separator{display:inline-block;min-width:1px}.katex .mtable .arraycolsep{display:inline-block}.katex .mtable .col-align-c>.vlist-t{text-align:center}.katex .mtable .col-align-l>.vlist-t{text-align:left}.katex .mtable .col-align-r>.vlist-t{text-align:right}.katex .svg-align{text-align:left}.katex svg{display:block;position:absolute;width:100%;height:inherit;fill:currentColor;stroke:currentColor;fill-rule:nonzero;fill-opacity:1;stroke-width:1;stroke-linecap:butt;stroke-linejoin:miter;stroke-miterlimit:4;stroke-dasharray:none;stroke-dashoffset:0;stroke-opacity:1}.katex svg path{stroke:none}.katex img{border-style:none;min-width:0;min-height:0;max-width:none;max-height:none}.katex .stretchy{width:100%;display:block;position:relative;overflow:hidden}.katex .stretchy:after,.katex .stretchy:before{content:""}.katex .hide-tail{width:100%;position:relative;overflow:hidden}.katex .halfarrow-left{position:absolute;left:0;width:50.2%;overflow:hidden}.katex .halfarrow-right{position:absolute;right:0;width:50.2%;overflow:hidden}.katex .brace-left{position:absolute;left:0;width:25.1%;overflow:hidden}.katex .brace-center{position:absolute;left:25%;width:50%;overflow:hidden}.katex .brace-right{position:absolute;right:0;width:25.1%;overflow:hidden}.katex .x-arrow-pad{padding:0 .5em}.katex .mover,.katex .munder,.katex .x-arrow{text-align:center}.katex .boxpad{padding:0 .3em}.katex .fbox,.katex .fcolorbox{box-sizing:border-box;border:.04em solid}.katex .cancel-pad{padding:0 .2em}.katex .cancel-lap{margin-left:-.2em;margin-right:-.2em}.katex .sout{border-bottom-style:solid;border-bottom-width:.08em}.katex-display{display:block;margin:1em 0;text-align:center}.katex-display>.katex{display:block;text-align:center;white-space:nowrap}.katex-display>.katex>.katex-html{display:block;position:relative}.katex-display>.katex>.katex-html>.tag{position:absolute;right:0}.katex-display.leqno>.katex>.katex-html>.tag{left:0;right:auto}.katex-display.fleqn>.katex{text-align:left;padding-left:2em}
