# Supplementary material for: Automatic classification of mobile apps to ensure safe usage for adolescents
Source: PLoS One. 2025 Jan 16;20(1):e0313953. doi: 10.1371/journal.pone.0313953 (PMC11737711; doi:10.1371/journal.pone.0313953)
Supplement: S1 Dataset — (ZIP) [file pone.0313953.s001.zip › sealuzh_app_reviews · Datasets at Hugging Face - WebPage_files/m-outer-15a2b40a058ddff1cffdb63779fe3de1.js.download]

!function(){"use strict";var e="https://m.stripe.network",n=window.location.hash,t=/preview=true/.test(n)?"inner-preview.html":"inner.html",o=document.createElement("iframe");o.src="".concat(e,"/").concat(t).concat(n);var i=function(n){if(n.origin===e){var t=window.opener||window.parent||window;if(!t)return;t.postMessage(n.data,"*")}else o.contentWindow.postMessage(n.data,"*")};window.addEventListener?window.addEventListener("message",i,!1):window.attachEvent("onMessage",i),document.body&&document.body.appendChild(o)}();
