# Supplementary material for: Automatic classification of mobile apps to ensure safe usage for adolescents
Source: PLoS One. 2025 Jan 16;20(1):e0313953. doi: 10.1371/journal.pone.0313953 (PMC11737711; doi:10.1371/journal.pone.0313953)
Supplement: S1 Dataset — (ZIP) [file pone.0313953.s001.zip › sealuzh_app_reviews · Datasets at Hugging Face - WebPage_files/out-4.5.43.js.download]

var StripeM=function(e){var t={};function n(r){if(t[r])return t[r].exports;var _=t[r]={i:r,l:!1,exports:{}};return e[r].call(_.exports,_,_.exports,n),_.l=!0,_.exports}return n.m=e,n.c=t,n.d=function(e,t,r){n.o(e,t)||Object.defineProperty(e,t,{enumerable:!0,get:r})},n.r=function(e){"undefined"!=typeof Symbol&&Symbol.toStringTag&&Object.defineProperty(e,Symbol.toStringTag,{value:"Module"}),Object.defineProperty(e,"__esModule",{value:!0})},n.t=function(e,t){if(1&t&&(e=n(e)),8&t)return e;if(4&t&&"object"==typeof e&&e&&e.__esModule)return e;var r=Object.create(null);if(n.r(r),Object.defineProperty(r,"default",{enumerable:!0,value:e}),2&t&&"string"!=typeof e)for(var _ in e)n.d(r,_,function(t){return e[t]}.bind(null,_));return r},n.n=function(e){var t=e&&e.__esModule?function(){return e.default}:function(){return e};return n.d(t,"a",t),t},n.o=function(e,t){return Object.prototype.hasOwnProperty.call(e,t)},n.p="",n(n.s=30)}([function(e,t,n){"use strict";(function(e){n.d(t,"a",(function(){return i})),n.d(t,"d",(function(){return c})),n.d(t,"f",(function(){return u})),n.d(t,"b",(function(){return a})),n.d(t,"e",(function(){return f})),n.d(t,"c",(function(){return l}));var r=n(1),_=n(13);function o(e){return o="function"==typeof Symbol&&"symbol"==typeof Symbol.iterator?function(e){return typeof e}:function(e){return e&&"function"==typeof Symbol&&e.constructor===Symbol&&e!==Symbol.prototype?"symbol":typeof e},o(e)}var i=m("win").Promise||m("PPromise");function c(){var e=m("win").performance;return e&&e.now?e.now():Date.now()}function u(e){var t=m("now")();return{result:e(),duration:m("now")()-t}}function a(){var e=arguments.length>0&&void 0!==arguments[0]?arguments[0]:"sessionStorage";this.storage=null;try{window[e]&&(window[e].setItem("1","1"),window[e].getItem("1"),this.storage=window[e])}catch(e){}}function f(e,t){if(e){var n=e.slice(1).split("&").filter((function(e){return-1!==e.indexOf(t+"=")}))[0];if(n)return decodeURIComponent(n.split("=")[1])||""}return""}m("MStorage").prototype.get=function(e){return this.storage&&this.storage.getItem(e)},m("MStorage").prototype.set=function(e,t){return this.storage&&this.storage.setItem(e,t)};var s=/^{"muid":"[\w-]+","guid":"[\w-]+","sid":"[\w-]+"}$/m,l=function(e){return"string"==typeof e&&m("MSG_REGEX").test(e)};function y(){try{if(e)return e}catch(e){try{if(window)return window}catch(e){return this}}}var E,h=null;function v(){if(null===h){var e=y();e.__$$GLOBAL_REWIRE_NEXT_MODULE_ID__||(e.__$$GLOBAL_REWIRE_NEXT_MODULE_ID__=0),h=__$$GLOBAL_REWIRE_NEXT_MODULE_ID__++}return h}function d(){var e=y();return e.__$$GLOBAL_REWIRE_REGISTRY__||(e.__$$GLOBAL_REWIRE_REGISTRY__=Object.create(null)),e.__$$GLOBAL_REWIRE_REGISTRY__}function b(){var e=v(),t=d(),n=t[e];return n||(t[e]=Object.create(null),n=t[e]),n}(E=y()).__rewire_reset_all__||(E.__rewire_reset_all__=function(){E.__$$GLOBAL_REWIRE_REGISTRY__=Object.create(null)});var R="__INTENTIONAL_UNDEFINED__",p={};function m(e){var t=b();if(void 0===t[e])return function(e){switch(e){case"win":return r.f;case"PPromise":return _.a;case"now":return c;case"MStorage":return a;case"MSG_REGEX":return s}return}(e);var n=t[e];return n===R?void 0:n}function O(e,t){var n=b();return"object"===o(e)?(Object.keys(e).forEach((function(t){n[t]=e[t]})),function(){Object.keys(e).forEach((function(t){L(e)}))}):(n[e]=void 0===t?R:t,function(){L(e)})}function L(e){var t=b();delete t[e],0==Object.keys(t).length&&delete d()[v]}function I(e){var t=b(),n=Object.keys(e),r={};function _(){n.forEach((function(e){t[e]=r[e]}))}return function(o){n.forEach((function(n){r[n]=t[n],t[n]=e[n]}));var i=o();return i&&"function"==typeof i.then?i.then(_).catch(_):_(),i}}!function(){function e(e,t){Object.defineProperty(p,e,{value:t,enumerable:!1,configurable:!0})}e("__get__",m),e("__GetDependency__",m),e("__Rewire__",O),e("__set__",O),e("__reset__",L),e("__ResetDependency__",L),e("__with__",I)}()}).call(this,n(3))},function(e,t,n){"use strict";(function(e){function r(e){return r="function"==typeof Symbol&&"symbol"==typeof Symbol.iterator?function(e){return typeof e}:function(e){return e&&"function"==typeof Symbol&&e.constructor===Symbol&&e!==Symbol.prototype?"symbol":typeof e},r(e)}n.d(t,"f",(function(){return _})),n.d(t,"c",(function(){return o})),n.d(t,"e",(function(){return i})),n.d(t,"a",(function(){return c})),n.d(t,"b",(function(){return u})),n.d(t,"d",(function(){return f}));var _=window,o=window.navigator,i=window.screen,c=new Date,u=document,a=null;try{p("ctx2d",R("doc").createElement("canvas").getContext("2d"))}catch(e){}var f=R("ctx2d");function s(){try{if(e)return e}catch(e){try{if(window)return window}catch(e){return this}}}var l,y=null;function E(){if(null===y){var e=s();e.__$$GLOBAL_REWIRE_NEXT_MODULE_ID__||(e.__$$GLOBAL_REWIRE_NEXT_MODULE_ID__=0),y=__$$GLOBAL_REWIRE_NEXT_MODULE_ID__++}return y}function h(){var e=s();return e.__$$GLOBAL_REWIRE_REGISTRY__||(e.__$$GLOBAL_REWIRE_REGISTRY__=Object.create(null)),e.__$$GLOBAL_REWIRE_REGISTRY__}function v(){var e=E(),t=h(),n=t[e];return n||(t[e]=Object.create(null),n=t[e]),n}(l=s()).__rewire_reset_all__||(l.__rewire_reset_all__=function(){l.__$$GLOBAL_REWIRE_REGISTRY__=Object.create(null)});var d="__INTENTIONAL_UNDEFINED__",b={};function R(e){var t=v();if(void 0===t[e])return function(e){switch(e){case"ctx2d":return a;case"doc":return u}return}(e);var n=t[e];return n===d?void 0:n}function p(e,t){var n=v();return void 0===n[e]?function(e,t){if("ctx2d"===e)return a=t;return}(e,t):n[e]=t}function m(e,t){var n=v();return"object"===r(e)?(Object.keys(e).forEach((function(t){n[t]=e[t]})),function(){Object.keys(e).forEach((function(t){O(e)}))}):(n[e]=void 0===t?d:t,function(){O(e)})}function O(e){var t=v();delete t[e],0==Object.keys(t).length&&delete h()[E]}function L(e){var t=v(),n=Object.keys(e),r={};function _(){n.forEach((function(e){t[e]=r[e]}))}return function(o){n.forEach((function(n){r[n]=t[n],t[n]=e[n]}));var i=o();return i&&"function"==typeof i.then?i.then(_).catch(_):_(),i}}!function(){function e(e,t){Object.defineProperty(b,e,{value:t,enumerable:!1,configurable:!0})}e("__get__",R),e("__GetDependency__",R),e("__Rewire__",m),e("__set__",m),e("__reset__",O),e("__ResetDependency__",O),e("__with__",L)}()}).call(this,n(3))},function(e,t,n){"use strict";(function(e){var r=n(0);function _(e){return _="function"==typeof Symbol&&"symbol"==typeof Symbol.iterator?function(e){return typeof e}:function(e){return e&&"function"==typeof Symbol&&e.constructor===Symbol&&e!==Symbol.prototype?"symbol":typeof e},_(e)}function o(e,t){for(var n=0;n<t.length;n++){var r=t[n];r.enumerable=r.enumerable||!1,r.configurable=!0,"value"in r&&(r.writable=!0),Object.defineProperty(e,r.key,r)}}var i=function(){function e(t,n){!function(e,t){if(!(e instanceof t))throw new TypeError("Cannot call a class as a function")}(this,e),this.description=t,this.extractor=n}var t,n,r;return t=e,(n=[{key:"extract",value:function(e){if(e){var t=h("timer")(this.extractor),n=t.result,r=t.duration,o=h("now")();return n.then((function(e){var t=h("now")(),n=e.async?t-o:0,i=+(r+n).toPrecision(5);return"object"!==_(e)?{value:e,internalValue:e,calculationTimeMs:i}:{value:e.value,internalValue:e.internalValue||e.value,activeTimeMs:e.calculationTimeMs?+e.calculationTimeMs.toPrecision(5):null,calculationTimeMs:i}}))}return this.extractor().then((function(e){return{value:e}}))}}])&&o(t.prototype,n),r&&o(t,r),Object.defineProperty(t,"prototype",{writable:!1}),e}();function c(){try{if(e)return e}catch(e){try{if(window)return window}catch(e){return this}}}t.a=h("Extractor");var u,a=null;function f(){if(null===a){var e=c();e.__$$GLOBAL_REWIRE_NEXT_MODULE_ID__||(e.__$$GLOBAL_REWIRE_NEXT_MODULE_ID__=0),a=__$$GLOBAL_REWIRE_NEXT_MODULE_ID__++}return a}function s(){var e=c();return e.__$$GLOBAL_REWIRE_REGISTRY__||(e.__$$GLOBAL_REWIRE_REGISTRY__=Object.create(null)),e.__$$GLOBAL_REWIRE_REGISTRY__}function l(){var e=f(),t=s(),n=t[e];return n||(t[e]=Object.create(null),n=t[e]),n}(u=c()).__rewire_reset_all__||(u.__rewire_reset_all__=function(){u.__$$GLOBAL_REWIRE_REGISTRY__=Object.create(null)});var y="__INTENTIONAL_UNDEFINED__",E={};function h(e){var t=l();if(void 0===t[e])return function(e){switch(e){case"timer":return r.f;case"now":return r.d;case"Extractor":return i}return}(e);var n=t[e];return n===y?void 0:n}function v(e,t){var n=l();return"object"===_(e)?(Object.keys(e).forEach((function(t){n[t]=e[t]})),function(){Object.keys(e).forEach((function(t){d(e)}))}):(n[e]=void 0===t?y:t,function(){d(e)})}function d(e){var t=l();delete t[e],0==Object.keys(t).length&&delete s()[f]}function b(e){var t=l(),n=Object.keys(e),r={};function _(){n.forEach((function(e){t[e]=r[e]}))}return function(o){n.forEach((function(n){r[n]=t[n],t[n]=e[n]}));var i=o();return i&&"function"==typeof i.then?i.then(_).catch(_):_(),i}}!function(){function e(e,t){Object.defineProperty(E,e,{value:t,enumerable:!1,configurable:!0})}e("__get__",h),e("__GetDependency__",h),e("__Rewire__",v),e("__set__",v),e("__reset__",d),e("__ResetDependency__",d),e("__with__",b)}();var R=_(i);function p(e,t){Object.defineProperty(i,e,{value:t,enumerable:!1,configurable:!0})}"object"!==R&&"function"!==R||!Object.isExtensible(i)||(p("__get__",h),p("__GetDependency__",h),p("__Rewire__",v),p("__set__",v),p("__reset__",d),p("__ResetDependency__",d),p("__with__",b),p("__RewireAPI__",E))}).call(this,n(3))},function(e,t){var n;n=function(){return this}();try{n=n||new Function("return this")()}catch(e){"object"==typeof window&&(n=window)}e.exports=n},function(e,t,n){"use strict";(function(e){n.d(t,"a",(function(){return s})),n.d(t,"d",(function(){return y})),n.d(t,"c",(function(){return p})),n.d(t,"b",(function(){return m}));var r=n(9);function _(e){return _="function"==typeof Symbol&&"symbol"==typeof Symbol.iterator?function(e){return typeof e}:function(e){return e&&"function"==typeof Symbol&&e.constructor===Symbol&&e!==Symbol.prototype?"symbol":typeof e},_(e)}function o(e,t){if(!(e instanceof t))throw new TypeError("Cannot call a class as a function")}function i(e,t){for(var n=0;n<t.length;n++){var r=t[n];r.enumerable=r.enumerable||!1,r.configurable=!0,"value"in r&&(r.writable=!0),Object.defineProperty(e,r.key,r)}}function c(e,t,n){return t&&i(e.prototype,t),n&&i(e,n),Object.defineProperty(e,"prototype",{writable:!1}),e}var u=/^(([^:/?#]+):)?(\/\/([^/?#]*))?([^?#]*)(\?([^#]*))?(#(.*))?/,a=/:([0-9]+)/,f=function(e){if(e){var t=e.lastIndexOf("@");return-1===t?e:e.substr(0,j("authorityPrefix").length)+e.substr(t+1,e.length-t)}return e},s=function(){function e(t){if(o(this,e),t){var n=t.split(j("urlRegex"));this.scheme=n[1],this.authority=n[3]&&j("removeUserInfo")(n[3]),this.path=n[5],this.query=n[6],this.fragment=n[8]}}return c(e,[{key:"toString",value:function(){return[this.scheme,this.authority,this.path,this.query,this.fragment].filter(Boolean).join("")}}]),e}(),l="7766e861-8279-424d-87a1-07a6022fd8cd",y=function(e){return e?j("sha256")(unescape(encodeURIComponent(e))+j("URL_SALT")):e},E=function(){function e(t,n,r){o(this,e),this.s=t,this.cur=0,this.hashedCount=0,this.fullHashLimit=n,this.totalHashLimit=r}return c(e,[{key:"shouldHash",value:function(){return this.hashedCount<this.totalHashLimit}},{key:"isLastHash",value:function(){return this.hashedCount===this.totalHashLimit-1}},{key:"shouldPartialHash",value:function(){return!this.isLastHash()&&this.hashedCount>=this.fullHashLimit}},{key:"replace",value:function(e){var t=e,n=this.s.indexOf(e,this.cur);this.isLastHash()&&(t=this.s.substr(n,this.s.length-n));var r=j("sha256WithSalt")(t);this.shouldPartialHash()&&(r=r.substr(0,j("PARTIAL_HASH_LEN"))),this.s=this.s.substr(0,n)+r+this.s.substr(n+t.length),this.cur=n+r.length,this.hashedCount+=1}}]),e}(),h=function(e){return"//stripe.com"===e||"//stripe.com."===e||e.endsWith(".stripe.com")||e.endsWith(".stripe.com.")},v=["//checkout.stripe.com","//qa-checkout.stripe.com","//edge-checkout.stripe.com"],d=function(e){return-1!==j("CHECKOUT_HOSTS").indexOf(e)},b=function(){function e(){var t=arguments.length>0&&void 0!==arguments[0]?arguments[0]:j("DEFAULT_FULL_HASH_LIMIT");o(this,e),this.remainingHashes=j("TOTAL_PARTS_LIMIT"),this.fullHashLimit=t}return c(e,[{key:"getFullHashLimit",value:function(e){return"authority"===e?j("TOTAL_PARTS_LIMIT"):this.fullHashLimit}},{key:"totalHashLimit",value:function(e){switch(e){case"authority":return j("TOTAL_PARTS_LIMIT");case"path":return Math.max(1,Math.min(j("PATH_PARTS_LIMIT"),this.remainingHashes));case"query":case"fragment":return Math.max(1,this.remainingHashes);default:return 0}}},{key:"splitAndHash",value:function(e,t,n){if("authority"===t&&e&&j("isStripeCheckoutAuthority")(e))return e;if(!e)return e;var r=new(j("SequentialHashWithLimit"))(e,this.getFullHashLimit(t),this.totalHashLimit(t));return e.split(n).filter(Boolean).forEach((function(e){r.shouldHash()&&r.replace(e)})),this.remainingHashes-=r.hashedCount,r.s}}]),e}(),R=function(e){var t=arguments.length>1&&void 0!==arguments[1]?arguments[1]:j("DEFAULT_FULL_HASH_LIMIT"),n=new(j("PartitionedUrl"))(e.toString()),r=new(j("SequentialSplitterAndHasher"))(t);return n.authority=r.splitAndHash(n.authority,"authority",new RegExp("[/.:]")),n.path=r.splitAndHash(n.path,"path",new RegExp("[/#?!&+,=]")),n.query=r.splitAndHash(n.query,"query",new RegExp("[/#?!&+,=]")),n.fragment=r.splitAndHash(n.fragment,"fragment",new RegExp("[/#?!&+,=]")),n},p=function(e){var t=arguments.length>1&&void 0!==arguments[1]?arguments[1]:j("DEFAULT_FULL_HASH_LIMIT"),n=e.authority;return n&&j("isStripeCheckoutAuthority")(n)?j("hashUrl")(e):n&&j("isStripeAuthority")(n)?e:j("hashUrl")(e,t)},m=function(e){var t=new(j("PartitionedUrl"))(e).authority,n=(t=t&&t.substr(j("authorityPrefix").length))&&t.match(j("urlPortRegex")),r=n&&n.index;return r&&(t=t.substr(0,r)),t};function O(){try{if(e)return e}catch(e){try{if(window)return window}catch(e){return this}}}var L,I=null;function w(){if(null===I){var e=O();e.__$$GLOBAL_REWIRE_NEXT_MODULE_ID__||(e.__$$GLOBAL_REWIRE_NEXT_MODULE_ID__=0),I=__$$GLOBAL_REWIRE_NEXT_MODULE_ID__++}return I}function g(){var e=O();return e.__$$GLOBAL_REWIRE_REGISTRY__||(e.__$$GLOBAL_REWIRE_REGISTRY__=Object.create(null)),e.__$$GLOBAL_REWIRE_REGISTRY__}function S(){var e=w(),t=g(),n=t[e];return n||(t[e]=Object.create(null),n=t[e]),n}(L=O()).__rewire_reset_all__||(L.__rewire_reset_all__=function(){L.__$$GLOBAL_REWIRE_REGISTRY__=Object.create(null)});var T="__INTENTIONAL_UNDEFINED__",$={};function j(e){var t=S();if(void 0===t[e])return function(e){switch(e){case"authorityPrefix":return"//";case"urlRegex":return u;case"removeUserInfo":return f;case"sha256":return r.a;case"URL_SALT":return l;case"sha256WithSalt":return y;case"PARTIAL_HASH_LEN":return 6;case"CHECKOUT_HOSTS":return v;case"DEFAULT_FULL_HASH_LIMIT":return 10;case"TOTAL_PARTS_LIMIT":return 40;case"PATH_PARTS_LIMIT":return 30;case"isStripeCheckoutAuthority":return d;case"SequentialHashWithLimit":return E;case"PartitionedUrl":return s;case"SequentialSplitterAndHasher":return b;case"hashUrl":return R;case"isStripeAuthority":return h;case"urlPortRegex":return a}return}(e);var n=t[e];return n===T?void 0:n}function A(e,t){var n=S();return"object"===_(e)?(Object.keys(e).forEach((function(t){n[t]=e[t]})),function(){Object.keys(e).forEach((function(t){G(e)}))}):(n[e]=void 0===t?T:t,function(){G(e)})}function G(e){var t=S();delete t[e],0==Object.keys(t).length&&delete g()[w]}function D(e){var t=S(),n=Object.keys(e),r={};function _(){n.forEach((function(e){t[e]=r[e]}))}return function(o){n.forEach((function(n){r[n]=t[n],t[n]=e[n]}));var i=o();return i&&"function"==typeof i.then?i.then(_).catch(_):_(),i}}!function(){function e(e,t){Object.defineProperty($,e,{value:t,enumerable:!1,configurable:!0})}e("__get__",j),e("__GetDependency__",j),e("__Rewire__",A),e("__set__",A),e("__reset__",G),e("__ResetDependency__",G),e("__with__",D)}()}).call(this,n(3))},function(e,t){e.exports=function(e,t){for(var n=-1,r=null==e?0:e.length,_=Array(r);++n<r;)_[n]=t(e[n],n,e);return _}},function(e,t,n){"use strict";(function(e){n.d(t,"b",(function(){return L})),n.d(t,"a",(function(){return S}));var r=n(5),_=n.n(r),o=n(7),i=n.n(o),c=n(11),u=n(8),a=n(0),f=n(1),s=n(4),l=n(9);function y(e){return y="function"==typeof Symbol&&"symbol"==typeof Symbol.iterator?function(e){return typeof e}:function(e){return e&&"function"==typeof Symbol&&e.constructor===Symbol&&e!==Symbol.prototype?"symbol":typeof e},y(e)}function E(e){return function(e){if(Array.isArray(e))return h(e)}(e)||function(e){if("undefined"!=typeof Symbol&&null!=e[Symbol.iterator]||null!=e["@@iterator"])return Array.from(e)}(e)||function(e,t){if(!e)return;if("string"==typeof e)return h(e,t);var n=Object.prototype.toString.call(e).slice(8,-1);"Object"===n&&e.constructor&&(n=e.constructor.name);if("Map"===n||"Set"===n)return Array.from(e);if("Arguments"===n||/^(?:Ui|I)nt(?:8|16|32)(?:Clamped)?Array$/.test(n))return h(e,t)}(e)||function(){throw new TypeError("Invalid attempt to spread non-iterable instance.\nIn order to be iterable, non-array objects must have a [Symbol.iterator]() method.")}()}function h(e,t){(null==t||t>e.length)&&(t=e.length);for(var n=0,r=new Array(t);n<t;n++)r[n]=e[n];return r}var v=B("now")();function d(e,t){return _()(B("extractors"),(function(n){return n.extract(e).then((function(e){return t(e,n)}))}))}function b(){try{var e=new Audio;return null===e.mozSrcObject&&void 0===e.srcObject}catch(e){return!1}}function R(){try{return ArrayBuffer(),!1}catch(e){return!0}}function p(){try{return Array.from("hello"),!0}catch(e){return!1}}function m(){var e=""!==B("win").location.hash?B("win").location.hash:B("win").location.search;return{a:B("queryStringValueForKey")(e,"referrer"),b:B("queryStringValueForKey")(e,"url"),c:B("queryStringValueForKey")(e,"title"),d:B("queryStringValueForKey")(e,"muid"),e:B("queryStringValueForKey")(e,"sid"),f:B("audioMozSrcObjectCheck")(),g:B("arrayBufferRequiresNew")(),h:B("arrayDotFromSupport")(),i:Object.keys(document),j:Object.keys(navigator),n:B("loadedTime")}}function O(e){var t={};return e.forEach((function(e,n){var r=String.fromCharCode("a".charCodeAt(0)+n),_={v:e[0],t:e[1]};void 0!==e[2]&&(_.at=e[2]),t[r]=_})),t}function L(e){}function I(){try{return E(crypto.getRandomValues(new Uint8Array(B("entropyBitsInNonce")/8))).map((function(e){return"0".concat(e.toString(16)).slice(-2)})).join("")}catch(e){return Math.random().toString(16)}}function w(e){var t=Date.now();return t+":"+B("sha256Hex")(e+(t+1))}function g(e){var t=e.totalDuration,n=e.extractedFeatures,r=e.withTelemetry,o=e.canvasB64,i=e.sourceData,c=_()(n,(function(e){return e[0]})).join(" "),u=B("md5")(c),a=B("getRandomValue")(),f=i.sid,s=i.muid,l=i.url,y=i.title,E=i.referrer,h=i.v2,v=B("browserFeatures")();E&&(v.a=E,delete i.referrer),l&&(v.b=l,delete i.url),y&&(v.c=y,delete i.title),s&&(v.d=s,delete i.muid),f&&(v.e=f,delete i.sid);var d=B("getUrlDomain")(v.b);d&&(v.u=d);var b=B("getUrlDomain")(v.a);b&&(v.v=b);var R=B("getHashTimestampWithSalt")(a);R&&(v.w=R),v.a=B("hashUrlWithAuthorityCheck")(new(B("PartitionedUrl"))(v.a)).toString(),v.b=B("hashUrlWithAuthorityCheck")(new(B("PartitionedUrl"))(v.b)).toString(),v.c=B("sha256WithSalt")(v.c);var p=B("transformFeatureValues")(n),m=new(B("MStorage")),O=2===h||m.get("id")!==u;return m.set("id",u),r?{v2:h||1,id:u,t:t,tag:"4.5.43",src:"js",i:o,a:O?p:null,b:v,h:a}:{id:u,o:i}}function S(e,t){var n,r=arguments.length>2&&void 0!==arguments[2]?arguments[2]:{},_=B("now")(),o=B("promiseWrappedExtractors")(t,(function(e,t){var n=e.value,r=e.calculationTimeMs,_=(e.internalValue,e.activeTimeMs);B("CanvasExtractor");var o=[n,r];return _&&o.push(_),o}));return B("MPromise").all(o).then((function(o){var i=+(B("now")()-_).toPrecision(5),c=B("buildPayload")({totalDuration:i,extractedFeatures:o,withTelemetry:t,canvasB64:n,sourceData:r}),u=e(c);return u&&u.catch&&u.catch((function(){})),c}))}function T(){try{if(e)return e}catch(e){try{if(window)return window}catch(e){return this}}}var $,j=null;function A(){if(null===j){var e=T();e.__$$GLOBAL_REWIRE_NEXT_MODULE_ID__||(e.__$$GLOBAL_REWIRE_NEXT_MODULE_ID__=0),j=__$$GLOBAL_REWIRE_NEXT_MODULE_ID__++}return j}function G(){var e=T();return e.__$$GLOBAL_REWIRE_REGISTRY__||(e.__$$GLOBAL_REWIRE_REGISTRY__=Object.create(null)),e.__$$GLOBAL_REWIRE_REGISTRY__}function D(){var e=A(),t=G(),n=t[e];return n||(t[e]=Object.create(null),n=t[e]),n}($=T()).__rewire_reset_all__||($.__rewire_reset_all__=function(){$.__$$GLOBAL_REWIRE_REGISTRY__=Object.create(null)});var N="__INTENTIONAL_UNDEFINED__",M={};function B(e){var t=D();if(void 0===t[e])return function(e){switch(e){case"now":return a.d;case"extractors":return c.a;case"win":return f.f;case"queryStringValueForKey":return a.e;case"audioMozSrcObjectCheck":return b;case"arrayBufferRequiresNew":return R;case"arrayDotFromSupport":return p;case"loadedTime":return v;case"promiseWrappedExtractors":return d;case"MPromise":return a.a;case"entropyBitsInNonce":return 80;case"sha256Hex":return l.b;case"md5":return i.a;case"getRandomValue":return I;case"browserFeatures":return m;case"getUrlDomain":return s.b;case"getHashTimestampWithSalt":return w;case"hashUrlWithAuthorityCheck":return s.c;case"PartitionedUrl":return s.a;case"sha256WithSalt":return s.d;case"transformFeatureValues":return O;case"MStorage":return a.b;case"CanvasExtractor":return u.a;case"buildPayload":return g}return}(e);var n=t[e];return n===N?void 0:n}function W(e,t){var n=D();return"object"===y(e)?(Object.keys(e).forEach((function(t){n[t]=e[t]})),function(){Object.keys(e).forEach((function(t){P(e)}))}):(n[e]=void 0===t?N:t,function(){P(e)})}function P(e){var t=D();delete t[e],0==Object.keys(t).length&&delete G()[A]}function x(e){var t=D(),n=Object.keys(e),r={};function _(){n.forEach((function(e){t[e]=r[e]}))}return function(o){n.forEach((function(n){r[n]=t[n],t[n]=e[n]}));var i=o();return i&&"function"==typeof i.then?i.then(_).catch(_):_(),i}}!function(){function e(e,t){Object.defineProperty(M,e,{value:t,enumerable:!1,configurable:!0})}e("__get__",B),e("__GetDependency__",B),e("__Rewire__",W),e("__set__",W),e("__reset__",P),e("__ResetDependency__",P),e("__with__",x)}();var k=y(S);function U(e,t){Object.defineProperty(S,e,{value:t,enumerable:!1,configurable:!0})}"object"!==k&&"function"!==k||!Object.isExtensible(S)||(U("__get__",B),U("__GetDependency__",B),U("__Rewire__",W),U("__set__",W),U("__reset__",P),U("__ResetDependency__",P),U("__with__",x),U("__RewireAPI__",M))}).call(this,n(3))},function(e,t,n){var r;!function(_){"use strict";function o(e,t){var n=(65535&e)+(65535&t);return(e>>16)+(t>>16)+(n>>16)<<16|65535&n}function i(e,t,n,r,_,i){return o((c=o(o(t,e),o(r,i)))<<(u=_)|c>>>32-u,n);var c,u}function c(e,t,n,r,_,o,c){return i(t&n|~t&r,e,t,_,o,c)}function u(e,t,n,r,_,o,c){return i(t&r|n&~r,e,t,_,o,c)}function a(e,t,n,r,_,o,c){return i(t^n^r,e,t,_,o,c)}function f(e,t,n,r,_,o,c){return i(n^(t|~r),e,t,_,o,c)}function s(e,t){var n,r,_,i,s;e[t>>5]|=128<<t%32,e[14+(t+64>>>9<<4)]=t;var l=1732584193,y=-271733879,E=-1732584194,h=271733878;for(n=0;n<e.length;n+=16)r=l,_=y,i=E,s=h,l=c(l,y,E,h,e[n],7,-680876936),h=c(h,l,y,E,e[n+1],12,-389564586),E=c(E,h,l,y,e[n+2],17,606105819),y=c(y,E,h,l,e[n+3],22,-1044525330),l=c(l,y,E,h,e[n+4],7,-176418897),h=c(h,l,y,E,e[n+5],12,1200080426),E=c(E,h,l,y,e[n+6],17,-1473231341),y=c(y,E,h,l,e[n+7],22,-45705983),l=c(l,y,E,h,e[n+8],7,1770035416),h=c(h,l,y,E,e[n+9],12,-1958414417),E=c(E,h,l,y,e[n+10],17,-42063),y=c(y,E,h,l,e[n+11],22,-1990404162),l=c(l,y,E,h,e[n+12],7,1804603682),h=c(h,l,y,E,e[n+13],12,-40341101),E=c(E,h,l,y,e[n+14],17,-1502002290),l=u(l,y=c(y,E,h,l,e[n+15],22,1236535329),E,h,e[n+1],5,-165796510),h=u(h,l,y,E,e[n+6],9,-1069501632),E=u(E,h,l,y,e[n+11],14,643717713),y=u(y,E,h,l,e[n],20,-373897302),l=u(l,y,E,h,e[n+5],5,-701558691),h=u(h,l,y,E,e[n+10],9,38016083),E=u(E,h,l,y,e[n+15],14,-660478335),y=u(y,E,h,l,e[n+4],20,-405537848),l=u(l,y,E,h,e[n+9],5,568446438),h=u(h,l,y,E,e[n+14],9,-1019803690),E=u(E,h,l,y,e[n+3],14,-187363961),y=u(y,E,h,l,e[n+8],20,1163531501),l=u(l,y,E,h,e[n+13],5,-1444681467),h=u(h,l,y,E,e[n+2],9,-51403784),E=u(E,h,l,y,e[n+7],14,1735328473),l=a(l,y=u(y,E,h,l,e[n+12],20,-1926607734),E,h,e[n+5],4,-378558),h=a(h,l,y,E,e[n+8],11,-2022574463),E=a(E,h,l,y,e[n+11],16,1839030562),y=a(y,E,h,l,e[n+14],23,-35309556),l=a(l,y,E,h,e[n+1],4,-1530992060),h=a(h,l,y,E,e[n+4],11,1272893353),E=a(E,h,l,y,e[n+7],16,-155497632),y=a(y,E,h,l,e[n+10],23,-1094730640),l=a(l,y,E,h,e[n+13],4,681279174),h=a(h,l,y,E,e[n],11,-358537222),E=a(E,h,l,y,e[n+3],16,-722521979),y=a(y,E,h,l,e[n+6],23,76029189),l=a(l,y,E,h,e[n+9],4,-640364487),h=a(h,l,y,E,e[n+12],11,-421815835),E=a(E,h,l,y,e[n+15],16,530742520),l=f(l,y=a(y,E,h,l,e[n+2],23,-995338651),E,h,e[n],6,-198630844),h=f(h,l,y,E,e[n+7],10,1126891415),E=f(E,h,l,y,e[n+14],15,-1416354905),y=f(y,E,h,l,e[n+5],21,-57434055),l=f(l,y,E,h,e[n+12],6,1700485571),h=f(h,l,y,E,e[n+3],10,-1894986606),E=f(E,h,l,y,e[n+10],15,-1051523),y=f(y,E,h,l,e[n+1],21,-2054922799),l=f(l,y,E,h,e[n+8],6,1873313359),h=f(h,l,y,E,e[n+15],10,-30611744),E=f(E,h,l,y,e[n+6],15,-1560198380),y=f(y,E,h,l,e[n+13],21,1309151649),l=f(l,y,E,h,e[n+4],6,-145523070),h=f(h,l,y,E,e[n+11],10,-1120210379),E=f(E,h,l,y,e[n+2],15,718787259),y=f(y,E,h,l,e[n+9],21,-343485551),l=o(l,r),y=o(y,_),E=o(E,i),h=o(h,s);return[l,y,E,h]}function l(e){var t,n="",r=32*e.length;for(t=0;t<r;t+=8)n+=String.fromCharCode(e[t>>5]>>>t%32&255);return n}function y(e){var t,n=[];for(n[(e.length>>2)-1]=void 0,t=0;t<n.length;t+=1)n[t]=0;var r=8*e.length;for(t=0;t<r;t+=8)n[t>>5]|=(255&e.charCodeAt(t/8))<<t%32;return n}function E(e){var t,n,r="0123456789abcdef",_="";for(n=0;n<e.length;n+=1)t=e.charCodeAt(n),_+=r.charAt(t>>>4&15)+r.charAt(15&t);return _}function h(e){return unescape(encodeURIComponent(e))}function v(e){return function(e){return l(s(y(e),8*e.length))}(h(e))}function d(e,t){return function(e,t){var n,r,_=y(e),o=[],i=[];for(o[15]=i[15]=void 0,_.length>16&&(_=s(_,8*e.length)),n=0;n<16;n+=1)o[n]=909522486^_[n],i[n]=1549556828^_[n];return r=s(o.concat(y(t)),512+8*t.length),l(s(i.concat(r),640))}(h(e),h(t))}function b(e,t,n){return t?n?d(t,e):E(d(t,e)):n?v(e):E(v(e))}void 0===(r=function(){return b}.call(t,n,t,e))||(e.exports=r)}()},function(e,t,n){"use strict";(function(e){var r=n(7),_=n.n(r),o=n(2),i=n(1),c=n(0);function u(e){return u="function"==typeof Symbol&&"symbol"==typeof Symbol.iterator?function(e){return typeof e}:function(e){return e&&"function"==typeof Symbol&&e.constructor===Symbol&&e!==Symbol.prototype?"symbol":typeof e},u(e)}var a=new(b("Extractor"))("",(function(){var e=b("doc").createElement("canvas");try{e.height=60,e.width=400,e.style.display="inline";var t=e.getContext("2d");t.textBaseline="alphabetic",t.fillStyle="#f60",t.fillRect(125,1,62,20),t.fillStyle="#069",t.font="11pt Arial",t.fillText("Cwm fjordbank glyphs vext quiz, 😃",2,15),t.fillStyle="rgba(102, 204, 0, 0.7)",t.font="18pt Arial",t.fillText("Cwm fjordbank glyphs vext quiz, 😃",4,45);var n=e.toDataURL();return b("MPromise").resolve({value:b("md5")(n),internalValue:n})}catch(e){return b("MPromise").resolve("unavailable")}finally{e&&e.parentNode&&e.parentNode.removeChild(e)}}));function f(){try{if(e)return e}catch(e){try{if(window)return window}catch(e){return this}}}t.a=a;var s,l=null;function y(){if(null===l){var e=f();e.__$$GLOBAL_REWIRE_NEXT_MODULE_ID__||(e.__$$GLOBAL_REWIRE_NEXT_MODULE_ID__=0),l=__$$GLOBAL_REWIRE_NEXT_MODULE_ID__++}return l}function E(){var e=f();return e.__$$GLOBAL_REWIRE_REGISTRY__||(e.__$$GLOBAL_REWIRE_REGISTRY__=Object.create(null)),e.__$$GLOBAL_REWIRE_REGISTRY__}function h(){var e=y(),t=E(),n=t[e];return n||(t[e]=Object.create(null),n=t[e]),n}(s=f()).__rewire_reset_all__||(s.__rewire_reset_all__=function(){s.__$$GLOBAL_REWIRE_REGISTRY__=Object.create(null)});var v="__INTENTIONAL_UNDEFINED__",d={};function b(e){var t=h();if(void 0===t[e])return function(e){switch(e){case"Extractor":return o.a;case"doc":return i.b;case"MPromise":return c.a;case"md5":return _.a}return}(e);var n=t[e];return n===v?void 0:n}function R(e,t){var n=h();return"object"===u(e)?(Object.keys(e).forEach((function(t){n[t]=e[t]})),function(){Object.keys(e).forEach((function(t){p(e)}))}):(n[e]=void 0===t?v:t,function(){p(e)})}function p(e){var t=h();delete t[e],0==Object.keys(t).length&&delete E()[y]}function m(e){var t=h(),n=Object.keys(e),r={};function _(){n.forEach((function(e){t[e]=r[e]}))}return function(o){n.forEach((function(n){r[n]=t[n],t[n]=e[n]}));var i=o();return i&&"function"==typeof i.then?i.then(_).catch(_):_(),i}}!function(){function e(e,t){Object.defineProperty(d,e,{value:t,enumerable:!1,configurable:!0})}e("__get__",b),e("__GetDependency__",b),e("__Rewire__",R),e("__set__",R),e("__reset__",p),e("__ResetDependency__",p),e("__with__",m)}();var O=u(a);function L(e,t){Object.defineProperty(a,e,{value:t,enumerable:!1,configurable:!0})}"object"!==O&&"function"!==O||!Object.isExtensible(a)||(L("__get__",b),L("__GetDependency__",b),L("__Rewire__",R),L("__set__",R),L("__reset__",p),L("__ResetDependency__",p),L("__with__",m),L("__RewireAPI__",d))}).call(this,n(3))},function(e,t,n){"use strict";(function(e){function r(e){return r="function"==typeof Symbol&&"symbol"==typeof Symbol.iterator?function(e){return typeof e}:function(e){return e&&"function"==typeof Symbol&&e.constructor===Symbol&&e!==Symbol.prototype?"symbol":typeof e},r(e)}function _(e){var t,n,r=e,_=function(e,t){return e>>>t|e<<32-t},o=Math.pow,i=o(2,32),c="",u=[],a=8*r.length;h("sha256").h=h("sha256").h||[];var f=h("sha256").h;h("sha256").k=h("sha256").k||[];for(var s=h("sha256").k,l=s.length,y={},E=2;l<64;E+=1)if(!y[E]){for(t=0;t<313;t+=E)y[t]=E;f[l]=o(E,.5)*i|0,s[l]=o(E,1/3)*i|0,l+=1}for(r+="";r.length%64-56;)r+="\0";for(t=0;t<r.length;t+=1){if((n=r.charCodeAt(t))>>8)return"";u[t>>2]|=n<<(3-t)%4*8}for(u[u.length]=a/i|0,u[u.length]=a,n=0;n<u.length;){var v=u.slice(n,n+=16),d=f;for(f=f.slice(0,8),t=0;t<64;t+=1){var b=v[t-15],R=v[t-2],p=f[0],m=f[4],O=f[7]+(_(m,6)^_(m,11)^_(m,25))+(m&f[5]^~m&f[6])+s[t]+(v[t]=t<16?v[t]:v[t-16]+(_(b,7)^_(b,18)^b>>>3)+v[t-7]+(_(R,17)^_(R,19)^R>>>10)|0);(f=[O+((_(p,2)^_(p,13)^_(p,22))+(p&f[1]^p&f[2]^f[1]&f[2]))|0].concat(f))[4]=f[4]+O|0}for(t=0;t<8;t+=1)f[t]=f[t]+d[t]|0}for(t=0;t<8;t+=1)for(n=3;n+1;n-=1){var L=f[t]>>8*n&255;c+=String.fromCharCode(L)}return c}function o(e){return btoa(h("sha256bytes")(e)).replace(/\+/g,"-").replace(/\//g,"_").replace(/=+$/,"")}function i(e){new TextEncoder;var t=h("sha256bytes")(e).split("").map((function(e){return e.charCodeAt(0)}));return Array.from(t,(function(e){return("0"+(255&e).toString(16)).slice(-2)})).join("")}function c(){try{if(e)return e}catch(e){try{if(window)return window}catch(e){return this}}}n.d(t,"a",(function(){return o})),n.d(t,"b",(function(){return i}));var u,a=null;function f(){if(null===a){var e=c();e.__$$GLOBAL_REWIRE_NEXT_MODULE_ID__||(e.__$$GLOBAL_REWIRE_NEXT_MODULE_ID__=0),a=__$$GLOBAL_REWIRE_NEXT_MODULE_ID__++}return a}function s(){var e=c();return e.__$$GLOBAL_REWIRE_REGISTRY__||(e.__$$GLOBAL_REWIRE_REGISTRY__=Object.create(null)),e.__$$GLOBAL_REWIRE_REGISTRY__}function l(){var e=f(),t=s(),n=t[e];return n||(t[e]=Object.create(null),n=t[e]),n}(u=c()).__rewire_reset_all__||(u.__rewire_reset_all__=function(){u.__$$GLOBAL_REWIRE_REGISTRY__=Object.create(null)});var y="__INTENTIONAL_UNDEFINED__",E={};function h(e){var t=l();if(void 0===t[e])return function(e){switch(e){case"sha256":return o;case"sha256bytes":return _}return}(e);var n=t[e];return n===y?void 0:n}function v(e,t){var n=l();return"object"===r(e)?(Object.keys(e).forEach((function(t){n[t]=e[t]})),function(){Object.keys(e).forEach((function(t){d(e)}))}):(n[e]=void 0===t?y:t,function(){d(e)})}function d(e){var t=l();delete t[e],0==Object.keys(t).length&&delete s()[f]}function b(e){var t=l(),n=Object.keys(e),r={};function _(){n.forEach((function(e){t[e]=r[e]}))}return function(o){n.forEach((function(n){r[n]=t[n],t[n]=e[n]}));var i=o();return i&&"function"==typeof i.then?i.then(_).catch(_):_(),i}}!function(){function e(e,t){Object.defineProperty(E,e,{value:t,enumerable:!1,configurable:!0})}e("__get__",h),e("__GetDependency__",h),e("__Rewire__",v),e("__set__",v),e("__reset__",d),e("__ResetDependency__",d),e("__with__",b)}()}).call(this,n(3))},function(e,t,n){"use strict";(function(e){n.d(t,"b",(function(){return E})),n.d(t,"a",(function(){return h}));var r=n(29),_=n(6),o=n(1),i=n(0),c=n(4);function u(e){return u="function"==typeof Symbol&&"symbol"==typeof Symbol.iterator?function(e){return typeof e}:function(e){return e&&"function"==typeof Symbol&&e.constructor===Symbol&&e!==Symbol.prototype?"symbol":typeof e},u(e)}var a=function(e){var t=I("win").opener||I("win").parent||I("win");if(t&&I("isValidIframePostMessage")(e))try{0;try{var n=JSON.parse(e),r=n.guid,_=n.muid,o=n.sid;t.postMessage(JSON.stringify({originatingScript:"m2",payload:{guid:r,muid:_,sid:o}}),"*")}catch(n){t.postMessage(JSON.stringify({originatingScript:"m",payload:e}),"*")}}catch(e){}},f=function(){return window.btoa||function(e){return e}},s=function(e){var t=arguments.length>1&&void 0!==arguments[1]?arguments[1]:function(){},n=arguments.length>2&&void 0!==arguments[2]?arguments[2]:"6";return I("beacon")(I("safeBtoa")()(encodeURIComponent(JSON.stringify(e))),n).then(t)},l=function(e){return JSON&&"function"==typeof JSON.stringify?e?I("safeBeacon")(JSON.stringify({id:"unavailable",e:e,message:e.message,error:e.toString(),fileName:e.fileName,lineNumber:e.lineNumber,columnNumber:e.columnNumber,stack:e.stack,tag:"4.5.43",src:"js"})):I("safeBeacon")(JSON.stringify({id:"unavailable",tag:"4.5.43",src:"js"})):I("safeBeacon")(e.toString()),e},y=function(e,t,n){return I("deviceId")((function(e){return I("safeBeacon")(e,I("mPostMessage"),n)}),e,t)},E=function(e){var t=e.t,n=void 0!==t&&t,r=e.o,_=void 0===r?{}:r,o=e.v,i=void 0===o?null!=="6"?"6":null:o;try{try{return I("getDevice")(n,_,i).catch(I("beaconErrorHandler"))}catch(e){return I("MPromise").resolve(I("beaconErrorHandler")(e))}}catch(e){}},h=function(e){var t=arguments.length>1&&void 0!==arguments[1]?arguments[1]:"6";try{try{return e.url&&(e.url=I("hashUrlWithAuthorityCheck")(new(I("PartitionedUrl"))(e.url)).toString()),I("safeBeacon")(e,null,t)}catch(e){return I("MPromise").resolve(I("beaconErrorHandler")(e))}}catch(e){}};function v(){try{if(e)return e}catch(e){try{if(window)return window}catch(e){return this}}}var d,b=null;function R(){if(null===b){var e=v();e.__$$GLOBAL_REWIRE_NEXT_MODULE_ID__||(e.__$$GLOBAL_REWIRE_NEXT_MODULE_ID__=0),b=__$$GLOBAL_REWIRE_NEXT_MODULE_ID__++}return b}function p(){var e=v();return e.__$$GLOBAL_REWIRE_REGISTRY__||(e.__$$GLOBAL_REWIRE_REGISTRY__=Object.create(null)),e.__$$GLOBAL_REWIRE_REGISTRY__}function m(){var e=R(),t=p(),n=t[e];return n||(t[e]=Object.create(null),n=t[e]),n}(d=v()).__rewire_reset_all__||(d.__rewire_reset_all__=function(){d.__$$GLOBAL_REWIRE_REGISTRY__=Object.create(null)});var O="__INTENTIONAL_UNDEFINED__",L={};function I(e){var t=m();if(void 0===t[e])return function(e){switch(e){case"win":return o.f;case"isValidIframePostMessage":return i.c;case"beacon":return r.a;case"safeBtoa":return f;case"safeBeacon":return s;case"deviceId":return _.a;case"mPostMessage":return a;case"getDevice":return y;case"beaconErrorHandler":return l;case"MPromise":return i.a;case"hashUrlWithAuthorityCheck":return c.c;case"PartitionedUrl":return c.a}return}(e);var n=t[e];return n===O?void 0:n}function w(e,t){var n=m();return"object"===u(e)?(Object.keys(e).forEach((function(t){n[t]=e[t]})),function(){Object.keys(e).forEach((function(t){g(e)}))}):(n[e]=void 0===t?O:t,function(){g(e)})}function g(e){var t=m();delete t[e],0==Object.keys(t).length&&delete p()[R]}function S(e){var t=m(),n=Object.keys(e),r={};function _(){n.forEach((function(e){t[e]=r[e]}))}return function(o){n.forEach((function(n){r[n]=t[n],t[n]=e[n]}));var i=o();return i&&"function"==typeof i.then?i.then(_).catch(_):_(),i}}!function(){function e(e,t){Object.defineProperty(L,e,{value:t,enumerable:!1,configurable:!0})}e("__get__",I),e("__GetDependency__",I),e("__Rewire__",w),e("__set__",w),e("__reset__",g),e("__ResetDependency__",g),e("__with__",S)}()}).call(this,n(3))},function(e,t,n){"use strict";(function(e){var r=n(12),_=n(16),o=n(17),i=n(18),c=n(19),u=n(20),a=n(21),f=n(22),s=n(23),l=n(24),y=n(25),E=n(26),h=n(27),v=n(28),d=n(8);function b(e){return b="function"==typeof Symbol&&"symbol"==typeof Symbol.iterator?function(e){return typeof e}:function(e){return e&&"function"==typeof Symbol&&e.constructor===Symbol&&e!==Symbol.prototype?"symbol":typeof e},b(e)}var R=[T("CookieSupportExtractor"),T("DoNotTrackExtractor"),T("LanguageExtractor"),T("PlatformExtractor"),T("PluginsExtractor"),T("ScreenSizeExtractor"),T("TimeZoneOffsetExtractor"),T("TouchSupportExtractor"),T("AvailableStorageExtractor"),T("FontsExtractor"),T("GraphicsConfigurationExtractor"),T("UserAgentExtractor"),T("FlashVersionExtractor"),T("HasAdBlocker"),T("CanvasIdExtractor")];function p(){try{if(e)return e}catch(e){try{if(window)return window}catch(e){return this}}}t.a=R;var m,O=null;function L(){if(null===O){var e=p();e.__$$GLOBAL_REWIRE_NEXT_MODULE_ID__||(e.__$$GLOBAL_REWIRE_NEXT_MODULE_ID__=0),O=__$$GLOBAL_REWIRE_NEXT_MODULE_ID__++}return O}function I(){var e=p();return e.__$$GLOBAL_REWIRE_REGISTRY__||(e.__$$GLOBAL_REWIRE_REGISTRY__=Object.create(null)),e.__$$GLOBAL_REWIRE_REGISTRY__}function w(){var e=L(),t=I(),n=t[e];return n||(t[e]=Object.create(null),n=t[e]),n}(m=p()).__rewire_reset_all__||(m.__rewire_reset_all__=function(){m.__$$GLOBAL_REWIRE_REGISTRY__=Object.create(null)});var g="__INTENTIONAL_UNDEFINED__",S={};function T(e){var t=w();if(void 0===t[e])return function(e){switch(e){case"CookieSupportExtractor":return _.a;case"DoNotTrackExtractor":return o.a;case"LanguageExtractor":return u.a;case"PlatformExtractor":return a.a;case"PluginsExtractor":return f.a;case"ScreenSizeExtractor":return s.a;case"TimeZoneOffsetExtractor":return l.a;case"TouchSupportExtractor":return y.a;case"AvailableStorageExtractor":return r.a;case"FontsExtractor":return i.a;case"GraphicsConfigurationExtractor":return c.a;case"UserAgentExtractor":return E.a;case"FlashVersionExtractor":return h.a;case"HasAdBlocker":return v.a;case"CanvasIdExtractor":return d.a}return}(e);var n=t[e];return n===g?void 0:n}function $(e,t){var n=w();return"object"===b(e)?(Object.keys(e).forEach((function(t){n[t]=e[t]})),function(){Object.keys(e).forEach((function(t){j(e)}))}):(n[e]=void 0===t?g:t,function(){j(e)})}function j(e){var t=w();delete t[e],0==Object.keys(t).length&&delete I()[L]}function A(e){var t=w(),n=Object.keys(e),r={};function _(){n.forEach((function(e){t[e]=r[e]}))}return function(o){n.forEach((function(n){r[n]=t[n],t[n]=e[n]}));var i=o();return i&&"function"==typeof i.then?i.then(_).catch(_):_(),i}}!function(){function e(e,t){Object.defineProperty(S,e,{value:t,enumerable:!1,configurable:!0})}e("__get__",T),e("__GetDependency__",T),e("__Rewire__",$),e("__set__",$),e("__reset__",j),e("__ResetDependency__",j),e("__with__",A)}();var G=b(R);function D(e,t){Object.defineProperty(R,e,{value:t,enumerable:!1,configurable:!0})}"object"!==G&&"function"!==G||!Object.isExtensible(R)||(D("__get__",T),D("__GetDependency__",T),D("__Rewire__",$),D("__set__",$),D("__reset__",j),D("__ResetDependency__",j),D("__with__",A),D("__RewireAPI__",S))}).call(this,n(3))},function(e,t,n){"use strict";(function(e){var r=n(2),_=n(1),o=n(0);function i(e){return i="function"==typeof Symbol&&"symbol"==typeof Symbol.iterator?function(e){return typeof e}:function(e){return e&&"function"==typeof Symbol&&e.constructor===Symbol&&e!==Symbol.prototype?"symbol":typeof e},i(e)}var c=new(v("Extractor"))("",(function(){var e=[];return["sessionStorage","localStorage"].forEach((function(t){try{var n=v("win")[t];if(n){var r="muffins";n.setItem(r,r),n.removeItem(r),e.push(t+"-enabled")}else e.push(t+"-unavailable")}catch(n){e.push(t+"-disabled")}})),v("MPromise").resolve(e.join(", "))}));function u(){try{if(e)return e}catch(e){try{if(window)return window}catch(e){return this}}}t.a=c;var a,f=null;function s(){if(null===f){var e=u();e.__$$GLOBAL_REWIRE_NEXT_MODULE_ID__||(e.__$$GLOBAL_REWIRE_NEXT_MODULE_ID__=0),f=__$$GLOBAL_REWIRE_NEXT_MODULE_ID__++}return f}function l(){var e=u();return e.__$$GLOBAL_REWIRE_REGISTRY__||(e.__$$GLOBAL_REWIRE_REGISTRY__=Object.create(null)),e.__$$GLOBAL_REWIRE_REGISTRY__}function y(){var e=s(),t=l(),n=t[e];return n||(t[e]=Object.create(null),n=t[e]),n}(a=u()).__rewire_reset_all__||(a.__rewire_reset_all__=function(){a.__$$GLOBAL_REWIRE_REGISTRY__=Object.create(null)});var E="__INTENTIONAL_UNDEFINED__",h={};function v(e){var t=y();if(void 0===t[e])return function(e){switch(e){case"Extractor":return r.a;case"win":return _.f;case"MPromise":return o.a}return}(e);var n=t[e];return n===E?void 0:n}function d(e,t){var n=y();return"object"===i(e)?(Object.keys(e).forEach((function(t){n[t]=e[t]})),function(){Object.keys(e).forEach((function(t){b(e)}))}):(n[e]=void 0===t?E:t,function(){b(e)})}function b(e){var t=y();delete t[e],0==Object.keys(t).length&&delete l()[s]}function R(e){var t=y(),n=Object.keys(e),r={};function _(){n.forEach((function(e){t[e]=r[e]}))}return function(o){n.forEach((function(n){r[n]=t[n],t[n]=e[n]}));var i=o();return i&&"function"==typeof i.then?i.then(_).catch(_):_(),i}}!function(){function e(e,t){Object.defineProperty(h,e,{value:t,enumerable:!1,configurable:!0})}e("__get__",v),e("__GetDependency__",v),e("__Rewire__",d),e("__set__",d),e("__reset__",b),e("__ResetDependency__",b),e("__with__",R)}();var p=i(c);function m(e,t){Object.defineProperty(c,e,{value:t,enumerable:!1,configurable:!0})}"object"!==p&&"function"!==p||!Object.isExtensible(c)||(m("__get__",v),m("__GetDependency__",v),m("__Rewire__",d),m("__set__",d),m("__reset__",b),m("__ResetDependency__",b),m("__with__",R),m("__RewireAPI__",h))}).call(this,n(3))},function(e,t,n){"use strict";(function(e){var r=n(14),_=n(15),o=setTimeout,i=void 0!==e?e:null;function c(e){return Boolean(e&&void 0!==e.length)}function u(){}function a(e){if(!(this instanceof a))throw new TypeError("Promises must be constructed via new");if("function"!=typeof e)throw new TypeError("not a function");this._state=0,this._handled=!1,this._value=void 0,this._deferreds=[],h(e,this)}function f(e,t){for(;3===e._state;)e=e._value;0!==e._state?(e._handled=!0,a._immediateFn((function(){var n=1===e._state?t.onFulfilled:t.onRejected;if(null!==n){var r;try{r=n(e._value)}catch(e){return void l(t.promise,e)}s(t.promise,r)}else(1===e._state?s:l)(t.promise,e._value)}))):e._deferreds.push(t)}function s(e,t){try{if(t===e)throw new TypeError("A promise cannot be resolved with itself.");if(t&&("object"==typeof t||"function"==typeof t)){var n=t.then;if(t instanceof a)return e._state=3,e._value=t,void y(e);if("function"==typeof n)return void h((r=n,_=t,function(){r.apply(_,arguments)}),e)}e._state=1,e._value=t,y(e)}catch(t){l(e,t)}var r,_}function l(e,t){e._state=2,e._value=t,y(e)}function y(e){2===e._state&&0===e._deferreds.length&&a._immediateFn((function(){e._handled||a._unhandledRejectionFn(e._value)}));for(var t=0,n=e._deferreds.length;t<n;t++)f(e,e._deferreds[t]);e._deferreds=null}function E(e,t,n){this.onFulfilled="function"==typeof e?e:null,this.onRejected="function"==typeof t?t:null,this.promise=n}function h(e,t){var n=!1;try{e((function(e){n||(n=!0,s(t,e))}),(function(e){n||(n=!0,l(t,e))}))}catch(e){if(n)return;n=!0,l(t,e)}}a.prototype.catch=function(e){return this.then(null,e)},a.prototype.then=function(e,t){var n=new this.constructor(u);return f(this,new E(e,t,n)),n},a.prototype.finally=r.a,a.all=function(e){return new a((function(t,n){if(!c(e))return n(new TypeError("Promise.all accepts an array"));var r=Array.prototype.slice.call(e);if(0===r.length)return t([]);var _=r.length;function o(e,i){try{if(i&&("object"==typeof i||"function"==typeof i)){var c=i.then;if("function"==typeof c)return void c.call(i,(function(t){o(e,t)}),n)}r[e]=i,0==--_&&t(r)}catch(e){n(e)}}for(var i=0;i<r.length;i++)o(i,r[i])}))},a.allSettled=_.a,a.resolve=function(e){return e&&"object"==typeof e&&e.constructor===a?e:new a((function(t){t(e)}))},a.reject=function(e){return new a((function(t,n){n(e)}))},a.race=function(e){return new a((function(t,n){if(!c(e))return n(new TypeError("Promise.race accepts an array"));for(var r=0,_=e.length;r<_;r++)a.resolve(e[r]).then(t,n)}))},a._immediateFn="function"==typeof i&&function(e){i(e)}||function(e){o(e,0)},a._unhandledRejectionFn=function(e){"undefined"!=typeof console&&console},t.a=a}).call(this,n(31).setImmediate)},function(e,t,n){"use strict";t.a=function(e){var t=this.constructor;return this.then((function(n){return t.resolve(e()).then((function(){return n}))}),(function(n){return t.resolve(e()).then((function(){return t.reject(n)}))}))}},function(e,t,n){"use strict";t.a=function(e){return new this((function(t,n){if(!e||void 0===e.length)return n(new TypeError(typeof e+" "+e+" is not iterable(cannot read property Symbol(Symbol.iterator))"));var r=Array.prototype.slice.call(e);if(0===r.length)return t([]);var _=r.length;function o(e,n){if(n&&("object"==typeof n||"function"==typeof n)){var i=n.then;if("function"==typeof i)return void i.call(n,(function(t){o(e,t)}),(function(n){r[e]={status:"rejected",reason:n},0==--_&&t(r)}))}r[e]={status:"fulfilled",value:n},0==--_&&t(r)}for(var i=0;i<r.length;i++)o(i,r[i])}))}},function(e,t,n){"use strict";(function(e){var r=n(2),_=n(1),o=n(0);function i(e){return i="function"==typeof Symbol&&"symbol"==typeof Symbol.iterator?function(e){return typeof e}:function(e){return e&&"function"==typeof Symbol&&e.constructor===Symbol&&e!==Symbol.prototype?"symbol":typeof e},i(e)}var c=new(v("Extractor"))("",(function(){return v("navigator")?v("MPromise").resolve(v("navigator").cookieEnabled.toString()):v("MPromise").resolve("")}));function u(){try{if(e)return e}catch(e){try{if(window)return window}catch(e){return this}}}t.a=c;var a,f=null;function s(){if(null===f){var e=u();e.__$$GLOBAL_REWIRE_NEXT_MODULE_ID__||(e.__$$GLOBAL_REWIRE_NEXT_MODULE_ID__=0),f=__$$GLOBAL_REWIRE_NEXT_MODULE_ID__++}return f}function l(){var e=u();return e.__$$GLOBAL_REWIRE_REGISTRY__||(e.__$$GLOBAL_REWIRE_REGISTRY__=Object.create(null)),e.__$$GLOBAL_REWIRE_REGISTRY__}function y(){var e=s(),t=l(),n=t[e];return n||(t[e]=Object.create(null),n=t[e]),n}(a=u()).__rewire_reset_all__||(a.__rewire_reset_all__=function(){a.__$$GLOBAL_REWIRE_REGISTRY__=Object.create(null)});var E="__INTENTIONAL_UNDEFINED__",h={};function v(e){var t=y();if(void 0===t[e])return function(e){switch(e){case"Extractor":return r.a;case"navigator":return _.c;case"MPromise":return o.a}return}(e);var n=t[e];return n===E?void 0:n}function d(e,t){var n=y();return"object"===i(e)?(Object.keys(e).forEach((function(t){n[t]=e[t]})),function(){Object.keys(e).forEach((function(t){b(e)}))}):(n[e]=void 0===t?E:t,function(){b(e)})}function b(e){var t=y();delete t[e],0==Object.keys(t).length&&delete l()[s]}function R(e){var t=y(),n=Object.keys(e),r={};function _(){n.forEach((function(e){t[e]=r[e]}))}return function(o){n.forEach((function(n){r[n]=t[n],t[n]=e[n]}));var i=o();return i&&"function"==typeof i.then?i.then(_).catch(_):_(),i}}!function(){function e(e,t){Object.defineProperty(h,e,{value:t,enumerable:!1,configurable:!0})}e("__get__",v),e("__GetDependency__",v),e("__Rewire__",d),e("__set__",d),e("__reset__",b),e("__ResetDependency__",b),e("__with__",R)}();var p=i(c);function m(e,t){Object.defineProperty(c,e,{value:t,enumerable:!1,configurable:!0})}"object"!==p&&"function"!==p||!Object.isExtensible(c)||(m("__get__",v),m("__GetDependency__",v),m("__Rewire__",d),m("__set__",d),m("__reset__",b),m("__ResetDependency__",b),m("__with__",R),m("__RewireAPI__",h))}).call(this,n(3))},function(e,t,n){"use strict";(function(e){var r=n(2),_=n(1),o=n(0);function i(e){return i="function"==typeof Symbol&&"symbol"==typeof Symbol.iterator?function(e){return typeof e}:function(e){return e&&"function"==typeof Symbol&&e.constructor===Symbol&&e!==Symbol.prototype?"symbol":typeof e},i(e)}var c=new(v("Extractor"))("",(function(){var e;if(v("navigator"))switch("doNotTrack"in v("navigator")?e=v("navigator").doNotTrack:"msDoNotTrack"in v("navigator")&&(e=v("navigator").msDoNotTrack),e){case"true":case!0:case"1":case"yes":return v("MPromise").resolve("true");default:return v("MPromise").resolve("false")}return v("MPromise").resolve("")}));function u(){try{if(e)return e}catch(e){try{if(window)return window}catch(e){return this}}}t.a=c;var a,f=null;function s(){if(null===f){var e=u();e.__$$GLOBAL_REWIRE_NEXT_MODULE_ID__||(e.__$$GLOBAL_REWIRE_NEXT_MODULE_ID__=0),f=__$$GLOBAL_REWIRE_NEXT_MODULE_ID__++}return f}function l(){var e=u();return e.__$$GLOBAL_REWIRE_REGISTRY__||(e.__$$GLOBAL_REWIRE_REGISTRY__=Object.create(null)),e.__$$GLOBAL_REWIRE_REGISTRY__}function y(){var e=s(),t=l(),n=t[e];return n||(t[e]=Object.create(null),n=t[e]),n}(a=u()).__rewire_reset_all__||(a.__rewire_reset_all__=function(){a.__$$GLOBAL_REWIRE_REGISTRY__=Object.create(null)});var E="__INTENTIONAL_UNDEFINED__",h={};function v(e){var t=y();if(void 0===t[e])return function(e){switch(e){case"Extractor":return r.a;case"navigator":return _.c;case"MPromise":return o.a}return}(e);var n=t[e];return n===E?void 0:n}function d(e,t){var n=y();return"object"===i(e)?(Object.keys(e).forEach((function(t){n[t]=e[t]})),function(){Object.keys(e).forEach((function(t){b(e)}))}):(n[e]=void 0===t?E:t,function(){b(e)})}function b(e){var t=y();delete t[e],0==Object.keys(t).length&&delete l()[s]}function R(e){var t=y(),n=Object.keys(e),r={};function _(){n.forEach((function(e){t[e]=r[e]}))}return function(o){n.forEach((function(n){r[n]=t[n],t[n]=e[n]}));var i=o();return i&&"function"==typeof i.then?i.then(_).catch(_):_(),i}}!function(){function e(e,t){Object.defineProperty(h,e,{value:t,enumerable:!1,configurable:!0})}e("__get__",v),e("__GetDependency__",v),e("__Rewire__",d),e("__set__",d),e("__reset__",b),e("__ResetDependency__",b),e("__with__",R)}();var p=i(c);function m(e,t){Object.defineProperty(c,e,{value:t,enumerable:!1,configurable:!0})}"object"!==p&&"function"!==p||!Object.isExtensible(c)||(m("__get__",v),m("__GetDependency__",v),m("__Rewire__",d),m("__set__",d),m("__reset__",b),m("__ResetDependency__",b),m("__with__",R),m("__RewireAPI__",h))}).call(this,n(3))},function(e,t,n){"use strict";(function(e){var r=n(2),_=n(1),o=n(0);function i(e){return i="function"==typeof Symbol&&"symbol"==typeof Symbol.iterator?function(e){return typeof e}:function(e){return e&&"function"==typeof Symbol&&e.constructor===Symbol&&e!==Symbol.prototype?"symbol":typeof e},i(e)}function c(e,t){return function(e){if(Array.isArray(e))return e}(e)||function(e,t){var n=null==e?null:"undefined"!=typeof Symbol&&e[Symbol.iterator]||e["@@iterator"];if(null==n)return;var r,_,o=[],i=!0,c=!1;try{for(n=n.call(e);!(i=(r=n.next()).done)&&(o.push(r.value),!t||o.length!==t);i=!0);}catch(e){c=!0,_=e}finally{try{i||null==n.return||n.return()}finally{if(c)throw _}}return o}(e,t)||function(e,t){if(!e)return;if("string"==typeof e)return u(e,t);var n=Object.prototype.toString.call(e).slice(8,-1);"Object"===n&&e.constructor&&(n=e.constructor.name);if("Map"===n||"Set"===n)return Array.from(e);if("Arguments"===n||/^(?:Ui|I)nt(?:8|16|32)(?:Clamped)?Array$/.test(n))return u(e,t)}(e,t)||function(){throw new TypeError("Invalid attempt to destructure non-iterable instance.\nIn order to be iterable, non-array objects must have a [Symbol.iterator]() method.")}()}function u(e,t){(null==t||t>e.length)&&(t=e.length);for(var n=0,r=new Array(t);n<t;n++)r[n]=e[n];return r}var a=[["Andale Mono","mono"],["Arial Black","sans"],["Arial Hebrew","sans"],["Arial MT","sans"],["Arial Narrow","sans"],["Arial Rounded MT Bold","sans"],["Arial Unicode MS","sans"],["Arial","sans"],["Bitstream Vera Sans Mono","mono"],["Book Antiqua","serif"],["Bookman Old Style","serif"],["Calibri","sans"],["Cambria","serif"],["Century Gothic","serif"],["Century Schoolbook","serif"],["Century","serif"],["Comic Sans MS","sans"],["Comic Sans","sans"],["Consolas","mono"],["Courier New","mono"],["Courier","mono"],["Garamond","serif"],["Georgia","serif"],["Helvetica Neue","sans"],["Helvetica","sans"],["Impact","sans"],["Lucida Fax","serif"],["Lucida Handwriting","script"],["Lucida Sans Typewriter","mono"],["Lucida Sans Unicode","sans"],["Lucida Sans","sans"],["MS Gothic","sans"],["MS Outlook","symbol"],["MS PGothic","sans"],["MS Reference Sans Serif","sans"],["MS Serif","serif"],["MYRIAD PRO","sans"],["MYRIAD","sans"],["Microsoft Sans Serif","sans"],["Monaco","sans"],["Monotype Corsiva","script"],["Palatino Linotype","serif"],["Palatino","serif"],["Segoe Script","script"],["Segoe UI Semibold","sans"],["Segoe UI Symbol","symbol"],["Segoe UI","sans"],["Tahoma","sans"],["Times New Roman PS","serif"],["Times New Roman","serif"],["Times","serif"],["Trebuchet MS","sans"],["Verdana","sans"],["Wingdings 3","symbol"],["Wingdings","symbol"]],f=["monospace","sans-serif","serif"],s=new(O("Extractor"))("",(function(){return O("ctx")?new(O("MPromise"))(O("calculateFonts")):O("MPromise").resolve("unavailable")}));t.a=s;function l(e){var t=e.join(", ");O("ctx").font="72px "+t;try{return O("ctx").measureText("mmmmmmmmmmlli").width}catch(e){return O("UNAVAILABLE_WIDTH")}}function y(e,t){var n=O("now")(),r=new(O("MStorage")),_=r.get(O("storageKey"));if(_)return e({async:!0,value:_,calculationTimeMs:O("now")()-n});var o={};O("baseFonts").forEach((function(t){var r=O("safeMeasureText")([t,"monospace"]);if(r===O("UNAVAILABLE_WIDTH"))return e({async:!0,value:"unavailable",calculationTimeMs:O("now")()-n});o[t]=r}));var i=[],u=[],a=O("now")()-n,f=0;!function t(){for(var n=O("now")();f<O("fontsToDetect").length;){var _=c(O("fontsToDetect")[f],2),s=_[0],l="monospace"===_[1]?"sans-serif":"monospace",y=O("safeMeasureText")([s,l]);if(o[l]!==y?(i.push(s),u.push(1)):u.push(0),f+=1,O("now")()-n>50)return a+=O("now")()-n,void setTimeout(t)}r.set(O("storageKey"),u.join("")),e({async:!0,value:u.join(""),internalValue:i.join(", "),calculationTimeMs:a})}()}function E(){try{if(e)return e}catch(e){try{if(window)return window}catch(e){return this}}}var h,v=null;function d(){if(null===v){var e=E();e.__$$GLOBAL_REWIRE_NEXT_MODULE_ID__||(e.__$$GLOBAL_REWIRE_NEXT_MODULE_ID__=0),v=__$$GLOBAL_REWIRE_NEXT_MODULE_ID__++}return v}function b(){var e=E();return e.__$$GLOBAL_REWIRE_REGISTRY__||(e.__$$GLOBAL_REWIRE_REGISTRY__=Object.create(null)),e.__$$GLOBAL_REWIRE_REGISTRY__}function R(){var e=d(),t=b(),n=t[e];return n||(t[e]=Object.create(null),n=t[e]),n}(h=E()).__rewire_reset_all__||(h.__rewire_reset_all__=function(){h.__$$GLOBAL_REWIRE_REGISTRY__=Object.create(null)});var p="__INTENTIONAL_UNDEFINED__",m={};function O(e){var t=R();if(void 0===t[e])return function(e){switch(e){case"ctx":return _.d;case"UNAVAILABLE_WIDTH":return-1;case"now":return o.d;case"MStorage":return o.b;case"storageKey":return"_mf";case"baseFonts":return f;case"safeMeasureText":return l;case"fontsToDetect":return a;case"Extractor":return r.a;case"MPromise":return o.a;case"calculateFonts":return y}return}(e);var n=t[e];return n===p?void 0:n}function L(e,t){var n=R();return"object"===i(e)?(Object.keys(e).forEach((function(t){n[t]=e[t]})),function(){Object.keys(e).forEach((function(t){I(e)}))}):(n[e]=void 0===t?p:t,function(){I(e)})}function I(e){var t=R();delete t[e],0==Object.keys(t).length&&delete b()[d]}function w(e){var t=R(),n=Object.keys(e),r={};function _(){n.forEach((function(e){t[e]=r[e]}))}return function(o){n.forEach((function(n){r[n]=t[n],t[n]=e[n]}));var i=o();return i&&"function"==typeof i.then?i.then(_).catch(_):_(),i}}!function(){function e(e,t){Object.defineProperty(m,e,{value:t,enumerable:!1,configurable:!0})}e("__get__",O),e("__GetDependency__",O),e("__Rewire__",L),e("__set__",L),e("__reset__",I),e("__ResetDependency__",I),e("__with__",w)}();var g=i(s);function S(e,t){Object.defineProperty(s,e,{value:t,enumerable:!1,configurable:!0})}"object"!==g&&"function"!==g||!Object.isExtensible(s)||(S("__get__",O),S("__GetDependency__",O),S("__Rewire__",L),S("__set__",L),S("__reset__",I),S("__ResetDependency__",I),S("__with__",w),S("__RewireAPI__",m))}).call(this,n(3))},function(e,t,n){"use strict";(function(e){var r=n(2),_=n(0);function o(e){return o="function"==typeof Symbol&&"symbol"==typeof Symbol.iterator?function(e){return typeof e}:function(e){return e&&"function"==typeof Symbol&&e.constructor===Symbol&&e!==Symbol.prototype?"symbol":typeof e},o(e)}var i=new(h("Extractor"))("",(function(){return h("MPromise").resolve("")}));function c(){try{if(e)return e}catch(e){try{if(window)return window}catch(e){return this}}}t.a=i;var u,a=null;function f(){if(null===a){var e=c();e.__$$GLOBAL_REWIRE_NEXT_MODULE_ID__||(e.__$$GLOBAL_REWIRE_NEXT_MODULE_ID__=0),a=__$$GLOBAL_REWIRE_NEXT_MODULE_ID__++}return a}function s(){var e=c();return e.__$$GLOBAL_REWIRE_REGISTRY__||(e.__$$GLOBAL_REWIRE_REGISTRY__=Object.create(null)),e.__$$GLOBAL_REWIRE_REGISTRY__}function l(){var e=f(),t=s(),n=t[e];return n||(t[e]=Object.create(null),n=t[e]),n}(u=c()).__rewire_reset_all__||(u.__rewire_reset_all__=function(){u.__$$GLOBAL_REWIRE_REGISTRY__=Object.create(null)});var y="__INTENTIONAL_UNDEFINED__",E={};function h(e){var t=l();if(void 0===t[e])return function(e){switch(e){case"Extractor":return r.a;case"MPromise":return _.a}return}(e);var n=t[e];return n===y?void 0:n}function v(e,t){var n=l();return"object"===o(e)?(Object.keys(e).forEach((function(t){n[t]=e[t]})),function(){Object.keys(e).forEach((function(t){d(e)}))}):(n[e]=void 0===t?y:t,function(){d(e)})}function d(e){var t=l();delete t[e],0==Object.keys(t).length&&delete s()[f]}function b(e){var t=l(),n=Object.keys(e),r={};function _(){n.forEach((function(e){t[e]=r[e]}))}return function(o){n.forEach((function(n){r[n]=t[n],t[n]=e[n]}));var i=o();return i&&"function"==typeof i.then?i.then(_).catch(_):_(),i}}!function(){function e(e,t){Object.defineProperty(E,e,{value:t,enumerable:!1,configurable:!0})}e("__get__",h),e("__GetDependency__",h),e("__Rewire__",v),e("__set__",v),e("__reset__",d),e("__ResetDependency__",d),e("__with__",b)}();var R=o(i);function p(e,t){Object.defineProperty(i,e,{value:t,enumerable:!1,configurable:!0})}"object"!==R&&"function"!==R||!Object.isExtensible(i)||(p("__get__",h),p("__GetDependency__",h),p("__Rewire__",v),p("__set__",v),p("__reset__",d),p("__ResetDependency__",d),p("__with__",b),p("__RewireAPI__",E))}).call(this,n(3))},function(e,t,n){"use strict";(function(e){var r=n(2),_=n(1),o=n(0);function i(e){return i="function"==typeof Symbol&&"symbol"==typeof Symbol.iterator?function(e){return typeof e}:function(e){return e&&"function"==typeof Symbol&&e.constructor===Symbol&&e!==Symbol.prototype?"symbol":typeof e},i(e)}var c=new(v("Extractor"))("",(function(){if(v("navigator")){if(v("navigator").languages&&v("navigator").languages.join)return v("MPromise").resolve(v("navigator").languages.join(","));if(v("navigator").language)return v("MPromise").resolve(v("navigator").language);if(v("navigator").userLanguage)return v("MPromise").resolve(v("navigator").userLanguage)}return v("MPromise").resolve("")}));function u(){try{if(e)return e}catch(e){try{if(window)return window}catch(e){return this}}}t.a=c;var a,f=null;function s(){if(null===f){var e=u();e.__$$GLOBAL_REWIRE_NEXT_MODULE_ID__||(e.__$$GLOBAL_REWIRE_NEXT_MODULE_ID__=0),f=__$$GLOBAL_REWIRE_NEXT_MODULE_ID__++}return f}function l(){var e=u();return e.__$$GLOBAL_REWIRE_REGISTRY__||(e.__$$GLOBAL_REWIRE_REGISTRY__=Object.create(null)),e.__$$GLOBAL_REWIRE_REGISTRY__}function y(){var e=s(),t=l(),n=t[e];return n||(t[e]=Object.create(null),n=t[e]),n}(a=u()).__rewire_reset_all__||(a.__rewire_reset_all__=function(){a.__$$GLOBAL_REWIRE_REGISTRY__=Object.create(null)});var E="__INTENTIONAL_UNDEFINED__",h={};function v(e){var t=y();if(void 0===t[e])return function(e){switch(e){case"Extractor":return r.a;case"navigator":return _.c;case"MPromise":return o.a}return}(e);var n=t[e];return n===E?void 0:n}function d(e,t){var n=y();return"object"===i(e)?(Object.keys(e).forEach((function(t){n[t]=e[t]})),function(){Object.keys(e).forEach((function(t){b(e)}))}):(n[e]=void 0===t?E:t,function(){b(e)})}function b(e){var t=y();delete t[e],0==Object.keys(t).length&&delete l()[s]}function R(e){var t=y(),n=Object.keys(e),r={};function _(){n.forEach((function(e){t[e]=r[e]}))}return function(o){n.forEach((function(n){r[n]=t[n],t[n]=e[n]}));var i=o();return i&&"function"==typeof i.then?i.then(_).catch(_):_(),i}}!function(){function e(e,t){Object.defineProperty(h,e,{value:t,enumerable:!1,configurable:!0})}e("__get__",v),e("__GetDependency__",v),e("__Rewire__",d),e("__set__",d),e("__reset__",b),e("__ResetDependency__",b),e("__with__",R)}();var p=i(c);function m(e,t){Object.defineProperty(c,e,{value:t,enumerable:!1,configurable:!0})}"object"!==p&&"function"!==p||!Object.isExtensible(c)||(m("__get__",v),m("__GetDependency__",v),m("__Rewire__",d),m("__set__",d),m("__reset__",b),m("__ResetDependency__",b),m("__with__",R),m("__RewireAPI__",h))}).call(this,n(3))},function(e,t,n){"use strict";(function(e){var r=n(2),_=n(1),o=n(0);function i(e){return i="function"==typeof Symbol&&"symbol"==typeof Symbol.iterator?function(e){return typeof e}:function(e){return e&&"function"==typeof Symbol&&e.constructor===Symbol&&e!==Symbol.prototype?"symbol":typeof e},i(e)}var c=new(v("Extractor"))("",(function(){return v("navigator")?v("MPromise").resolve(v("navigator").platform):v("MPromise").resolve("")}));function u(){try{if(e)return e}catch(e){try{if(window)return window}catch(e){return this}}}t.a=c;var a,f=null;function s(){if(null===f){var e=u();e.__$$GLOBAL_REWIRE_NEXT_MODULE_ID__||(e.__$$GLOBAL_REWIRE_NEXT_MODULE_ID__=0),f=__$$GLOBAL_REWIRE_NEXT_MODULE_ID__++}return f}function l(){var e=u();return e.__$$GLOBAL_REWIRE_REGISTRY__||(e.__$$GLOBAL_REWIRE_REGISTRY__=Object.create(null)),e.__$$GLOBAL_REWIRE_REGISTRY__}function y(){var e=s(),t=l(),n=t[e];return n||(t[e]=Object.create(null),n=t[e]),n}(a=u()).__rewire_reset_all__||(a.__rewire_reset_all__=function(){a.__$$GLOBAL_REWIRE_REGISTRY__=Object.create(null)});var E="__INTENTIONAL_UNDEFINED__",h={};function v(e){var t=y();if(void 0===t[e])return function(e){switch(e){case"Extractor":return r.a;case"navigator":return _.c;case"MPromise":return o.a}return}(e);var n=t[e];return n===E?void 0:n}function d(e,t){var n=y();return"object"===i(e)?(Object.keys(e).forEach((function(t){n[t]=e[t]})),function(){Object.keys(e).forEach((function(t){b(e)}))}):(n[e]=void 0===t?E:t,function(){b(e)})}function b(e){var t=y();delete t[e],0==Object.keys(t).length&&delete l()[s]}function R(e){var t=y(),n=Object.keys(e),r={};function _(){n.forEach((function(e){t[e]=r[e]}))}return function(o){n.forEach((function(n){r[n]=t[n],t[n]=e[n]}));var i=o();return i&&"function"==typeof i.then?i.then(_).catch(_):_(),i}}!function(){function e(e,t){Object.defineProperty(h,e,{value:t,enumerable:!1,configurable:!0})}e("__get__",v),e("__GetDependency__",v),e("__Rewire__",d),e("__set__",d),e("__reset__",b),e("__ResetDependency__",b),e("__with__",R)}();var p=i(c);function m(e,t){Object.defineProperty(c,e,{value:t,enumerable:!1,configurable:!0})}"object"!==p&&"function"!==p||!Object.isExtensible(c)||(m("__get__",v),m("__GetDependency__",v),m("__Rewire__",d),m("__set__",d),m("__reset__",b),m("__ResetDependency__",b),m("__with__",R),m("__RewireAPI__",h))}).call(this,n(3))},function(e,t,n){"use strict";(function(e){var r=n(5),_=n.n(r),o=n(2),i=n(1),c=n(0);function u(e){return u="function"==typeof Symbol&&"symbol"==typeof Symbol.iterator?function(e){return typeof e}:function(e){return e&&"function"==typeof Symbol&&e.constructor===Symbol&&e!==Symbol.prototype?"symbol":typeof e},u(e)}var a=new(b("Extractor"))("",(function(){if(b("navigator")){var e=_()(b("navigator").plugins||[],(function(e){var t=_()(e,(function(e){return[e.type,e.suffixes]})).join("++");return[e.name,e.filename,t]})).join(", ");return b("MPromise").resolve(e)}return b("MPromise").resolve("")}));function f(){try{if(e)return e}catch(e){try{if(window)return window}catch(e){return this}}}t.a=a;var s,l=null;function y(){if(null===l){var e=f();e.__$$GLOBAL_REWIRE_NEXT_MODULE_ID__||(e.__$$GLOBAL_REWIRE_NEXT_MODULE_ID__=0),l=__$$GLOBAL_REWIRE_NEXT_MODULE_ID__++}return l}function E(){var e=f();return e.__$$GLOBAL_REWIRE_REGISTRY__||(e.__$$GLOBAL_REWIRE_REGISTRY__=Object.create(null)),e.__$$GLOBAL_REWIRE_REGISTRY__}function h(){var e=y(),t=E(),n=t[e];return n||(t[e]=Object.create(null),n=t[e]),n}(s=f()).__rewire_reset_all__||(s.__rewire_reset_all__=function(){s.__$$GLOBAL_REWIRE_REGISTRY__=Object.create(null)});var v="__INTENTIONAL_UNDEFINED__",d={};function b(e){var t=h();if(void 0===t[e])return function(e){switch(e){case"Extractor":return o.a;case"navigator":return i.c;case"MPromise":return c.a}return}(e);var n=t[e];return n===v?void 0:n}function R(e,t){var n=h();return"object"===u(e)?(Object.keys(e).forEach((function(t){n[t]=e[t]})),function(){Object.keys(e).forEach((function(t){p(e)}))}):(n[e]=void 0===t?v:t,function(){p(e)})}function p(e){var t=h();delete t[e],0==Object.keys(t).length&&delete E()[y]}function m(e){var t=h(),n=Object.keys(e),r={};function _(){n.forEach((function(e){t[e]=r[e]}))}return function(o){n.forEach((function(n){r[n]=t[n],t[n]=e[n]}));var i=o();return i&&"function"==typeof i.then?i.then(_).catch(_):_(),i}}!function(){function e(e,t){Object.defineProperty(d,e,{value:t,enumerable:!1,configurable:!0})}e("__get__",b),e("__GetDependency__",b),e("__Rewire__",R),e("__set__",R),e("__reset__",p),e("__ResetDependency__",p),e("__with__",m)}();var O=u(a);function L(e,t){Object.defineProperty(a,e,{value:t,enumerable:!1,configurable:!0})}"object"!==O&&"function"!==O||!Object.isExtensible(a)||(L("__get__",b),L("__GetDependency__",b),L("__Rewire__",R),L("__set__",R),L("__reset__",p),L("__ResetDependency__",p),L("__with__",m),L("__RewireAPI__",d))}).call(this,n(3))},function(e,t,n){"use strict";(function(e){var r=n(2),_=n(1),o=n(0);function i(e){return i="function"==typeof Symbol&&"symbol"==typeof Symbol.iterator?function(e){return typeof e}:function(e){return e&&"function"==typeof Symbol&&e.constructor===Symbol&&e!==Symbol.prototype?"symbol":typeof e},i(e)}var c=new(v("Extractor"))("",(function(){if(v("screen")){var e=v("screen"),t=v("win"),n=e.availWidth+"w_"+e.availHeight+"h_"+e.colorDepth+"d_"+t.devicePixelRatio+"r";return v("MPromise").resolve(n)}return v("MPromise").resolve("")}));function u(){try{if(e)return e}catch(e){try{if(window)return window}catch(e){return this}}}t.a=c;var a,f=null;function s(){if(null===f){var e=u();e.__$$GLOBAL_REWIRE_NEXT_MODULE_ID__||(e.__$$GLOBAL_REWIRE_NEXT_MODULE_ID__=0),f=__$$GLOBAL_REWIRE_NEXT_MODULE_ID__++}return f}function l(){var e=u();return e.__$$GLOBAL_REWIRE_REGISTRY__||(e.__$$GLOBAL_REWIRE_REGISTRY__=Object.create(null)),e.__$$GLOBAL_REWIRE_REGISTRY__}function y(){var e=s(),t=l(),n=t[e];return n||(t[e]=Object.create(null),n=t[e]),n}(a=u()).__rewire_reset_all__||(a.__rewire_reset_all__=function(){a.__$$GLOBAL_REWIRE_REGISTRY__=Object.create(null)});var E="__INTENTIONAL_UNDEFINED__",h={};function v(e){var t=y();if(void 0===t[e])return function(e){switch(e){case"Extractor":return r.a;case"screen":return _.e;case"win":return _.f;case"MPromise":return o.a}return}(e);var n=t[e];return n===E?void 0:n}function d(e,t){var n=y();return"object"===i(e)?(Object.keys(e).forEach((function(t){n[t]=e[t]})),function(){Object.keys(e).forEach((function(t){b(e)}))}):(n[e]=void 0===t?E:t,function(){b(e)})}function b(e){var t=y();delete t[e],0==Object.keys(t).length&&delete l()[s]}function R(e){var t=y(),n=Object.keys(e),r={};function _(){n.forEach((function(e){t[e]=r[e]}))}return function(o){n.forEach((function(n){r[n]=t[n],t[n]=e[n]}));var i=o();return i&&"function"==typeof i.then?i.then(_).catch(_):_(),i}}!function(){function e(e,t){Object.defineProperty(h,e,{value:t,enumerable:!1,configurable:!0})}e("__get__",v),e("__GetDependency__",v),e("__Rewire__",d),e("__set__",d),e("__reset__",b),e("__ResetDependency__",b),e("__with__",R)}();var p=i(c);function m(e,t){Object.defineProperty(c,e,{value:t,enumerable:!1,configurable:!0})}"object"!==p&&"function"!==p||!Object.isExtensible(c)||(m("__get__",v),m("__GetDependency__",v),m("__Rewire__",d),m("__set__",d),m("__reset__",b),m("__ResetDependency__",b),m("__with__",R),m("__RewireAPI__",h))}).call(this,n(3))},function(e,t,n){"use strict";(function(e){var r=n(2),_=n(1),o=n(0);function i(e){return i="function"==typeof Symbol&&"symbol"==typeof Symbol.iterator?function(e){return typeof e}:function(e){return e&&"function"==typeof Symbol&&e.constructor===Symbol&&e!==Symbol.prototype?"symbol":typeof e},i(e)}var c=new(v("Extractor"))("",(function(){if(v("date")){var e=-v("date").getTimezoneOffset()/60;return v("MPromise").resolve(e.toString())}return v("MPromise").resolve("")}));function u(){try{if(e)return e}catch(e){try{if(window)return window}catch(e){return this}}}t.a=c;var a,f=null;function s(){if(null===f){var e=u();e.__$$GLOBAL_REWIRE_NEXT_MODULE_ID__||(e.__$$GLOBAL_REWIRE_NEXT_MODULE_ID__=0),f=__$$GLOBAL_REWIRE_NEXT_MODULE_ID__++}return f}function l(){var e=u();return e.__$$GLOBAL_REWIRE_REGISTRY__||(e.__$$GLOBAL_REWIRE_REGISTRY__=Object.create(null)),e.__$$GLOBAL_REWIRE_REGISTRY__}function y(){var e=s(),t=l(),n=t[e];return n||(t[e]=Object.create(null),n=t[e]),n}(a=u()).__rewire_reset_all__||(a.__rewire_reset_all__=function(){a.__$$GLOBAL_REWIRE_REGISTRY__=Object.create(null)});var E="__INTENTIONAL_UNDEFINED__",h={};function v(e){var t=y();if(void 0===t[e])return function(e){switch(e){case"Extractor":return r.a;case"date":return _.a;case"MPromise":return o.a}return}(e);var n=t[e];return n===E?void 0:n}function d(e,t){var n=y();return"object"===i(e)?(Object.keys(e).forEach((function(t){n[t]=e[t]})),function(){Object.keys(e).forEach((function(t){b(e)}))}):(n[e]=void 0===t?E:t,function(){b(e)})}function b(e){var t=y();delete t[e],0==Object.keys(t).length&&delete l()[s]}function R(e){var t=y(),n=Object.keys(e),r={};function _(){n.forEach((function(e){t[e]=r[e]}))}return function(o){n.forEach((function(n){r[n]=t[n],t[n]=e[n]}));var i=o();return i&&"function"==typeof i.then?i.then(_).catch(_):_(),i}}!function(){function e(e,t){Object.defineProperty(h,e,{value:t,enumerable:!1,configurable:!0})}e("__get__",v),e("__GetDependency__",v),e("__Rewire__",d),e("__set__",d),e("__reset__",b),e("__ResetDependency__",b),e("__with__",R)}();var p=i(c);function m(e,t){Object.defineProperty(c,e,{value:t,enumerable:!1,configurable:!0})}"object"!==p&&"function"!==p||!Object.isExtensible(c)||(m("__get__",v),m("__GetDependency__",v),m("__Rewire__",d),m("__set__",d),m("__reset__",b),m("__ResetDependency__",b),m("__with__",R),m("__RewireAPI__",h))}).call(this,n(3))},function(e,t,n){"use strict";(function(e){var r=n(2),_=n(1),o=n(0);function i(e){return i="function"==typeof Symbol&&"symbol"==typeof Symbol.iterator?function(e){return typeof e}:function(e){return e&&"function"==typeof Symbol&&e.constructor===Symbol&&e!==Symbol.prototype?"symbol":typeof e},i(e)}var c=new(v("Extractor"))("",(function(){if(v("win")&&v("doc")){var e="ontouchstart"in window||window.DocumentTouch&&v("doc")instanceof window.DocumentTouch||!1;return v("MPromise").resolve(e.toString())}return v("MPromise").resolve("")}));function u(){try{if(e)return e}catch(e){try{if(window)return window}catch(e){return this}}}t.a=c;var a,f=null;function s(){if(null===f){var e=u();e.__$$GLOBAL_REWIRE_NEXT_MODULE_ID__||(e.__$$GLOBAL_REWIRE_NEXT_MODULE_ID__=0),f=__$$GLOBAL_REWIRE_NEXT_MODULE_ID__++}return f}function l(){var e=u();return e.__$$GLOBAL_REWIRE_REGISTRY__||(e.__$$GLOBAL_REWIRE_REGISTRY__=Object.create(null)),e.__$$GLOBAL_REWIRE_REGISTRY__}function y(){var e=s(),t=l(),n=t[e];return n||(t[e]=Object.create(null),n=t[e]),n}(a=u()).__rewire_reset_all__||(a.__rewire_reset_all__=function(){a.__$$GLOBAL_REWIRE_REGISTRY__=Object.create(null)});var E="__INTENTIONAL_UNDEFINED__",h={};function v(e){var t=y();if(void 0===t[e])return function(e){switch(e){case"Extractor":return r.a;case"win":return _.f;case"doc":return _.b;case"MPromise":return o.a}return}(e);var n=t[e];return n===E?void 0:n}function d(e,t){var n=y();return"object"===i(e)?(Object.keys(e).forEach((function(t){n[t]=e[t]})),function(){Object.keys(e).forEach((function(t){b(e)}))}):(n[e]=void 0===t?E:t,function(){b(e)})}function b(e){var t=y();delete t[e],0==Object.keys(t).length&&delete l()[s]}function R(e){var t=y(),n=Object.keys(e),r={};function _(){n.forEach((function(e){t[e]=r[e]}))}return function(o){n.forEach((function(n){r[n]=t[n],t[n]=e[n]}));var i=o();return i&&"function"==typeof i.then?i.then(_).catch(_):_(),i}}!function(){function e(e,t){Object.defineProperty(h,e,{value:t,enumerable:!1,configurable:!0})}e("__get__",v),e("__GetDependency__",v),e("__Rewire__",d),e("__set__",d),e("__reset__",b),e("__ResetDependency__",b),e("__with__",R)}();var p=i(c);function m(e,t){Object.defineProperty(c,e,{value:t,enumerable:!1,configurable:!0})}"object"!==p&&"function"!==p||!Object.isExtensible(c)||(m("__get__",v),m("__GetDependency__",v),m("__Rewire__",d),m("__set__",d),m("__reset__",b),m("__ResetDependency__",b),m("__with__",R),m("__RewireAPI__",h))}).call(this,n(3))},function(e,t,n){"use strict";(function(e){var r=n(2),_=n(1),o=n(0);function i(e){return i="function"==typeof Symbol&&"symbol"==typeof Symbol.iterator?function(e){return typeof e}:function(e){return e&&"function"==typeof Symbol&&e.constructor===Symbol&&e!==Symbol.prototype?"symbol":typeof e},i(e)}var c=new(v("Extractor"))("",(function(){return v("navigator")?v("MPromise").resolve(v("navigator").userAgent):v("MPromise").resolve("")}));function u(){try{if(e)return e}catch(e){try{if(window)return window}catch(e){return this}}}t.a=c;var a,f=null;function s(){if(null===f){var e=u();e.__$$GLOBAL_REWIRE_NEXT_MODULE_ID__||(e.__$$GLOBAL_REWIRE_NEXT_MODULE_ID__=0),f=__$$GLOBAL_REWIRE_NEXT_MODULE_ID__++}return f}function l(){var e=u();return e.__$$GLOBAL_REWIRE_REGISTRY__||(e.__$$GLOBAL_REWIRE_REGISTRY__=Object.create(null)),e.__$$GLOBAL_REWIRE_REGISTRY__}function y(){var e=s(),t=l(),n=t[e];return n||(t[e]=Object.create(null),n=t[e]),n}(a=u()).__rewire_reset_all__||(a.__rewire_reset_all__=function(){a.__$$GLOBAL_REWIRE_REGISTRY__=Object.create(null)});var E="__INTENTIONAL_UNDEFINED__",h={};function v(e){var t=y();if(void 0===t[e])return function(e){switch(e){case"Extractor":return r.a;case"navigator":return _.c;case"MPromise":return o.a}return}(e);var n=t[e];return n===E?void 0:n}function d(e,t){var n=y();return"object"===i(e)?(Object.keys(e).forEach((function(t){n[t]=e[t]})),function(){Object.keys(e).forEach((function(t){b(e)}))}):(n[e]=void 0===t?E:t,function(){b(e)})}function b(e){var t=y();delete t[e],0==Object.keys(t).length&&delete l()[s]}function R(e){var t=y(),n=Object.keys(e),r={};function _(){n.forEach((function(e){t[e]=r[e]}))}return function(o){n.forEach((function(n){r[n]=t[n],t[n]=e[n]}));var i=o();return i&&"function"==typeof i.then?i.then(_).catch(_):_(),i}}!function(){function e(e,t){Object.defineProperty(h,e,{value:t,enumerable:!1,configurable:!0})}e("__get__",v),e("__GetDependency__",v),e("__Rewire__",d),e("__set__",d),e("__reset__",b),e("__ResetDependency__",b),e("__with__",R)}();var p=i(c);function m(e,t){Object.defineProperty(c,e,{value:t,enumerable:!1,configurable:!0})}"object"!==p&&"function"!==p||!Object.isExtensible(c)||(m("__get__",v),m("__GetDependency__",v),m("__Rewire__",d),m("__set__",d),m("__reset__",b),m("__ResetDependency__",b),m("__with__",R),m("__RewireAPI__",h))}).call(this,n(3))},function(e,t,n){"use strict";(function(e){var r=n(2),_=n(1),o=n(0);function i(e){return i="function"==typeof Symbol&&"symbol"==typeof Symbol.iterator?function(e){return typeof e}:function(e){return e&&"function"==typeof Symbol&&e.constructor===Symbol&&e!==Symbol.prototype?"symbol":typeof e},i(e)}var c=new(v("Extractor"))("",(function(){try{if(v("win").ActiveXObject){var e=new(v("win").ActiveXObject)("ShockwaveFlash.ShockwaveFlash").GetVariable("$version");return v("MPromise").resolve(e)}}catch(e){}var t=v("navigator"),n=t.plugins,r=t.mimeTypes;if(!r)return v("MPromise").resolve("mime-types-unavailable");var _=r["application/x-shockwave-flash"];if(n&&_&&_.enabledPlugin){var o=n["Shockwave Flash 2.0"]||n["Shockwave Flash"];return v("MPromise").resolve(o?o.description:"no-flash-plugin")}return v("MPromise").resolve("")}));function u(){try{if(e)return e}catch(e){try{if(window)return window}catch(e){return this}}}t.a=c;var a,f=null;function s(){if(null===f){var e=u();e.__$$GLOBAL_REWIRE_NEXT_MODULE_ID__||(e.__$$GLOBAL_REWIRE_NEXT_MODULE_ID__=0),f=__$$GLOBAL_REWIRE_NEXT_MODULE_ID__++}return f}function l(){var e=u();return e.__$$GLOBAL_REWIRE_REGISTRY__||(e.__$$GLOBAL_REWIRE_REGISTRY__=Object.create(null)),e.__$$GLOBAL_REWIRE_REGISTRY__}function y(){var e=s(),t=l(),n=t[e];return n||(t[e]=Object.create(null),n=t[e]),n}(a=u()).__rewire_reset_all__||(a.__rewire_reset_all__=function(){a.__$$GLOBAL_REWIRE_REGISTRY__=Object.create(null)});var E="__INTENTIONAL_UNDEFINED__",h={};function v(e){var t=y();if(void 0===t[e])return function(e){switch(e){case"Extractor":return r.a;case"win":return _.f;case"MPromise":return o.a;case"navigator":return _.c}return}(e);var n=t[e];return n===E?void 0:n}function d(e,t){var n=y();return"object"===i(e)?(Object.keys(e).forEach((function(t){n[t]=e[t]})),function(){Object.keys(e).forEach((function(t){b(e)}))}):(n[e]=void 0===t?E:t,function(){b(e)})}function b(e){var t=y();delete t[e],0==Object.keys(t).length&&delete l()[s]}function R(e){var t=y(),n=Object.keys(e),r={};function _(){n.forEach((function(e){t[e]=r[e]}))}return function(o){n.forEach((function(n){r[n]=t[n],t[n]=e[n]}));var i=o();return i&&"function"==typeof i.then?i.then(_).catch(_):_(),i}}!function(){function e(e,t){Object.defineProperty(h,e,{value:t,enumerable:!1,configurable:!0})}e("__get__",v),e("__GetDependency__",v),e("__Rewire__",d),e("__set__",d),e("__reset__",b),e("__ResetDependency__",b),e("__with__",R)}();var p=i(c);function m(e,t){Object.defineProperty(c,e,{value:t,enumerable:!1,configurable:!0})}"object"!==p&&"function"!==p||!Object.isExtensible(c)||(m("__get__",v),m("__GetDependency__",v),m("__Rewire__",d),m("__set__",d),m("__reset__",b),m("__ResetDependency__",b),m("__with__",R),m("__RewireAPI__",h))}).call(this,n(3))},function(e,t,n){"use strict";(function(e){var r=n(2),_=n(1),o=n(0);function i(e){return i="function"==typeof Symbol&&"symbol"==typeof Symbol.iterator?function(e){return typeof e}:function(e){return e&&"function"==typeof Symbol&&e.constructor===Symbol&&e!==Symbol.prototype?"symbol":typeof e},i(e)}var c=new(v("Extractor"))("",(function(){var e=function(e){var t=new(v("MStorage")),n=t.get(v("adblockerStorageKey")),r=v("now")();if(n)return e({value:n,async:!0,calculationTimeMs:v("now")()-r});var _=v("doc").createElement("div");_.innerHTML="&nbsp;",_.className="pub_300x250 pub_300x250m pub_728x90 text-ad textAd text_ad text_ads text-ads text-ad-links",_.style.cssText="\n      width: 1px !important; height: 1px !important;\n      position: absolute !important; left: -10000px !important;\n      top: -1000px !important;",v("doc").body.appendChild(_);var o=v("now")()-r;setTimeout((function(){var n=v("now")(),r=0===_.clientHeight||0===_.clientWidth;v("doc").body.removeChild(_);var i=o+(v("now")()-n);t.set(v("adblockerStorageKey"),r),e({value:r.toString(),async:!0,calculationTimeMs:i})}),20)};return new(v("MPromise"))((function(t,n){"complete"===v("doc").readyState||"loaded"===v("doc").readyState||v("doc").body?e(t):v("doc").addEventListener("DOMContentLoaded",e.bind(null,t))}))}));function u(){try{if(e)return e}catch(e){try{if(window)return window}catch(e){return this}}}t.a=c;var a,f=null;function s(){if(null===f){var e=u();e.__$$GLOBAL_REWIRE_NEXT_MODULE_ID__||(e.__$$GLOBAL_REWIRE_NEXT_MODULE_ID__=0),f=__$$GLOBAL_REWIRE_NEXT_MODULE_ID__++}return f}function l(){var e=u();return e.__$$GLOBAL_REWIRE_REGISTRY__||(e.__$$GLOBAL_REWIRE_REGISTRY__=Object.create(null)),e.__$$GLOBAL_REWIRE_REGISTRY__}function y(){var e=s(),t=l(),n=t[e];return n||(t[e]=Object.create(null),n=t[e]),n}(a=u()).__rewire_reset_all__||(a.__rewire_reset_all__=function(){a.__$$GLOBAL_REWIRE_REGISTRY__=Object.create(null)});var E="__INTENTIONAL_UNDEFINED__",h={};function v(e){var t=y();if(void 0===t[e])return function(e){switch(e){case"Extractor":return r.a;case"MStorage":return o.b;case"adblockerStorageKey":return"_ab";case"now":return o.d;case"doc":return _.b;case"MPromise":return o.a}return}(e);var n=t[e];return n===E?void 0:n}function d(e,t){var n=y();return"object"===i(e)?(Object.keys(e).forEach((function(t){n[t]=e[t]})),function(){Object.keys(e).forEach((function(t){b(e)}))}):(n[e]=void 0===t?E:t,function(){b(e)})}function b(e){var t=y();delete t[e],0==Object.keys(t).length&&delete l()[s]}function R(e){var t=y(),n=Object.keys(e),r={};function _(){n.forEach((function(e){t[e]=r[e]}))}return function(o){n.forEach((function(n){r[n]=t[n],t[n]=e[n]}));var i=o();return i&&"function"==typeof i.then?i.then(_).catch(_):_(),i}}!function(){function e(e,t){Object.defineProperty(h,e,{value:t,enumerable:!1,configurable:!0})}e("__get__",v),e("__GetDependency__",v),e("__Rewire__",d),e("__set__",d),e("__reset__",b),e("__ResetDependency__",b),e("__with__",R)}();var p=i(c);function m(e,t){Object.defineProperty(c,e,{value:t,enumerable:!1,configurable:!0})}"object"!==p&&"function"!==p||!Object.isExtensible(c)||(m("__get__",v),m("__GetDependency__",v),m("__Rewire__",d),m("__set__",d),m("__reset__",b),m("__ResetDependency__",b),m("__with__",R),m("__RewireAPI__",h))}).call(this,n(3))},function(e,t,n){"use strict";(function(e){n.d(t,"a",(function(){return i}));var r=n(1),_=n(0);function o(e){return o="function"==typeof Symbol&&"symbol"==typeof Symbol.iterator?function(e){return typeof e}:function(e){return e&&"function"==typeof Symbol&&e.constructor===Symbol&&e!==Symbol.prototype?"symbol":typeof e},o(e)}function i(e){var t=arguments.length>1&&void 0!==arguments[1]?arguments[1]:"6";return new(h("MPromise"))((function(n,r){if(null==t)return r();var _;_=void 0!==h("win").XDomainRequest?new(h("win").XDomainRequest):new(h("win").XMLHttpRequest);try{_.withCredentials=!0}catch(e){}var o;o="https://m.stripe.com/"+t;var i=setTimeout((function(){r()}),2e3);_.onreadystatechange=function(){if(_.readyState===XMLHttpRequest.DONE&&h("win").StripeM){clearTimeout(i);var e=_.responseText;200===_.status?(h("win").StripeM.__sid=e,n(e)):r()}},_.open("POST",o,!0),_.send(e)}))}function c(){try{if(e)return e}catch(e){try{if(window)return window}catch(e){return this}}}var u,a=null;function f(){if(null===a){var e=c();e.__$$GLOBAL_REWIRE_NEXT_MODULE_ID__||(e.__$$GLOBAL_REWIRE_NEXT_MODULE_ID__=0),a=__$$GLOBAL_REWIRE_NEXT_MODULE_ID__++}return a}function s(){var e=c();return e.__$$GLOBAL_REWIRE_REGISTRY__||(e.__$$GLOBAL_REWIRE_REGISTRY__=Object.create(null)),e.__$$GLOBAL_REWIRE_REGISTRY__}function l(){var e=f(),t=s(),n=t[e];return n||(t[e]=Object.create(null),n=t[e]),n}(u=c()).__rewire_reset_all__||(u.__rewire_reset_all__=function(){u.__$$GLOBAL_REWIRE_REGISTRY__=Object.create(null)});var y="__INTENTIONAL_UNDEFINED__",E={};function h(e){var t=l();if(void 0===t[e])return function(e){switch(e){case"MPromise":return _.a;case"win":return r.f}return}(e);var n=t[e];return n===y?void 0:n}function v(e,t){var n=l();return"object"===o(e)?(Object.keys(e).forEach((function(t){n[t]=e[t]})),function(){Object.keys(e).forEach((function(t){d(e)}))}):(n[e]=void 0===t?y:t,function(){d(e)})}function d(e){var t=l();delete t[e],0==Object.keys(t).length&&delete s()[f]}function b(e){var t=l(),n=Object.keys(e),r={};function _(){n.forEach((function(e){t[e]=r[e]}))}return function(o){n.forEach((function(n){r[n]=t[n],t[n]=e[n]}));var i=o();return i&&"function"==typeof i.then?i.then(_).catch(_):_(),i}}!function(){function e(e,t){Object.defineProperty(E,e,{value:t,enumerable:!1,configurable:!0})}e("__get__",h),e("__GetDependency__",h),e("__Rewire__",v),e("__set__",v),e("__reset__",d),e("__ResetDependency__",d),e("__with__",b)}();var R=o(i);function p(e,t){Object.defineProperty(i,e,{value:t,enumerable:!1,configurable:!0})}"object"!==R&&"function"!==R||!Object.isExtensible(i)||(p("__get__",h),p("__GetDependency__",h),p("__Rewire__",v),p("__set__",v),p("__reset__",d),p("__ResetDependency__",d),p("__with__",b),p("__RewireAPI__",E))}).call(this,n(3))},function(e,t,n){"use strict";n.r(t);var r=n(6);n.d(t,"deviceId",(function(){return r.a})),n.d(t,"extract",(function(){return r.b}));var _=n(10);n.d(t,"p",(function(){return _.b})),n.d(t,"b",(function(){return _.a}))},function(e,t,n){(function(e){var r=void 0!==e&&e||"undefined"!=typeof self&&self||window,_=Function.prototype.apply;function o(e,t){this._id=e,this._clearFn=t}t.setTimeout=function(){return new o(_.call(setTimeout,r,arguments),clearTimeout)},t.setInterval=function(){return new o(_.call(setInterval,r,arguments),clearInterval)},t.clearTimeout=t.clearInterval=function(e){e&&e.close()},o.prototype.unref=o.prototype.ref=function(){},o.prototype.close=function(){this._clearFn.call(r,this._id)},t.enroll=function(e,t){clearTimeout(e._idleTimeoutId),e._idleTimeout=t},t.unenroll=function(e){clearTimeout(e._idleTimeoutId),e._idleTimeout=-1},t._unrefActive=t.active=function(e){clearTimeout(e._idleTimeoutId);var t=e._idleTimeout;t>=0&&(e._idleTimeoutId=setTimeout((function(){e._onTimeout&&e._onTimeout()}),t))},n(32),t.setImmediate="undefined"!=typeof self&&self.setImmediate||void 0!==e&&e.setImmediate||this&&this.setImmediate,t.clearImmediate="undefined"!=typeof self&&self.clearImmediate||void 0!==e&&e.clearImmediate||this&&this.clearImmediate}).call(this,n(3))},function(e,t,n){(function(e,t){!function(e,n){"use strict";if(!e.setImmediate){var r,_,o,i,c,u=1,a={},f=!1,s=e.document,l=Object.getPrototypeOf&&Object.getPrototypeOf(e);l=l&&l.setTimeout?l:e,"[object process]"==={}.toString.call(e.process)?r=function(e){t.nextTick((function(){E(e)}))}:!function(){if(e.postMessage&&!e.importScripts){var t=!0,n=e.onmessage;return e.onmessage=function(){t=!1},e.postMessage("","*"),e.onmessage=n,t}}()?e.MessageChannel?((o=new MessageChannel).port1.onmessage=function(e){E(e.data)},r=function(e){o.port2.postMessage(e)}):s&&"onreadystatechange"in s.createElement("script")?(_=s.documentElement,r=function(e){var t=s.createElement("script");t.onreadystatechange=function(){E(e),t.onreadystatechange=null,_.removeChild(t),t=null},_.appendChild(t)}):r=function(e){setTimeout(E,0,e)}:(i="setImmediate$"+Math.random()+"$",c=function(t){t.source===e&&"string"==typeof t.data&&0===t.data.indexOf(i)&&E(+t.data.slice(i.length))},e.addEventListener?e.addEventListener("message",c,!1):e.attachEvent("onmessage",c),r=function(t){e.postMessage(i+t,"*")}),l.setImmediate=function(e){"function"!=typeof e&&(e=new Function(""+e));for(var t=new Array(arguments.length-1),n=0;n<t.length;n++)t[n]=arguments[n+1];var _={callback:e,args:t};return a[u]=_,r(u),u++},l.clearImmediate=y}function y(e){delete a[e]}function E(e){if(f)setTimeout(E,0,e);else{var t=a[e];if(t){f=!0;try{!function(e){var t=e.callback,n=e.args;switch(n.length){case 0:t();break;case 1:t(n[0]);break;case 2:t(n[0],n[1]);break;case 3:t(n[0],n[1],n[2]);break;default:t.apply(void 0,n)}}(t)}finally{y(e),f=!1}}}}}("undefined"==typeof self?void 0===e?this:e:self)}).call(this,n(3),n(33))},function(e,t){var n,r,_=e.exports={};function o(){throw new Error("setTimeout has not been defined")}function i(){throw new Error("clearTimeout has not been defined")}function c(e){if(n===setTimeout)return setTimeout(e,0);if((n===o||!n)&&setTimeout)return n=setTimeout,setTimeout(e,0);try{return n(e,0)}catch(t){try{return n.call(null,e,0)}catch(t){return n.call(this,e,0)}}}!function(){try{n="function"==typeof setTimeout?setTimeout:o}catch(e){n=o}try{r="function"==typeof clearTimeout?clearTimeout:i}catch(e){r=i}}();var u,a=[],f=!1,s=-1;function l(){f&&u&&(f=!1,u.length?a=u.concat(a):s=-1,a.length&&y())}function y(){if(!f){var e=c(l);f=!0;for(var t=a.length;t;){for(u=a,a=[];++s<t;)u&&u[s].run();s=-1,t=a.length}u=null,f=!1,function(e){if(r===clearTimeout)return clearTimeout(e);if((r===i||!r)&&clearTimeout)return r=clearTimeout,clearTimeout(e);try{r(e)}catch(t){try{return r.call(null,e)}catch(t){return r.call(this,e)}}}(e)}}function E(e,t){this.fun=e,this.array=t}function h(){}_.nextTick=function(e){var t=new Array(arguments.length-1);if(arguments.length>1)for(var n=1;n<arguments.length;n++)t[n-1]=arguments[n];a.push(new E(e,t)),1!==a.length||f||c(y)},E.prototype.run=function(){this.fun.apply(null,this.array)},_.title="browser",_.browser=!0,_.env={},_.argv=[],_.version="",_.versions={},_.on=h,_.addListener=h,_.once=h,_.off=h,_.removeListener=h,_.removeAllListeners=h,_.emit=h,_.prependListener=h,_.prependOnceListener=h,_.listeners=function(e){return[]},_.binding=function(e){throw new Error("process.binding is not supported")},_.cwd=function(){return"/"},_.chdir=function(e){throw new Error("process.chdir is not supported")},_.umask=function(){return 0}}]);
