# Supplementary material for: Automatic classification of mobile apps to ensure safe usage for adolescents
Source: PLoS One. 2025 Jan 16;20(1):e0313953. doi: 10.1371/journal.pone.0313953 (PMC11737711; doi:10.1371/journal.pone.0313953)
Supplement: S1 Dataset — (ZIP) [file pone.0313953.s001.zip › sealuzh_app_reviews · Datasets at Hugging Face - WebPage_files/saved_resource]

!function(){function e(t){var n=o[t];if(void 0!==n)return n.exports;var i=o[t]={id:t,loaded:!1,exports:{}};return r[t](i,i.exports,e),i.loaded=!0,i.exports}var t,n,r={723:function(e,t,n){"use strict";function r(e){l.length||(a(),!0),l[l.length]=e}function o(){for(;d<l.length;){var e=d;if(d+=1,l[e].call(),d>1024){for(var t=0,n=l.length-d;t<n;t++)l[t]=l[t+d];l.length-=d,d=0}}l.length=0,d=0,!1}function i(e){return function(){function t(){clearTimeout(n),clearInterval(r),e()}var n=setTimeout(t,0),r=setInterval(t,50)}}e.exports=r;var a,c,s,u,l=[],d=0,p=void 0!==n.g?n.g:self,m=p.MutationObserver||p.WebKitMutationObserver;"function"==typeof m?(c=1,s=new m(o),u=document.createTextNode(""),s.observe(u,{characterData:!0}),a=function(){c=-c,u.data=c}):a=i(o),r.requestFlush=a,r.makeRequestCallFromTimer=i},5937:function(e,t,n){e.exports=n.p+"fingerprinted/img/abnamro-4445e65420800f96f68cfc67a273f66b.svg"},1520:function(e,t,n){e.exports=n.p+"fingerprinted/img/asn-3d9b1bbff2f8f12105510992dbb37ae8.svg"},3089:function(e,t,n){e.exports=n.p+"fingerprinted/img/bunq-4b42e7fb68fac0c5abb7ba3492115d81.svg"},8256:function(e,t,n){e.exports=n.p+"fingerprinted/img/ing-f4beb9f58834a82babe38427cec0ba95.svg"},4223:function(e,t,n){e.exports=n.p+"fingerprinted/img/knab-dbdf61d58d3004c23573158cb91e9569.svg"},6863:function(e,t,n){e.exports=n.p+"fingerprinted/img/n26-5ad3e0ae7677208c845a3b81e42bdd0e.svg"},6628:function(e,t,n){e.exports=n.p+"fingerprinted/img/nn-ef0da4b36142c28718ad24baedc58453.svg"},9824:function(e,t,n){e.exports=n.p+"fingerprinted/img/rabobank-dc5187e8413419975fda9a72a08c25a3.svg"},3260:function(e,t,n){e.exports=n.p+"fingerprinted/img/regiobank-d3d9929a79d4e6a127e09ea8abe201b9.svg"},4975:function(e,t,n){e.exports=n.p+"fingerprinted/img/revolut-bbd51dde92fa137e0060ac6210978827.svg"},4481:function(e,t,n){e.exports=n.p+"fingerprinted/img/sns-bfdac0e49115f2f30c9fe978b5221531.svg"},3381:function(e,t,n){e.exports=n.p+"fingerprinted/img/triodos-cf5d13d3dea9d1250d2b51a8eb0b53e8.svg"},3181:function(e,t,n){e.exports=n.p+"fingerprinted/img/vanlanschot-2b1bf938febce9173fe10ff6265e9657.svg"},2142:function(e,t,n){e.exports=n.p+"fingerprinted/img/yoursafe-c3cd00e5634e9c380c28ffe985359728.svg"},3407:function(e,t,n){e.exports=n.p+"fingerprinted/img/amex-3440dd14f9308959e71dfef65267235f.svg"},8037:function(e,t,n){e.exports=n.p+"fingerprinted/img/mastercard-4868931ddf88ab0fc551d18a1a859ff7.svg"},3637:function(e,t,n){e.exports=n.p+"fingerprinted/img/visa-0daded1e4b9a21ae5304a6794bb9e46a.svg"},7418:function(e){"use strict";function t(e){if(null==e)throw new TypeError("Object.assign cannot be called with null or undefined");return Object(e)}var n=Object.getOwnPropertySymbols,r=Object.prototype.hasOwnProperty,o=Object.prototype.propertyIsEnumerable;e.exports=function(){try{if(!Object.assign)return!1;var e=new String("abc");if(e[5]="de","5"===Object.getOwnPropertyNames(e)[0])return!1;for(var t={},n=0;n<10;n++)t["_"+String.fromCharCode(n)]=n;if("0123456789"!==Object.getOwnPropertyNames(t).map((function(e){return t[e]})).join(""))return!1;var r={};return"abcdefghijklmnopqrst".split("").forEach((function(e){r[e]=e})),"abcdefghijklmnopqrst"===Object.keys(Object.assign({},r)).join("")}catch(e){return!1}}()?Object.assign:function(e){for(var i,a,c=t(e),s=1;s<arguments.length;s++){for(var u in i=Object(arguments[s]))r.call(i,u)&&(c[u]=i[u]);if(n){a=n(i);for(var l=0;l<a.length;l++)o.call(i,a[l])&&(c[a[l]]=i[a[l]])}}return c}},3434:function(e,t,n){"use strict";function r(){}function o(e){if("object"!=typeof this)throw new TypeError("Promises must be constructed via new");if("function"!=typeof e)throw new TypeError("not a function");this._45=0,this._81=0,this._65=null,this._54=null,e!==r&&l(e,this)}function i(e,t){for(;3===e._81;)e=e._65;if(o._10&&o._10(e),0===e._81)return 0===e._45?(e._45=1,void(e._54=t)):1===e._45?(e._45=2,void(e._54=[e._54,t])):void e._54.push(t);!function(e,t){d((function(){var n=1===e._81?t.onFulfilled:t.onRejected;if(null!==n){var r=function(e,t){try{return e(t)}catch(e){return p=e,m}}(n,e._65);r===m?c(t.promise,p):a(t.promise,r)}else 1===e._81?a(t.promise,e._65):c(t.promise,e._65)}))}(e,t)}function a(e,t){if(t===e)return c(e,new TypeError("A promise cannot be resolved with itself."));if(t&&("object"==typeof t||"function"==typeof t)){var n=function(e){try{return e.then}catch(e){return p=e,m}}(t);if(n===m)return c(e,p);if(n===e.then&&t instanceof o)return e._81=3,e._65=t,void s(e);if("function"==typeof n)return void l(n.bind(t),e)}e._81=1,e._65=t,s(e)}function c(e,t){e._81=2,e._65=t,o._97&&o._97(e,t),s(e)}function s(e){if(1===e._45&&(i(e,e._54),e._54=null),2===e._45){for(var t=0;t<e._54.length;t++)i(e,e._54[t]);e._54=null}}function u(e,t,n){this.onFulfilled="function"==typeof e?e:null,this.onRejected="function"==typeof t?t:null,this.promise=n}function l(e,t){var n=!1,r=function(e,t,n){try{e(t,n)}catch(e){return p=e,m}}(e,(function(e){n||(n=!0,a(t,e))}),(function(e){n||(n=!0,c(t,e))}));n||r!==m||(n=!0,c(t,p))}var d=n(723),p=null,m={};e.exports=o,o._10=null,o._97=null,o._61=r,o.prototype.then=function(e,t){if(this.constructor!==o)return function(e,t,n){return new e.constructor((function(a,c){var s=new o(r);s.then(a,c),i(e,new u(t,n,s))}))}(this,e,t);var n=new o(r);return i(this,new u(e,t,n)),n}},1803:function(e,t,n){"use strict";function r(e){var t=new o(o._61);return t._81=1,t._65=e,t}var o=n(3434);e.exports=o;var i=r(!0),a=r(!1),c=r(null),s=r(void 0),u=r(0),l=r("");o.resolve=function(e){if(e instanceof o)return e;if(null===e)return c;if(void 0===e)return s;if(!0===e)return i;if(!1===e)return a;if(0===e)return u;if(""===e)return l;if("object"==typeof e||"function"==typeof e)try{var t=e.then;if("function"==typeof t)return new o(t.bind(e))}catch(e){return new o((function(t,n){n(e)}))}return r(e)},o.all=function(e){var t=Array.prototype.slice.call(e);return new o((function(e,n){function r(a,c){if(c&&("object"==typeof c||"function"==typeof c)){if(c instanceof o&&c.then===o.prototype.then){for(;3===c._81;)c=c._65;return 1===c._81?r(a,c._65):(2===c._81&&n(c._65),void c.then((function(e){r(a,e)}),n))}var s=c.then;if("function"==typeof s)return void new o(s.bind(c)).then((function(e){r(a,e)}),n)}t[a]=c,0==--i&&e(t)}if(0===t.length)return e([]);for(var i=t.length,a=0;a<t.length;a++)r(a,t[a])}))},o.reject=function(e){return new o((function(t,n){n(e)}))},o.race=function(e){return new o((function(t,n){e.forEach((function(e){o.resolve(e).then(t,n)}))}))},o.prototype.catch=function(e){return this.then(null,e)}},8029:function(e,t,n){"use strict";var r=n(3434);e.exports=r,r.prototype.finally=function(e){return this.then((function(t){return r.resolve(e()).then((function(){return t}))}),(function(t){return r.resolve(e()).then((function(){throw t}))}))}},2408:function(e,t,n){"use strict";function r(e){for(var t="https://reactjs.org/docs/error-decoder.html?invariant="+e,n=1;n<arguments.length;n++)t+="&args[]="+encodeURIComponent(arguments[n]);return"Minified React error #"+e+"; visit "+t+" for the full message or use the non-minified dev environment for full errors and additional helpful warnings."}function o(e,t,n){this.props=e,this.context=t,this.refs=O,this.updater=n||M}function i(){}function a(e,t,n){this.props=e,this.context=t,this.refs=O,this.updater=n||M}function c(e,t,n){var r,o={},i=null,a=null;if(null!=t)for(r in void 0!==t.ref&&(a=t.ref),void 0!==t.key&&(i=""+t.key),t)L.call(t,r)&&!B.hasOwnProperty(r)&&(o[r]=t[r]);var c=arguments.length-2;if(1===c)o.children=n;else if(1<c){for(var s=Array(c),u=0;u<c;u++)s[u]=arguments[u+2];o.children=s}if(e&&e.defaultProps)for(r in c=e.defaultProps)void 0===o[r]&&(o[r]=c[r]);return{$$typeof:b,type:e,key:i,ref:a,props:o,_owner:j.current}}function s(e){return"object"==typeof e&&null!==e&&e.$$typeof===b}function u(e,t,n,r){if(q.length){var o=q.pop();return o.result=e,o.keyPrefix=t,o.func=n,o.context=r,o.count=0,o}return{result:e,keyPrefix:t,func:n,context:r,count:0}}function l(e){e.result=null,e.keyPrefix=null,e.func=null,e.context=null,e.count=0,10>q.length&&q.push(e)}function d(e,t,n,o){var i=typeof e;"undefined"!==i&&"boolean"!==i||(e=null);var a=!1;if(null===e)a=!0;else switch(i){case"string":case"number":a=!0;break;case"object":switch(e.$$typeof){case b:case w:a=!0}}if(a)return n(o,e,""===t?"."+m(e,0):t),1;if(a=0,t=""===t?".":t+":",Array.isArray(e))for(var c=0;c<e.length;c++){var s=t+m(i=e[c],c);a+=d(i,s,n,o)}else if(null===e||"object"!=typeof e?s=null:s="function"==typeof(s=T&&e[T]||e["@@iterator"])?s:null,"function"==typeof s)for(e=s.call(e),c=0;!(i=e.next()).done;)a+=d(i=i.value,s=t+m(i,c++),n,o);else if("object"===i)throw n=""+e,Error(r(31,"[object Object]"===n?"object with keys {"+Object.keys(e).join(", ")+"}":n,""));return a}function p(e,t,n){return null==e?0:d(e,"",t,n)}function m(e,t){return"object"==typeof e&&null!==e&&null!=e.key?function(e){var t={"=":"=0",":":"=2"};return"$"+(""+e).replace(/[=:]/g,(function(e){return t[e]}))}(e.key):t.toString(36)}function f(e,t){e.func.call(e.context,t,e.count++)}function _(e,t,n){var r=e.result,o=e.keyPrefix;e=e.func.call(e.context,t,e.count++),Array.isArray(e)?h(e,r,n,(function(e){return e})):null!=e&&(s(e)&&(e=function(e,t){return{$$typeof:b,type:e.type,key:t,ref:e.ref,props:e.props,_owner:e._owner}}(e,o+(!e.key||t&&t.key===e.key?"":(""+e.key).replace(D,"$&/")+"/")+n)),r.push(e))}function h(e,t,n,r,o){var i="";null!=n&&(i=(""+n).replace(D,"$&/")+"/"),p(e,_,t=u(t,i,r,o)),l(t)}function y(){var e=Z.current;if(null===e)throw Error(r(321));return e}var v=n(7418),g="function"==typeof Symbol&&Symbol.for,b=g?Symbol.for("react.element"):60103,w=g?Symbol.for("react.portal"):60106,k=g?Symbol.for("react.fragment"):60107,S=g?Symbol.for("react.strict_mode"):60108,P=g?Symbol.for("react.profiler"):60114,E=g?Symbol.for("react.provider"):60109,C=g?Symbol.for("react.context"):60110,A=g?Symbol.for("react.forward_ref"):60112,N=g?Symbol.for("react.suspense"):60113;g&&Symbol.for("react.suspense_list");var I=g?Symbol.for("react.memo"):60115,R=g?Symbol.for("react.lazy"):60116;g&&Symbol.for("react.fundamental"),g&&Symbol.for("react.responder"),g&&Symbol.for("react.scope");var T="function"==typeof Symbol&&Symbol.iterator,M={isMounted:function(){return!1},enqueueForceUpdate:function(){},enqueueReplaceState:function(){},enqueueSetState:function(){}},O={};o.prototype.isReactComponent={},o.prototype.setState=function(e,t){if("object"!=typeof e&&"function"!=typeof e&&null!=e)throw Error(r(85));this.updater.enqueueSetState(this,e,t,"setState")},o.prototype.forceUpdate=function(e){this.updater.enqueueForceUpdate(this,e,"forceUpdate")},i.prototype=o.prototype;var x=a.prototype=new i;x.constructor=a,v(x,o.prototype),x.isPureReactComponent=!0;var Z={current:null},j={current:null},L=Object.prototype.hasOwnProperty,B={key:!0,ref:!0,__self:!0,__source:!0},D=/\/+/g,q=[],F={Children:{map:function(e,t,n){if(null==e)return e;var r=[];return h(e,r,null,t,n),r},forEach:function(e,t,n){if(null==e)return e;p(e,f,t=u(null,null,t,n)),l(t)},count:function(e){return p(e,(function(){return null}),null)},toArray:function(e){var t=[];return h(e,t,null,(function(e){return e})),t},only:function(e){if(!s(e))throw Error(r(143));return e}},createRef:function(){return{current:null}},Component:o,PureComponent:a,createContext:function(e,t){return void 0===t&&(t=null),(e={$$typeof:C,_calculateChangedBits:t,_currentValue:e,_currentValue2:e,_threadCount:0,Provider:null,Consumer:null}).Provider={$$typeof:E,_context:e},e.Consumer=e},forwardRef:function(e){return{$$typeof:A,render:e}},lazy:function(e){return{$$typeof:R,_ctor:e,_status:-1,_result:null}},memo:function(e,t){return{$$typeof:I,type:e,compare:void 0===t?null:t}},useCallback:function(e,t){return y().useCallback(e,t)},useContext:function(e,t){return y().useContext(e,t)},useEffect:function(e,t){return y().useEffect(e,t)},useImperativeHandle:function(e,t,n){return y().useImperativeHandle(e,t,n)},useDebugValue:function(){},useLayoutEffect:function(e,t){return y().useLayoutEffect(e,t)},useMemo:function(e,t){return y().useMemo(e,t)},useReducer:function(e,t,n){return y().useReducer(e,t,n)},useRef:function(e){return y().useRef(e)},useState:function(e){return y().useState(e)},Fragment:k,Profiler:P,StrictMode:S,Suspense:N,createElement:c,cloneElement:function(e,t,n){if(null==e)throw Error(r(267,e));var o=v({},e.props),i=e.key,a=e.ref,c=e._owner;if(null!=t){if(void 0!==t.ref&&(a=t.ref,c=j.current),void 0!==t.key&&(i=""+t.key),e.type&&e.type.defaultProps)var s=e.type.defaultProps;for(u in t)L.call(t,u)&&!B.hasOwnProperty(u)&&(o[u]=void 0===t[u]&&void 0!==s?s[u]:t[u])}var u=arguments.length-2;if(1===u)o.children=n;else if(1<u){s=Array(u);for(var l=0;l<u;l++)s[l]=arguments[l+2];o.children=s}return{$$typeof:b,type:e.type,key:i,ref:a,props:o,_owner:c}},createFactory:function(e){var t=c.bind(null,e);return t.type=e,t},isValidElement:s,version:"16.12.0",__SECRET_INTERNALS_DO_NOT_USE_OR_YOU_WILL_BE_FIRED:{ReactCurrentDispatcher:Z,ReactCurrentBatchConfig:{suspense:null},ReactCurrentOwner:j,IsSomeRendererActing:{current:!1},assign:v}},U={default:F},G=U&&F||U;e.exports=G.default||G},7294:function(e,t,n){"use strict";n(2408)},9900:function(e,t,n){"use strict";n.d(t,{a:function(){return o},e:function(){return r}});var r=function(){return n.e(209).then(n.bind(n,6393))},o=function(){return n.e(1).then(n.bind(n,6167))}},2337:function(e,t,n){"use strict";n.d(t,{Ab:function(){return u},yY:function(){return s},zM:function(){return c}});var r=n(1873),o=n(8812),i=n(2568),a=Object.freeze({clientSecret:(0,r.jt)(r.Z_),fetchClientSecret:(0,r.jt)(r.uz),onLineItemsChange:(0,r.jt)(r.uz),onShippingDetailsChange:(0,r.jt)(r.uz),onComplete:(0,r.jt)(r.uz)}),c=function(e){return(0,r.Gu)((0,r.ci)(a),e,"initEmbeddedCheckout(options)")},s=function(e,t){return"always"===(0,i.R)(e).redirectOnCompletion&&t?"You passed an `onComplete` handler for a session that has `redirect_on_completion: always`. This `onComplete` handler will never be called.":null},u=function(e,t){if(null==e||!e.type||"accept"!==e.type&&"reject"!==e.type||"reject"===e.type&&!e.errorMessage)throw new o.No("The ".concat(t,' function must return a Promise that resolves in either {type: "accept"} or {type: "reject", errorMessage: string}.'))}},2568:function(e,t,n){"use strict";n.d(t,{R:function(){return i}});var r=n(3324),o=n(8070),i=function(e){var t=e.split("_secret_"),n=(0,r.Z)(t,2),i=n[0],a=n[1],c=(0,o.J)(a),s={};if(c)try{s=JSON.parse(c)}catch(e){s={}}return{checkoutSessionId:i,layoutType:s.layoutType,uiMode:s.uiMode,backgroundColor:s.backgroundColor,subscriptionUniquenessEnabled:!!s.subscriptionUniquenessEnabled,preloadFont:s.preloadFont,redirectOnCompletion:s.redirectOnCompletion}}},4478:function(e,t,n){"use strict";n.d(t,{V:function(){return i}});var r=n(8812),o=n(2568),i=function(e){if("embedded"!==(0,o.R)(e).uiMode)throw new r.No("Invalid Checkout session. Only Checkout sessions with ui_mode=embedded can be used with embedded Checkout.")}},8229:function(e,t,n){"use strict";n.d(t,{mY:function(){return r}});var r=["shopping","price","return","product"]},2375:function(e,t,n){"use strict";n.d(t,{UH:function(){return d},ZV:function(){return _},ef:function(){return p},gC:function(){return c},mZ:function(){return o},mm:function(){return s},qF:function(){return a},t0:function(){return l},tX:function(){return u},uQ:function(){return f}});var r=n(1873),o=(0,r.mC)({phone:(0,r.jt)((0,r.kw)("auto","always","never"))}),i=(0,r.mC)({required:(0,r.kw)("auto","always","never")}),a=(0,r.mC)({phone:(0,r.jt)(i)}),c="shipping",s="billing",u=(0,r.or)((0,r.mC)({mode:(0,r.kw)("automatic","disabled")}),(0,r.mC)({mode:(0,r.kw)("google_maps_api"),apiKey:r.Z_})),l={automatic:"automatic",disabled:"disabled",google_maps_api:"google_maps_api"},d={stripe:"stripe",merchant:"merchant"},p=(0,r.mC)({name:(0,r.jt)((0,r.kw)("full","split","organization"))}),m=Object.freeze({line1:(0,r.jt)(r.Z_),line2:(0,r.jt)(r.Z_),city:(0,r.jt)(r.Z_),state:(0,r.jt)(r.Z_),country:(0,r.jt)(r.Z_),postal_code:(0,r.jt)(r.Z_)}),f=Object.freeze({name:(0,r.jt)(r.Z_),address:(0,r.jt)((0,r.mC)(m)),phone:(0,r.jt)(r.Z_)}),_="split"},7703:function(e,t,n){"use strict";n.d(t,{Fq:function(){return a},IK:function(){return l},Mt:function(){return c},jQ:function(){return s},sI:function(){return u}});var r=n(1413),o=n(6241),i={austria:"AT",sterreich:"AT",csterreich:"AT",au:"AU",australia:"AU",belgium:"BE",br:"BR",brasil:"BR",brazil:"BR",ca:"CA",canada:"CA",ch:"CH",schweiz:"CH",switzerland:"CH",china:"CN",cn:"CN",czechrepublic:"CZ",eskrepublika:"CZ",cz:"CZ",de:"DE",deu:"DE",deutschland:"DE",dk:"DK",germany:"DE",danmark:"DK",denmark:"DK",egypt:"EG",es:"ES",espaa:"ES",espanya:"ES",spain:"ES",finland:"FI",suomi:"FI",fi:"FI",fr:"FR",hk:"HK",hongkong:"HK",hungary:"HU",hu:"HU",england:"GB",gb:"GB",gbr:"GB",uk:"GB",unitedkingdom:"GB",greatbritain:"GB",scotland:"GB",wales:"GB",in:"IN",ire:"IE",israel:"IL",it:"IT",italy:"IT",italia:"IT",italie:"IT",japan:"JP",jp:"JP",lv:"LV",latvia:"LV",latvija:"LV",lietuva:"LT",lt:"LT",luxembourg:"LU",mexico:"MX",mx:"MX",my:"MY",netherlands:"NL",thenetherlands:"NL",nederland:"NL",nederlands:"NL",nl:"NL",norway:"NO",no:"NO",nz:"NZ",pl:"PL",poland:"PL",polska:"PL",pr:"PR",pt:"PT",ro:"RO",russia:"RU",saintpierreandmiquelon:"PM",saudiarabia:"SA",se:"SE",sg:"SG",slovakia:"SK",svk:"SK",southafrica:"ZA",sweden:"SE",sverige:"SE",singapore:"SG",taiwan:"TW",turkey:"TR",uae:"AE",ukraine:"UA",us:"US",usa:"US",unitedstatesofamerica:"US",unitedstates:"US",estadosunidos:"US"},a=function(e,t){if(e.country&&"string"==typeof e.country){var n,o=e.country.toLowerCase().replace(/[^a-z]+/g,"");return e.countryCode?"string"==typeof e.countryCode&&(n=e.countryCode.toUpperCase()):(n=i[o])||t(),(0,r.Z)((0,r.Z)({},e),{},{countryCode:n})}return e},c=function(){var e=window.navigator.userAgent,t=/iPad|iPhone/i.test(e),n=/^((?!chrome|android).)*safari/i.test(e)&&!/SamsungBrowser/.test(e);if(t){var r=window.navigator.userAgent.match(/OS (\d+)_(\d+)(_\d+)? like Mac OS X/)||[],o=parseInt(r[1],10),i=parseInt(r[2],10);return 16===o&&i<2}if(n){var a=e.match(/Version\/(\d+)\.(\d+)(\.\d+)?/)||[],c=parseInt(a[1],10),s=parseInt(a[2],10);return 16===c&&s<2}return!1},s=function(e){var t,n,i,a,s=e.recurringPaymentRequest,u=e.currency,l=e.pending,d=e.defaultBillingAgreement,p=void 0===d?"":d,m=e.applePayTokenRevokeWebhookUrl,f=e.warn;if(s){var _=s.paymentDescription,h=s.managementURL,y=s.regularBilling,v=s.trialBilling,g=s.billingAgreement;return c()&&!g&&(f("You did not specify a `billingAgreement` as part of your `applePay.recurringPaymentRequest`, and you are on Safari 16.0 or 16.1. Due to a bug in Safari 16.0-16.1, we autofilled a default billing agreement for you. This will not cause problems with your Stripe integration, but you may wish to customize this text by specifying your own `billingAgreement` text."),g=p),{paymentDescription:_,regularBilling:(0,r.Z)((0,r.Z)({},y),{},{paymentTiming:"recurring",type:l?"pending":"final",amount:(0,o.Fe)(y.amount,u,"apple"),recurringPaymentStartDate:null===(t=y.recurringPaymentStartDate)||void 0===t?void 0:t.toISOString(),recurringPaymentEndDate:null===(n=y.recurringPaymentEndDate)||void 0===n?void 0:n.toISOString()}),billingAgreement:g,managementURL:h,tokenNotificationURL:m,trialBilling:v&&(0,r.Z)((0,r.Z)({},v),{},{paymentTiming:"recurring",type:l?"pending":"final",amount:(0,o.Fe)(v.amount,u,"apple"),recurringPaymentStartDate:null===(i=v.recurringPaymentStartDate)||void 0===i?void 0:i.toISOString(),recurringPaymentEndDate:null===(a=v.recurringPaymentEndDate)||void 0===a?void 0:a.toISOString()})}}},u=function(e){var t,n=e.deferredPaymentRequest,i=e.currency,a=e.pending,c=(e.defaultBillingAgreement,e.applePayTokenRevokeWebhookUrl);e.warn;if(n){var s=n.paymentDescription,u=n.managementURL,l=n.deferredBilling,d=n.freeCancellationDate,p=n.freeCancellationDateTimeZone,m=n.billingAgreement;return{paymentDescription:s,deferredBilling:(0,r.Z)((0,r.Z)({},l),{},{paymentTiming:"deferred",type:a?"pending":"final",amount:(0,o.Fe)(l.amount,i,"apple"),deferredPaymentDate:null===(t=l.deferredPaymentDate)||void 0===t?void 0:t.toISOString()}),billingAgreement:m,managementURL:u,freeCancellationDate:null==d?void 0:d.toISOString(),freeCancellationDateTimeZone:p,tokenNotificationURL:c}}},l=function(e){var t=e.automaticReloadPaymentRequest,n=e.currency,i=e.pending,a=e.defaultBillingAgreement,s=void 0===a?"":a,u=e.applePayTokenRevokeWebhookUrl,l=e.warn;if(t){var d=t.paymentDescription,p=t.managementURL,m=t.automaticReloadBilling,f=t.billingAgreement;return c()&&!f&&(l("You did not specify a `billingAgreement` as part of your `applePay.automaticReloadPaymentRequest`, and you are on Safari 16.0 or 16.1. Due to a bug in Safari 16.0-16.1, we autofilled a default billing agreement for you. This will not cause problems with your Stripe integration, but you may wish to customize this text by specifying your own `billingAgreement` text."),f=s),{paymentDescription:d,automaticReloadBilling:(0,r.Z)((0,r.Z)({},m),{},{paymentTiming:"automaticReload",type:i?"pending":"final",amount:(0,o.Fe)(m.amount,n,"apple"),automaticReloadPaymentThresholdAmount:(0,o.Fe)(m.automaticReloadPaymentThresholdAmount,n,"apple")}),billingAgreement:f,managementURL:p,tokenNotificationURL:u}}}},2967:function(e,t,n){"use strict";n.d(t,{AB:function(){return m},EH:function(){return f},V8:function(){return d},um:function(){return p}});var r=n(1413),o=n(8812),i=n(1873),a=n(2920),c=(0,i.mC)({amount:i.MZ,label:i.Z_,recurringPaymentStartDate:(0,i.jt)(i.Kr),recurringPaymentEndDate:(0,i.jt)(i.Kr),recurringPaymentIntervalUnit:(0,i.jt)((0,i.kw)("year","month","day","hour","minute")),recurringPaymentIntervalCount:(0,i.jt)((0,i.M2)(0))}),s={paymentDescription:i.Z_,managementURL:i.Z_,regularBilling:c,trialBilling:(0,i.jt)(c)},u={paymentDescription:i.Z_,managementURL:i.Z_,deferredBilling:(0,i.mC)({amount:i.MZ,label:i.Z_,deferredPaymentDate:i.Kr}),freeCancellationDate:(0,i.jt)(i.Kr),freeCancellationDateTimeZone:(0,i.jt)(i.Z_),billingAgreement:(0,i.jt)(i.Z_)},l={paymentDescription:i.Z_,managementURL:i.Z_,automaticReloadBilling:(0,i.mC)({amount:i.MZ,label:i.Z_,automaticReloadPaymentThresholdAmount:i.MZ})},d=Object.freeze({recurringPaymentRequest:(0,i.jt)((0,i.AG)((0,i.mC)((0,r.Z)((0,r.Z)({},s),{},{billingAgreement:(0,i.jt)(i.Z_)})))),deferredPaymentRequest:(0,i.jt)((0,i.AG)((0,i.mC)(u))),automaticReloadPaymentRequest:(0,i.jt)((0,i.AG)((0,i.mC)((0,r.Z)((0,r.Z)({},l),{},{billingAgreement:(0,i.jt)(i.Z_)}))))}),p=Object.freeze({recurringPaymentRequest:(0,i.jt)((0,i.AG)((0,i.mC)(s))),deferredPaymentRequest:(0,i.jt)((0,i.AG)((0,i.mC)(u))),automaticReloadPaymentRequest:(0,i.jt)((0,i.AG)((0,i.mC)(l)))}),m=function(e){var t,n,r=e.applePay,i=r.deferredPaymentRequest,a=r.recurringPaymentRequest;if([!!i,!!a,!!r.automaticReloadPaymentRequest].filter(Boolean).length>=2)throw new o.No("It seems that you have more than one of deferredPaymentRequest, recurringPaymentRequest, and automaticReloadPaymentRequest set in your Apple Pay config. Please only set one of the three.");if(i&&!!i.freeCancellationDate!=!!i.freeCancellationDateTimeZone)throw new o.No("It seems that you have only set one of deferredPaymentRequest.freeCancellationDate and deferredPaymentRequest.freeCancellationDateTimezone. Please set both or none of them.");if(null!=a&&null!==(t=a.regularBilling)&&void 0!==t&&t.recurringPaymentStartDate&&a.regularBilling.recurringPaymentEndDate&&a.regularBilling.recurringPaymentStartDate.getTime()>=a.regularBilling.recurringPaymentEndDate.getTime())throw new o.No("It seems that you have set recurringPaymentRequest.regularBilling.recurringPaymentStartDate to a date that is after or on recurringPaymentRequest.regularBilling.recurringPaymentEndDate. Please set recurringPaymentRequest.regularBilling.recurringPaymentStartDate to a date that is before recurringPaymentRequest.regularBilling.recurringPaymentEndDate.");if(null!=a&&null!==(n=a.trialBilling)&&void 0!==n&&n.recurringPaymentStartDate&&a.trialBilling.recurringPaymentEndDate&&a.trialBilling.recurringPaymentStartDate.getTime()>=a.trialBilling.recurringPaymentEndDate.getTime())throw new o.No("It seems that you have set recurringPaymentRequest.trialBilling.recurringPaymentStartDate to a date that is after or on recurringPaymentRequest.trialBilling.recurringPaymentEndDate. Please set recurringPaymentRequest.trialBilling.recurringPaymentStartDate to a date that is before recurringPaymentRequest.trialBilling.recurringPaymentEndDate.")},f=function(e){var t=e.applePay,n=(0,a.VC)(14),r=[];t.recurringPaymentRequest&&!n&&r.push("`applePay.recurringPaymentRequest` is only supported with Apple Pay in Safari 16.0+ and iOS 16.0+.");var o=(0,a.VC)(14);t.automaticReloadPaymentRequest&&!o&&r.push("`applePay.automaticReloadPaymentRequest` is only supported with Apple Pay in Safari 16.0+ and iOS 16.0+.");var i=(0,a.VC)(15);return t.deferredPaymentRequest&&!i&&r.push("`applePay.deferredPaymentRequest` is only supported with Apple Pay in Safari 16.5+ and iOS 16.5+."),r}},4716:function(e,t,n){"use strict";n.d(t,{_0:function(){return d},YA:function(){return s},_y:function(){return p},A2:function(){return u}});var r,o,i,a=n(4942),c=n(942),s=(r={},(0,a.Z)(r,c.Yj.card,{unique:!0,conflict:[c.Yj.cardNumber,c.Yj.cardExpiry,c.Yj.cardCvc,c.Yj.postalCode],beta:!1,implementation:"legacy"}),(0,a.Z)(r,c.Yj.cardNumber,{unique:!0,conflict:[c.Yj.card],beta:!1,implementation:"legacy"}),(0,a.Z)(r,c.Yj.cardExpiry,{unique:!0,conflict:[c.Yj.card],beta:!1,implementation:"legacy"}),(0,a.Z)(r,c.Yj.cardCvc,{unique:!0,conflict:[c.Yj.card],beta:!1,implementation:"legacy"}),(0,a.Z)(r,c.Yj.postalCode,{unique:!0,conflict:[c.Yj.card],beta:!1,implementation:"legacy"}),(0,a.Z)(r,c.Yj.paymentRequestButton,{unique:!0,conflict:[],beta:!1,implementation:"legacy"}),(0,a.Z)(r,c.Yj.iban,{unique:!0,conflict:[],beta:!1,implementation:"legacy"}),(0,a.Z)(r,c.Yj.idealBank,{unique:!0,conflict:[],beta:!1,implementation:"legacy"}),(0,a.Z)(r,c.Yj.p24Bank,{unique:!0,conflict:[],beta:!1,implementation:"legacy"}),(0,a.Z)(r,c.Yj.auBankAccount,{unique:!0,beta:!1,conflict:[],implementation:"legacy"}),(0,a.Z)(r,c.Yj.fpxBank,{unique:!0,beta:!1,conflict:[],implementation:"legacy"}),(0,a.Z)(r,c.Yj.netbankingBank,{unique:!0,beta:!0,conflict:[],implementation:"legacy"}),(0,a.Z)(r,c.Yj.issuingCardCopyButton,{unique:!1,beta:!0,conflict:[],implementation:"legacy"}),(0,a.Z)(r,c.Yj.issuingCardNumberDisplay,{unique:!1,beta:!0,conflict:[],implementation:"legacy"}),(0,a.Z)(r,c.Yj.issuingCardCvcDisplay,{unique:!1,beta:!0,conflict:[],implementation:"legacy"}),(0,a.Z)(r,c.Yj.issuingCardExpiryDisplay,{unique:!1,beta:!0,conflict:[],implementation:"legacy"}),(0,a.Z)(r,c.Yj.issuingCardPinDisplay,{unique:!1,beta:!0,conflict:[],implementation:"legacy"}),(0,a.Z)(r,c.Yj.epsBank,{unique:!0,conflict:[],beta:!0,implementation:"legacy"}),(0,a.Z)(r,c.Yj.affirmMessage,{unique:!1,conflict:[],beta:!1,implementation:"affirm_message"}),(0,a.Z)(r,c.Yj.afterpayClearpayMessage,{unique:!1,conflict:[],beta:!1,implementation:"afterpay_message"}),(0,a.Z)(r,c.Yj.unifiedMessage,{unique:!1,conflict:[],beta:!0,implementation:"payment_method_messaging"}),(0,a.Z)(r,c.Yj.paymentMethodMessaging,{unique:!1,conflict:[],beta:!1,implementation:"payment_method_messaging"}),(0,a.Z)(r,c.Yj.linkAuthentication,{unique:!0,conflict:[],beta:!0,implementation:"frame"}),(0,a.Z)(r,c.Yj.payment,{unique:!0,conflict:[],beta:!0,implementation:"frame"}),(0,a.Z)(r,c.Yj.shippingAddress,{unique:!0,conflict:[c.Yj.address],beta:!0,implementation:"frame"}),(0,a.Z)(r,c.Yj.address,{unique:!0,conflict:[c.Yj.shippingAddress],beta:!0,implementation:"frame"}),(0,a.Z)(r,c.Yj.expressCheckout,{unique:!0,conflict:[c.Yj.payButton],beta:!0,implementation:"express_checkout"}),(0,a.Z)(r,c.Yj.payButton,{unique:!0,conflict:[c.Yj.expressCheckout],beta:!0,implementation:"express_checkout"}),r),u="__PrivateStripeElement",l=["brand"],d=(o={},(0,a.Z)(o,c.Yj.card,l),(0,a.Z)(o,c.Yj.cardNumber,l),(0,a.Z)(o,c.Yj.iban,["country","bankName"]),(0,a.Z)(o,c.Yj.auBankAccount,["bankName","branchName"]),o),p=(i={},(0,a.Z)(i,c.Yj.idealBank,{secondary:c.Yj.idealBankSecondary}),(0,a.Z)(i,c.Yj.p24Bank,{secondary:c.Yj.p24BankSecondary}),(0,a.Z)(i,c.Yj.fpxBank,{secondary:c.Yj.fpxBankSecondary}),(0,a.Z)(i,c.Yj.netbankingBank,{secondary:c.Yj.netbankingBankSecondary}),(0,a.Z)(i,c.Yj.epsBank,{secondary:c.Yj.epsBankSecondary}),i)},2543:function(e,t,n){"use strict";n.d(t,{Am:function(){return s},GN:function(){return i},UQ:function(){return c},sg:function(){return a}});var r=n(1413),o=n(4417),i={billingAddressRequired:!0,shippingAddressRequired:!1},a=["always","auto","never"],c=["auto","never"],s=(0,r.Z)((0,r.Z)({},(0,o.ff)((function(){return"never"}))),{},{googlePay:"never",applePay:"never",paypal:"never",link:"never"})},4417:function(e,t,n){"use strict";n.d(t,{bj:function(){return f},ff:function(){return d},pd:function(){return l},r2:function(){return p}});var r=n(4942),o=n(1413),i=n(3324),a=n(1647),c=n(3550),s=n(2024),u=function(e){return Object.keys(a.H).reduce((function(t,n){var c=n,s=e(c,a.H[c]),u=(0,i.Z)(s,2),l=u[0],d=u[1];return(0,o.Z)((0,o.Z)({},t),{},(0,r.Z)({},l,d))}),{})},l=function(e){return u((function(t,n){return[t,e(t,n)]}))},d=function(e){return u((function(t,n){return[m(t),e(t,n)]}))},p=function(e){return f().indexOf(e)>=0},m=function(e){return(0,c.i3)(e)},f=(0,c.qe)((function(){return(0,s.qh)(a.H).map((function(e){return(0,i.Z)(e,1)[0]}))}))},1647:function(e,t,n){"use strict";n.d(t,{H:function(){return l}});var r,o=n(4942),i=["pay","checkout"],a=["light","dark"],c=n(3333),s={thirdPartyFrameType:"AmazonPayButton",isSupported:(0,c.gG)()&&!c.aS,rolloutConfig:{type:"ga",circuitBreaker:"elements_disable_express_checkout_button_amazon_pay"},recurringFlowsRolloutConfig:{type:"beta",betaGate:"enable_third_party_recurring_express_checkout_element",circuitBreaker:"elements_disable_recurring_express_checkout_button_amazon_pay"},confirmationTokenRolloutConfig:{type:"ga"},supportedButtonThemes:a,defaultButtonTheme:"light",defaultBackgroundDarkButtonTheme:"light",defaultBackgroundLightButtonTheme:"dark",supportedButtonTypes:i,defaultButtonTypeOption:"pay",plainButtonType:"pay",isNextActionSupported:!0},u={thirdPartyFrameType:"DemoPayButton",isSupported:!0,rolloutConfig:{type:"beta",betaGate:"elements_enable_express_checkout_button_demo_pay"},recurringFlowsRolloutConfig:{type:"beta",betaGate:"enable_third_party_recurring_express_checkout_element"},confirmationTokenRolloutConfig:{type:"ga"},supportedButtonThemes:a,defaultButtonTheme:"light",defaultBackgroundDarkButtonTheme:"light",defaultBackgroundLightButtonTheme:"dark",supportedButtonTypes:i,defaultButtonTypeOption:"pay",plainButtonType:"pay",isNextActionSupported:!0},l=(r={},(0,o.Z)(r,"demo_pay",u),(0,o.Z)(r,"amazon_pay",s),r)},2388:function(e,t,n){"use strict";n.d(t,{r4:function(){return I},lK:function(){return K},PY:function(){return z},lH:function(){return H},oN:function(){return D},a1:function(){return q},uU:function(){return F}});var r=n(5987),o=n(9062),i=n(1413),a=n(1873),c=n(8812),s=n(7955),u=n(1765),l=n(1743),d=n(2967),p=n(2543),m=n(4417),f=n(1647),_=((0,m.bj)(),(0,m.ff)((function(e,t){return t})),(0,m.pd)((function(e,t){return t.thirdPartyFrameType})),(0,m.pd)((function(e,t){return t.isSupported})),(0,m.ff)((function(e,t){return t.supportedButtonThemes})),(0,m.ff)((function(e,t){return t.defaultBackgroundLightButtonTheme})),(0,m.ff)((function(e,t){return t.defaultBackgroundDarkButtonTheme})),(0,m.ff)((function(e,t){return t.defaultButtonTypeOption})),(0,m.ff)((function(e,t){return t.supportedButtonTypes})),(0,m.ff)((function(e,t){return t.plainButtonType})),(0,m.pd)((function(e,t){return t.isNextActionSupported})),(0,m.ff)((function(){return(0,a.jt)(a.kw.apply(void 0,(0,o.Z)(p.UQ)))}))),h=(f.H,["lineItems"]),y=Object.freeze((0,i.Z)({applePay:(0,a.jt)(a.kw.apply(void 0,(0,o.Z)(p.sg))),googlePay:(0,a.jt)(a.kw.apply(void 0,(0,o.Z)(p.sg))),paypal:(0,a.jt)(a.kw.apply(void 0,(0,o.Z)(p.UQ))),link:(0,a.jt)(a.kw.apply(void 0,(0,o.Z)(p.UQ)))},_)),v=Object.freeze({applePay:(0,a.jt)((0,a.kw)("black","white","white-outline")),googlePay:(0,a.jt)((0,a.kw)("black","white")),paypal:(0,a.jt)((0,a.kw)("gold","blue","silver","white","black"))}),g=Object.freeze({applePay:(0,a.jt)((0,a.kw)("add-money","book","buy","check-out","contribute","donate","order","plain","reload","rent","subscribe","support","tip","top-up")),googlePay:(0,a.jt)((0,a.kw)("book","buy","checkout","donate","order","pay","plain","subscribe")),paypal:(0,a.jt)((0,a.kw)("paypal","checkout","buynow","pay"))}),b=(0,a.kw)("auto","horizontal","vertical"),w=Object.keys(l.yv),k=(0,a.jt)(a.kw.apply(void 0,w)),S=Object.freeze((0,i.Z)((0,i.Z)({},d.V8),{},{paymentRequestPassthrough:(0,a.jt)(a.Ry),applePayLaterAvailability:k})),P=Object.freeze((0,i.Z)((0,i.Z)({},S),{},{cardFunding:(0,a.jt)((0,a.kw)("supportsCredit","supportsDebit"))})),E=Object.freeze(d.um),C=Object.freeze({locale:(0,a.yv)("elements()"),buttonHeight:(0,a.jt)((0,a.rS)(40,55)),layout:(0,a.jt)((0,a.or)((0,a.or)(b,(0,a.mC)({type:b,visibleButtonCount:(0,a.jt)((0,a.ig)(0))})),(0,a.mC)({maxColumns:(0,a.Wc)((0,a.gy)(0),(function(){return 0})),maxRows:(0,a.Wc)((0,a.gy)(0),(function(){return 0})),overflow:(0,a.jt)((0,a.kw)("auto","never"))}))),paymentMethodOrder:(0,a.jt)((0,a.CT)(a.Z_))}),A=((0,i.Z)((0,i.Z)({},C),{},{buttonTheme:(0,a.jt)((0,a.mC)(v)),buttonType:(0,a.jt)((0,a.mC)(g)),paymentMethods:(0,a.jt)((0,a.mC)(y)),wallets:(0,a.jt)((0,a.mC)(y))}),Object.freeze({locale:(0,a.yv)("elements()"),buttonHeight:(0,a.jt)((0,a.O)(40,55)),layout:(0,a.jt)((0,a.or)((0,a.or)(b,(0,a.mC)({type:b,visibleButtonCount:(0,a.jt)((0,a.M4)(0))})),(0,a.mC)({maxColumns:(0,a.Wc)((0,a.M2)(0),(function(){return 0})),maxRows:(0,a.Wc)((0,a.M2)(0),(function(){return 0})),overflow:(0,a.jt)((0,a.kw)("auto","never"))}))),paymentMethodOrder:(0,a.jt)((0,a.CT)(a.Z_))})),N=Object.freeze({embeddedCheckoutMessenger:(0,a.jt)((0,a.mC)({send:a.uz}))}),I=Object.freeze((0,i.Z)((0,i.Z)({},A),{},{buttonTheme:(0,a.jt)((0,a.mC)(v)),buttonType:(0,a.jt)((0,a.mC)(g)),paymentMethods:(0,a.jt)((0,a.mC)(y)),wallets:(0,a.jt)((0,a.mC)(y)),__checkout:(0,a.jt)((0,a.mC)(N))})),R=Object.freeze({name:a.Z_,amount:a.Bi}),T=Object.freeze({unit:(0,a.kw)("hour","day","business_day","week","month"),value:(0,a.M4)(0)}),M=Object.freeze({id:a.Z_,amount:a.MZ,displayName:a.Z_,deliveryEstimate:(0,a.jt)((0,a.or)(a.Z_,(0,a.mC)({maximum:(0,a.jt)((0,a.mC)(T)),minimum:(0,a.jt)((0,a.mC)(T))})))}),O=(0,a.jt)((0,a.uw)("id")((0,a.Fy)((0,a.mC)(M),10))),x=Object.freeze({allowedShippingCountries:(0,a.jt)((0,a.CT)(a.Z_)),business:(0,a.jt)((0,a.mC)({name:a.Z_})),billingAddressRequired:(0,a.Wc)(a.Xg,(function(){return!0})),emailRequired:(0,a.jt)(a.Xg),lineItems:(0,a.jt)((0,a.CT)((0,a.mC)(R))),phoneNumberRequired:(0,a.jt)(a.Xg),shippingAddressRequired:(0,a.jt)(a.Xg),shippingRates:O,applePay:(0,a.jt)((0,a.mC)(S))}),Z=Object.freeze({allowedShippingCountries:(0,a.jt)((0,a.CT)(a.Z_)),business:(0,a.jt)((0,a.mC)({name:a.Z_})),billingAddressRequired:(0,a.Wc)(a.Xg,(function(){return!0})),emailRequired:(0,a.jt)(a.Xg),lineItems:(0,a.jt)((0,a.CT)((0,a.mC)(R))),phoneNumberRequired:(0,a.jt)(a.Xg),shippingAddressRequired:(0,a.jt)(a.Xg),shippingRates:O,applePay:(0,a.jt)((0,a.mC)(P))}),j=Object.freeze({lineItems:(0,a.jt)((0,a.CT)((0,a.mC)(R))),shippingRates:O,applePay:(0,a.jt)((0,a.mC)(E))}),L=Object.freeze({reason:(0,a.jt)((0,a.kw)("fail","invalid_shipping_address"))}),B=function(e){return e.layout&&("string"==typeof e.layout||"type"in e.layout)?"It looks like you're using a legacy layout implementation. It is advised to switch to the newer implementation. For more information, see https://stripe.com/docs/js/elements_object/create_express_checkout_element#express_checkout_element_create-options-layout.":null},D=function(e,t){var n=(0,a.Gu)((0,a.mC)(I),e,"elements.create('expressCheckout', options)"),r=n.value,c=n.warnings,s=B(r);s&&c.push(s);var u=function(e,t){if(!e)return{value:null,warnings:[]};if("custom_checkout"===t||"checkout"===t)return{value:e,warnings:[]};var n=(0,a.Gu)((0,a.mC)({applePay:(0,a.jt)(a.kw.apply(void 0,(0,o.Z)(p.sg))),googlePay:(0,a.jt)(a.kw.apply(void 0,(0,o.Z)(p.sg)))}),e,"options.wallets"),r=n.value,i=n.warnings;return i.push("It looks like you're using the legacy 'wallets' option. It is advised to switch to the newer option, 'paymentMethods'. For more information, see https://docs.stripe.com/js/elements_object/create_express_checkout_element."),{value:r,warnings:i}}(null==r?void 0:r.wallets,t),l=u.value,d=u.warnings;return{value:(0,i.Z)((0,i.Z)({},r),l?{paymentMethods:l}:{}),warnings:[].concat((0,o.Z)(c),(0,o.Z)(d))}},q=function(e){var t=(0,a.Gu)((0,a.mC)(A),e,"expressCheckoutElement.update()"),n=t.value,r=t.warnings,o=B(n);return o&&r.push(o),{value:n,warnings:r}},F=function(e,t){if(t&&e&&e<t.reduce((function(e,t){return e+t.amount}),0))throw new c.No("The amount ".concat(e," is less than the total amount of the line items provided."))},U=function(e,t){var n=[];if(e.lineItems&&"custom_checkout"!==t){e.lineItems;var o=(0,r.Z)(e,h);return n.push("It looks like you're passing `lineItems` when the `mode` on Elements is 'setup'. You may only pass `lineItems` when the `mode` is 'payment'."),{value:o,warnings:n}}return{value:e,warnings:n}},G=function(e,t){return"checkout"!==t||e},z=function(e,t,n,r,o){var l,p=(0,u.uN)(null!=r?r:[],u.M4.ece_apple_pay_deferred_payment_card_funding_beta_1)?Z:x,m=(0,a.Gu)((0,a.jt)((0,a.mC)(p)),e,"click event resolve callback"),f=m.value,_=m.warnings,h="apple_pay"===n,y="google_pay"===n,v={};if(f){var g=(0,s.Jo)(null==f?void 0:f.allowedShippingCountries);v=(0,i.Z)((0,i.Z)({},f),{},{allowedShippingCountries:g.allowedCountries||void 0}),g.warnings.forEach((function(e){return _.push(e)}))}if(t){var b=U(v,o);v=b.value,b.warnings.forEach((function(e){return _.push(e)}))}if(!(0,u.uN)(null!=r?r:[],u.M4.ece_apple_pay_payment_request_passthrough_1)&&null!==(l=v.applePay)&&void 0!==l&&l.paymentRequestPassthrough)throw new c.No("To use the paymentRequestPassthrough parameter you must have the beta ece_apple_pay_payment_request_passthrough_1");(h&&v.applePay&&(0,d.AB)({applePay:v.applePay}),v.applePay)&&(0,d.EH)({applePay:v.applePay}).forEach((function(e){return _.push(e)}));if(f&&G(y,o)){var w=f.shippingAddressRequired,k=f.shippingRates;if(w&&(!k||!k.length))throw new c.No("When `shippingAddressRequired` is true, you must specify `shippingRates`.")}return{value:v,warnings:_}},K=function(e,t,n,r,o){var i=(0,a.Gu)((0,a.jt)((0,a.mC)(j)),e,"".concat(t," event resolve callback")),s=i.value,u=i.warnings,l="apple_pay"===n,p="google_pay"===n,m=null!=s?s:{};if(r){var f=U(m,o);m=f.value,f.warnings.forEach((function(e){return u.push(e)}))}if(l&&m.applePay&&(0,d.AB)({applePay:m.applePay}),s&&G(p,o)){var _=s.shippingRates;if(_&&!_.length)throw new c.No("You must specify `shippingRates`.")}return{value:m,warnings:u}},H=function(e){var t=(0,a.Gu)((0,a.jt)((0,a.mC)(L)),e,"confirm event paymentFailed callback"),n=t.value;return{value:null!=n?n:{},warnings:t.warnings}}},2334:function(e,t,n){"use strict";n.d(t,{L$:function(){return J},Y4:function(){return V},ru:function(){return fe},hk:function(){return me},jX:function(){return be},mT:function(){return ge},I2:function(){return le},iU:function(){return W},mZ:function(){return _e},a0:function(){return we},xl:function(){return Pe},zf:function(){return Se},Ee:function(){return Ee},$K:function(){return de},FC:function(){return he},n4:function(){return ve},Uz:function(){return ye}});var r,o,i=n(1413),a=n(4942),c=n(9062),s=n(942),u=["external_aplazame","external_atone","external_au_easy_payment","external_au_pay","external_azupay","external_bank_pay","external_benefit","external_billie","external_bitcash","external_bizum","external_catch","external_dapp","external_dbarai","external_divido","external_famipay","external_fawry","external_fonix","external_gcash","external_grabpay_later","external_interac","external_iwocapay","external_kbc","external_knet","external_kriya","external_laybuy","external_line_pay","external_merpay","external_momo","external_mondu","external_net_cash","external_nexi_pay","external_octopus","external_oney","external_paidy","external_pay_easy","external_payconiq","external_paypal","external_paypay","external_paypo","external_paysafecard","external_picpay","external_planpay","external_pledg","external_postepay","external_postfinance","external_rakuten_pay","external_samsung_pay","external_satispay","external_scalapay","external_sequra","external_sezzle","external_shopback_pay","external_softbank_carrier_payment","external_tabby","external_tng_ewallet","external_toss_pay","external_truelayer","external_twint","external_venmo","external_walley","external_webmoney","external_younited_pay"].concat(["external_hip_ach_credit_transfer","external_hip_paper_check","external_hip_sepa_credit_transfer"]),l=n(1873),d=n(1765),p=n(4775),m=n(6617),f=document.referrer,_=(0,m.Ds)(f),h=(_&&_.origin,_&&_.host,new RegExp("^(".concat("‎","?\\d{2}\\D{3})").concat("‎","?(\\d{1,4})?")),n(5937)),y=n.n(h),v=n(1520),g=n.n(v),b=n(3089),w=n.n(b),k=n(8256),S=n.n(k),P=n(4223),E=n.n(P),C=n(6863),A=n.n(C),N=n(6628),I=n.n(N),R=n(9824),T=n.n(R),M=n(3260),O=n.n(M),x=n(4975),Z=n.n(x),j=n(4481),L=n.n(j),B=n(3381),D=n.n(B),q=n(3181),F=n.n(q),U=n(2142),G=n.n(U),z=function(e){switch(e){case"abn_amro":return y();case"asn_bank":return g();case"bunq":return w();case"ing":return S();case"knab":return E();case"n26":return A();case"nn":return I();case"rabobank":return T();case"regiobank":return O();case"revolut":return Z();case"sns_bank":return L();case"triodos_bank":return D();case"van_lanschot":return F();case"yoursafe":return G();default:return(0,l.Rz)(e)}},K={abn_amro:{icon:z("abn_amro"),text:"ABN Amro"},asn_bank:{icon:z("asn_bank"),text:"ASN Bank"},bunq:{icon:z("bunq"),text:"bunq B.V.".concat("‎")},ing:{icon:z("ing"),text:"ING Bank"},knab:{icon:z("knab"),text:"Knab"},n26:{icon:z("n26"),text:"N26"},nn:{icon:z("nn"),text:"Nationale-Nederlanden"},rabobank:{icon:z("rabobank"),text:"Rabobank"},regiobank:{icon:z("regiobank"),text:"RegioBank"},revolut:{icon:z("revolut"),text:"Revolut"},sns_bank:{icon:z("sns_bank"),text:"SNS Bank"},triodos_bank:{icon:z("triodos_bank"),text:"Triodos Bank"},van_lanschot:{icon:z("van_lanschot"),text:"Van Lanschot Kempen"},yoursafe:{icon:z("yoursafe"),text:"Yoursafe"}},H=(Object.keys(K).map((function(e){return{value:e,icon:K[e].icon,text:K[e].text}})),n(1743)),Y=n(2967),W=(0,l.CT)(l.z$.apply(void 0,(0,c.Z)(u))),V=["apple_pay","google_pay"],X=(["affirm","afterpay_clearpay","alipay","alma","acss_debit","amazon_pay","au_becs_debit","bancontact","blik","boleto","card","cashapp","crypto","customer_balance","eps","fpx","giropay","grabpay","id_bank_transfer","ideal","klarna","konbini","naver_pay","kakao_pay","payco","kr_card","kr_market","link","link_card_brand","mobilepay","multibanco","ng_bank","ng_bank_transfer","ng_card","ng_market","ng_ussd","oxxo","p24","pay_by_bank","paynow","paypal","payto","promptpay","demo_pay","rechnung","revolut_pay","sunbit","billie","satispay","sepa_debit","sofort","swish","twint","us_bank_account","upi","wechat_pay","zip","south_korea_market","nz_bank_account","bacs_debit","apple_pay","google_pay"].concat((0,c.Z)(u)),s.rM.VISA,s.rM.MASTERCARD,s.rM.AMEX,s.rM.DISCOVER,s.rM.DINERS,s.rM.JCB,s.rM.UNIONPAY,s.rM.ELO,(0,a.Z)({},s.rM.AMEX,["BR","MY","AE","TH"]),r={},(0,a.Z)(r,s.rM.ELO,["CA","US","GB"]),(0,a.Z)(r,s.rM.DISCOVER,["CA","JP","US","GB"]),(0,a.Z)(r,s.rM.DINERS,["CA","JP","US","GB"]),(0,a.Z)(r,s.rM.JCB,["AU","CA","DE","GB","IE","JP","NZ","PL","SG","US"]),(0,a.Z)(r,s.rM.UNIONPAY,["AU","CA","HK","MY","NZ","SG","GB","US","CH","AT","BE","BG","CY","CZ","DK","EE","FI","FR","DE","GR","HU","IE","IT","LV","LT","LU","MT","NL","PL","PT","RO","SK","SI","ES","SE","NO"]),{UNIONPAY:"unionpay",JCB:"jcb",ELO:"elo",DISCOVER:"discover",DINERS:"diners_club"}),Q={VISA:"visa",MASTERCARD:"mastercard",AMEX:"amex",AMERICAN_EXPRESS:"american_express",DISCOVER_GLOBAL_NETWORK:"discover_global_network"},J=(o={},(0,a.Z)(o,Q.VISA,[s.rM.VISA]),(0,a.Z)(o,Q.MASTERCARD,[s.rM.MASTERCARD]),(0,a.Z)(o,Q.AMEX,[s.rM.AMEX]),(0,a.Z)(o,Q.AMERICAN_EXPRESS,[s.rM.AMEX]),(0,a.Z)(o,Q.DISCOVER_GLOBAL_NETWORK,[s.rM.DISCOVER,s.rM.DINERS,s.rM.JCB,s.rM.UNIONPAY,s.rM.ELO]),(0,a.Z)(o,X.UNIONPAY,[s.rM.UNIONPAY]),(0,a.Z)(o,X.JCB,[s.rM.JCB]),(0,a.Z)(o,X.ELO,[s.rM.ELO]),(0,a.Z)(o,X.DISCOVER,[s.rM.DISCOVER]),(0,a.Z)(o,X.DINERS,[s.rM.DINERS]),o),$=Object.keys(X).map((function(e){return X[e]})),ee=function(e){var t=Object.keys(Q).map((function(e){return Q[e]}));return e===d.M4.blocked_card_brands_beta_1?t.filter((function(e){return e!==Q.AMERICAN_EXPRESS})):t.filter((function(e){return e!==Q.AMEX}))},te=l.kw.apply(void 0,(0,c.Z)(ee(d.M4.blocked_card_brands_beta_1))),ne=l.z$.apply(void 0,(0,c.Z)(ee()).concat((0,c.Z)($))),re=(0,l.mC)({email:(0,l.jt)((0,l.AG)(l.Z_)),name:(0,l.jt)((0,l.AG)(l.Z_)),phone:(0,l.jt)((0,l.AG)(l.Z_)),address:(0,l.jt)((0,l.mC)({city:(0,l.jt)((0,l.AG)(l.Z_)),country:(0,l.jt)((0,l.AG)(l.Z_)),line1:(0,l.jt)((0,l.AG)(l.Z_)),line2:(0,l.jt)((0,l.AG)(l.Z_)),postal_code:(0,l.jt)((0,l.AG)(l.Z_)),state:(0,l.jt)((0,l.AG)(l.Z_))}))}),oe=l.z$.apply(void 0,(0,c.Z)(p.uR)),ie=(0,l.mC)({network:(0,l.jt)((0,l.CT)(oe))}),ae=l.kw.apply(void 0,(0,c.Z)(Object.keys(K))),ce=(0,l.mC)({bank:(0,l.jt)(ae)}),se=(0,l.mC)({ideal:(0,l.jt)(ce)}),ue=(0,l.mC)({saveForFuturePurchases:(0,l.jt)((0,l.or)(l.Xg,l.HM)),setAsDefault:(0,l.jt)((0,l.or)(l.Xg,l.HM))}),le=(0,l.mC)({billingDetails:(0,l.jt)(re),card:(0,l.jt)(ie),paymentMethods:(0,l.jt)(se),savePaymentMethod:(0,l.jt)(ue)}),de=(0,l.mC)({enableSave:(0,l.jt)((0,l.kw)("never","auto")),enableSetAsDefault:(0,l.jt)((0,l.kw)("never","auto")),messages:(0,l.jt)((0,l.mC)({saveLabel:(0,l.jt)(l.Z_),setAsDefaultLabel:(0,l.jt)(l.Z_),removeSavedDialogBody:(0,l.jt)(l.Z_)})),maxVisiblePaymentMethods:(0,l.jt)((0,l.or)((0,l.M4)(0),(0,l.ig)(0)))}),pe=Object.keys(H.yv),me=(0,l.mC)(Y.um),fe=(0,l.mC)((0,i.Z)((0,i.Z)({},Y.V8),{},{applePayLaterAvailability:(0,l.jt)(l.kw.apply(void 0,pe))})),_e=(0,l.mC)({billingDetails:(0,l.jt)((0,l.or)((0,l.kw)("never","auto"),(0,l.mC)({name:(0,l.jt)((0,l.kw)("never","auto")),phone:(0,l.jt)((0,l.kw)("never","auto")),email:(0,l.jt)((0,l.kw)("never","auto")),address:(0,l.jt)((0,l.or)((0,l.kw)("never","auto"),(0,l.mC)({country:(0,l.jt)((0,l.kw)("never","auto")),postalCode:(0,l.jt)((0,l.kw)("never","auto")),state:(0,l.jt)((0,l.kw)("never","auto")),city:(0,l.jt)((0,l.kw)("never","auto")),line1:(0,l.jt)((0,l.kw)("never","auto")),line2:(0,l.jt)((0,l.kw)("never","auto"))})))})))}),he=(0,l.mC)({amazon_pay:(0,l.jt)((0,l.kw)("auto","always","never")),applePay:(0,l.jt)((0,l.kw)("auto","always","never")),auBecsDebit:(0,l.jt)((0,l.kw)("auto","always","never")),bancontact:(0,l.jt)((0,l.kw)("auto","always","never")),card:(0,l.jt)((0,l.kw)("auto","always","never")),cashapp:(0,l.jt)((0,l.kw)("auto","always","never")),demo_pay:(0,l.jt)((0,l.kw)("auto","always","never")),googlePay:(0,l.jt)((0,l.kw)("auto","always","never")),ideal:(0,l.jt)((0,l.kw)("auto","always","never")),kr_market:(0,l.jt)((0,l.kw)("auto","always","never")),ng_card:(0,l.jt)((0,l.kw)("auto","always","never")),ng_market:(0,l.jt)((0,l.kw)("auto","always","never")),paypal:(0,l.jt)((0,l.kw)("auto","always","never")),revolut_pay:(0,l.jt)((0,l.kw)("auto","always","never")),sepaDebit:(0,l.jt)((0,l.kw)("auto","always","never")),sofort:(0,l.jt)((0,l.kw)("auto","always","never")),usBankAccount:(0,l.jt)((0,l.kw)("auto","always","never"))}),ye=((0,l.or)((0,l.kw)("auto","never"),(0,l.mC)({applePay:(0,l.jt)((0,l.kw)("auto","never")),googlePay:(0,l.jt)((0,l.kw)("auto","never"))})),(0,l.or)((0,l.kw)("auto","never"),l.Ry)),ve=(0,l.mC)({applePay:(0,l.jt)((0,l.kw)("auto","never")),googlePay:(0,l.jt)((0,l.kw)("auto","never"))}),ge=(0,l.CT)(te),be=(0,l.CT)(ne),we=(0,l.mC)({onEvent:(0,l.jt)(l.uz)}),ke=(0,l.kw)("accordion","tabs","auto"),Se=(0,l.or)(ke,l.Ry),Pe=(0,l.mC)({type:ke,radios:(0,l.jt)(l.Xg),spacedAccordionItems:(0,l.jt)(l.Xg),defaultCollapsed:(0,l.jt)(l.Xg),visibleAccordionItemsCount:(0,l.jt)((0,l.M2)(0))}),Ee=(0,l.mC)({type:ke,radios:(0,l.jt)(l.Xg),spacedAccordionItems:(0,l.jt)(l.Xg),visibleAccordionItemsCount:(0,l.jt)((0,l.M2)(0))});(0,l.or)(ke,(0,l.or)((0,l.mC)({type:(0,l.kw)("tabs","auto")}),(0,l.mC)({type:(0,l.kw)("accordion"),radios:(0,l.jt)(l.Xg),spacedAccordionItems:(0,l.jt)(l.Xg),visibleAccordionItemsCount:(0,l.jt)((0,l.M2)(0))}))),(0,l.or)(ke,(0,l.or)((0,l.mC)({type:(0,l.kw)("tabs","auto"),defaultCollapsed:(0,l.jt)(l.HM)}),(0,l.mC)({type:(0,l.kw)("accordion"),defaultCollapsed:(0,l.jt)(l.HM),radios:(0,l.jt)(l.HM),spacedAccordionItems:(0,l.jt)(l.HM),visibleAccordionItemsCount:(0,l.jt)((0,l.gy)(0))})))},7955:function(e,t,n){"use strict";n.d(t,{C1:function(){return w},Jo:function(){return S},S6:function(){return b},YR:function(){return k},Z0:function(){return m},_0:function(){return g},_F:function(){return f},_m:function(){return _},lA:function(){return v},oU:function(){return h}});var r=n(1413),o=n(9062),i=n(2334),a=n(6977),c=n(1873),s=n(8812),u=n(2024),l=n(2375),d=n(2984),p=n(1765),m=function(e,t){if((0,p.uN)(e,p.M4.elements_customers_beta_1)&&t)throw new s.No("The ".concat(p.M4.elements_customers_beta_1," beta is not compatible when passing a 'customerSessionClientSecret'. Please only use one."))},f=function(e,t){if("string"!=typeof e)return(0,c.$3)("a client_secret string",e,t);var n=(0,a.RY)(e);if(null===n){var r="a client secret of the form ${id}_secret_${secret}";return 0===e.indexOf("cuss_secret_")&&(r+=". Did you mean to pass this to customerSessionClientSecret?"),(0,c.$3)(r,e,t)}return(0,c.x4)(n,[])},_=function(){var e=arguments.length>0&&void 0!==arguments[0]?arguments[0]:{},t=arguments.length>1?arguments[1]:void 0,n=arguments.length>2?arguments[2]:void 0,r=e.layout;if(!r||"string"==typeof r)return[];var a=(0,c.mC)({layout:t?i.Ee:i.xl}),s=(0,c.Gu)(a,{layout:r},n),u=s.warnings,l=r,d=l.type;return"accordion"!==d&&(r.hasOwnProperty("spacedAccordionItems")&&(u=[].concat((0,o.Z)(u),["options.layout.spacedAccordionItems is only supported with the 'accordion' layout type."])),r.hasOwnProperty("radios")&&(u=[].concat((0,o.Z)(u),["options.layout.radios is only supported with the 'accordion' layout type."])),r.hasOwnProperty("visibleAccordionItemsCount")&&(u=[].concat((0,o.Z)(u),["options.layout.visibleAccordionItemsCount is only supported with the 'accordion' layout type."]))),u},h=function(){var e=arguments.length>0&&void 0!==arguments[0]?arguments[0]:{},t=arguments.length>1?arguments[1]:void 0,n=e.wallets;if(!n||"string"==typeof n)return[];var r=(0,c.mC)({wallets:i.n4}),o=(0,c.Gu)(r,{wallets:n},t),a=o.warnings;return a},y=function(e,t){return e.length<=t?e:"".concat(e.slice(0,t).trim(),"...")},v=function(){var e,t,n,o=arguments.length>0&&void 0!==arguments[0]?arguments[0]:{},i=o.savePaymentMethod;if(!i)return{savePaymentMethodTruncated:null,warnings:[]};if(null==i||!i.messages)return{savePaymentMethodTruncated:i,warnings:[]};var a=[],c=null==i||null===(e=i.messages)||void 0===e?void 0:e.saveLabel;c&&c.length>100&&(a.push("savePaymentMethod.messages.saveLabel is over 100 characters and will be truncated."),c=y(c,100));var s=null==i||null===(t=i.messages)||void 0===t?void 0:t.setAsDefaultLabel;s&&s.length>100&&(a.push("savePaymentMethod.messages.setAsDefaultLabel is over 100 characters and will be truncated."),s=y(s,100));var u=null==i||null===(n=i.messages)||void 0===n?void 0:n.removeSavedDialogBody;return u&&u.length>500&&(a.push("savePaymentMethod.messages.removeSavedDialogBody is over 500 characters and will be truncated"),u=y(u,500)),null==c&&null==s&&null==u?{savePaymentMethodTruncated:i,warnings:[]}:{savePaymentMethodTruncated:(0,r.Z)((0,r.Z)({},i),{},{messages:(0,r.Z)((0,r.Z)((0,r.Z)({},null!=c?{saveLabel:c}:{}),null!=s?{setAsDefaultLabel:s}:{}),null!=u?{removeSavedDialogBody:u}:{})}),warnings:a}},g=function(e){var t=e.fields,n=e.validation;if(n)for(var r in n)if(!t||!t[r]||"always"!==t[r])throw new s.No("You cannot specify validation.".concat(r," without setting fields.").concat(r," to always."))},b=function(e){var t,n;if(null!==(t=e.defaultValues)&&void 0!==t&&t.phone&&"always"!==(null===(n=e.fields)||void 0===n?void 0:n.phone))throw new s.No("You cannot specify defaultValues.phone without setting fields.phone to always.")},w=function(e){var t,n,r,o,i;if((null!==(t=e.defaultValues)&&void 0!==t&&t.firstName||null!==(n=e.defaultValues)&&void 0!==n&&n.lastName)&&(null===(r=e.display)||void 0===r?void 0:r.name)!==l.ZV)throw new s.No("You cannot specify defaultValues.firstName or defaultValues.lastName without setting display.name to split.");if((null===(o=e.display)||void 0===o?void 0:o.name)===l.ZV&&null!==(i=e.defaultValues)&&void 0!==i&&i.name)throw new s.No("You cannot specify defaultValues.name when you have display.name set to split.")},k=function(e){var t=e.contacts,n=e.fields,r=e.validation;if(t){var o,i=(0,u.cx)(t,(function(e){return e.hasOwnProperty("phone")}));if(-1!==i)if("always"!==(null==n?void 0:n.phone)||"always"!==(null==r||null===(o=r.phone)||void 0===o?void 0:o.required))throw new s.No("You cannot specify contacts[".concat(i,"].phone without\n        setting fields.phone to 'always' and validation.phone.required to 'always'.\n        Phone options should only be 'always' when absolutely necessary."))}},S=function(e){if(!e)return{allowedCountries:null,warnings:[]};var t=[],n=[];return e.forEach((function(e){if("string"==typeof e){var r=(0,d.Fc)(e);null!==r?t.push(r):n.push('invalid country code "'.concat(e,'"; "').concat(e,'" is not a valid 2-letter country code'))}else n.push('invalid value provided for country code "'.concat(e,'"; expected "string" but received "').concat(typeof e,'"'))})),{allowedCountries:t,warnings:n}}},6668:function(e,t,n){"use strict";n.d(t,{dz:function(){return k},ky:function(){return w},Ul:function(){return g},Cn:function(){return h},O$:function(){return b}});var r,o=n(7462),i=n(1413),a=n(5671),c=n(3144),s=n(136),u=n(9388),l=function(e){function t(){return(0,a.Z)(this,t),n.call(this,{channel:"hcaptcha-invisible",fingerprintedPath:"hcaptcha-invisible-3b4e69be470d3f34c067a567d2e3233a.html",frameQueryParams:{debugMode:window.location.href.indexOf("__iframe-debug-mode__")>=0}})}(0,s.Z)(t,e);var n=(0,u.Z)(t);return(0,c.Z)(t,[{key:"execute",value:function(e){var t=e.siteKey,n=e.extraData,r=e.rqdata;return this.sendMessageToChild("execute",{siteKey:t,extraData:n,rqdata:r}).then((function(e){return e}))}},{key:"init",value:function(e){return this.sendMessageToChild("init",e)}}]),t}(n(125).K),d=n(3423),p=n(9792),m=function(e){function t(){var e;(0,a.Z)(this,t);for(var r=arguments.length,o=new Array(r),i=0;i<r;i++)o[i]=arguments[i];return(e=n.call.apply(n,[this].concat(o))).name="PassiveCaptchaError",e}(0,s.Z)(t,e);var n=(0,u.Z)(t);return(0,c.Z)(t)}((0,n(7112).Z)(Error)),f=n(6274).Promise,_={},h=function(){r&&r.isMounted()||(Object.getOwnPropertyNames(_).forEach((function(e){_[e].stop(),delete _[e]})),(r=new l).mount(document.body))},y={version:d.X},v=function(){function e(t){var n=this;(0,a.Z)(this,e);var o=t.siteKey,i=t.rqdata,c=t.logger,s=t.tokenExpirationLength;if(!r)throw new m("captcha not mounted");this.siteKey=o,this.rqdata=i,this.logger=c,this.tokenExpirationLength=s||11e4,r.init({siteKey:o}).then((function(){n.log("captcha.passive.init")}))}return(0,c.Z)(e,[{key:"preload",value:function(e){var t=this;if(this.resetNext(),e>0){var n=this.execute(5-e+1);this.nextPromise=n,n.then((function(){t.nextPromise===n&&(t.resolvedPromise=n,setTimeout((function(){t.resolvedPromise===n&&(t.resolvedPromise=void 0)}),t.tokenExpirationLength),t.retryTimeout=setTimeout((function(){t.preload(e-1)}),t.tokenExpirationLength-1e4))}))}}},{key:"resetNext",value:function(){this.nextPromise=void 0,this.retryTimeout&&(clearTimeout(this.retryTimeout),this.retryTimeout=void 0)}},{key:"execute",value:function(e){var t=this;if(!r)throw new m("captcha not mounted");var n=new p.E,o=r.execute({siteKey:this.siteKey,extraData:y,rqdata:this.rqdata});return o.then((function(r){var o=r.duration;t.log("captcha.passive.execute",(0,i.Z)({elapsed_time:n.getElapsedTime(),duration:o},e?{attempt:e}:null))})),o}},{key:"log",value:function(e,t){this.logger.log(e,(0,i.Z)((0,i.Z)({},t),{},{site_key:this.siteKey}))}},{key:"start",value:function(){r?this.preload(5):this.log("captcha.passive.error",{reason:"preload_not_mounted"})}},{key:"consumeToken",value:function(){var e=this.resolvedPromise||this.nextPromise;return e?(this.resetNext(),this.resolvedPromise=void 0,e):this.execute()}},{key:"stop",value:function(){this.resetNext()}}]),e}(),g=function(e){var t=e.siteKey,n=e.rqdata,r=e.logger,o=e.tokenExpirationLength;(e.skipPreloadersCache||!_[t])&&(_[t]=new v({siteKey:t,rqdata:n,logger:r,tokenExpirationLength:o}))},b=function(e,t){var n;e&&t&&(null===(n=_[e])||void 0===n||n.start())},w=function(e,t){var n=!(arguments.length>2&&void 0!==arguments[2])||arguments[2],o=arguments.length>3&&void 0!==arguments[3]?arguments[3]:{},i=new p.E;return new f((function(a,c){if(!n||!e)return t.log("captcha.passive.disabled",{site_key:e,reason:n?"site_key_not_set":"not_enabled"}),void a(null);var s,u=o.timeout||6e3,l=setTimeout((function(){c(new m("timeout"))}),u),d=function(){if(i.getElapsedTime()>=u)clearInterval(s);else{var d=e?_[e]:null;r&&d?(clearInterval(s),d.consumeToken().then((function(e){clearTimeout(l),a(e)})).catch((function(e){clearTimeout(l),c(e)})).finally((function(){o.preloadNextToken&&b(e,n)}))):t.log("captcha.passive.not_initialized",{site_key:e})}};s=setInterval(d,1e3),d()})).then((function(n){var r=i.getElapsedTime();return n&&t.log("captcha.passive.success",{duration:r,site_key:e}),n})).catch((function(n){var r=i.getElapsedTime();if(t.log("captcha.passive.error",{duration:r,reason:n.message,site_key:e}),o.rejectOnError)throw n;return null}))},k=function(e){(0,o.Z)(y,e)}},3379:function(e,t,n){"use strict";n.d(t,{H:function(){return a}});var r=n(5671),o=n(3144),i=n(9038),a=function(){function e(t){(0,r.Z)(this,e),this._inContextData=t,this._inContextOuter=new i.B({inContextData:t,paymentMethodBehavior:{lightboxFrameOptions:this._lightboxFrameOptions.bind(this),addModalListeners:this._addModalListeners.bind(this),inContextOuterConfig:{showLightboxBackdrop:!1}}})}return(0,o.Z)(e,[{key:"collectPayment",value:function(){return this._inContextOuter.collectPayment()}},{key:"_lightboxFrameOptions",value:function(){var e=this._inContextData,t=e.paymentMethod,n=e.paymentIntent,r=e.controller,o=e.paymentSurface;return{paymentMethodType:t,redirectUrl:e.redirectUrl,controllerId:r._id,paymentSurface:o,intentId:n.id}}},{key:"_addModalListeners",value:function(e){var t=this;e._once("checkout_loaded",(function(){t._inContextOuter.clearModalLoadTimeout()}))}}]),e}()},9038:function(e,t,n){"use strict";n.d(t,{B:function(){return f}});var r=n(5671),o=n(3144),i=n(1413),a=function(){function e(t,n,o,i){(0,r.Z)(this,e),this._controller=t,this._paymentIntent=o,this._paymentSurface=i,this._paymentMethod=n}return(0,o.Z)(e,[{key:"start",value:function(){this._controller.report("in_context.start",{payment_method:this._paymentMethod,message:"starting in-context payment flow for klarna",intent_id:this._paymentIntent.id,payment_surface:this._paymentSurface})}},{key:"error",value:function(e){"affirm"===this._paymentMethod&&this._controller.report("in_context.error.affirm",{payment_method:this._paymentMethod,intent_id:this._paymentIntent.id,error:{message:e.message,name:e.name}}),this._controller.report("in_context.error",{payment_method:this._paymentMethod,intent_id:this._paymentIntent.id,error:{message:e.message,name:e.name}})}},{key:"unexpected",value:function(e){this._controller.report("in_context.unexpected",{payment_method:this._paymentMethod,message:e})}},{key:"timeout",value:function(e){"affirm"===this._paymentMethod&&this._controller.report("in_context.timeout.affirm",{payment_method:this._paymentMethod,payment_surface:this._paymentSurface,intent_id:this._paymentIntent.id,error:{message:e.message,name:e.name}}),this._controller.report("in_context.timeout",{payment_method:this._paymentMethod,payment_surface:this._paymentSurface,intent_id:this._paymentIntent.id,error:{message:e.message,name:e.name}})}},{key:"log",value:function(e){this._controller.report("in_context.log",(0,i.Z)({payment_method:this._paymentMethod,intent_id:this._paymentIntent.id,payment_surface:this._paymentSurface},e))}}]),e}(),c="IN_CONTEXT_INNER",s=n(1849),u=n(6977),l=function(e,t,n,r,o){return"affirm"===o?e.report("in_context.log.affirm",{intent_id:t.id,state:"".concat(o,"_in_context_fallback_to_redirect"),payment_surface:r}):e.report("in_context.log",{payment_method:o,intent_id:t.id,state:"".concat(o,"_in_context_fallback_to_redirect"),payment_surface:r}),(0,s.U)(n).then((function(n){return(0,s.d)(e,"next_action redirect",n),(0,u.PA)(n,t)}))},d=n(1873),p=n(6274).Promise,m=function(e){return e.COMPLETED="COMPLETED",e.CANCELED="CANCELED",e.ERROR="ERROR",e.DUPLICATE_MODAL="DUPLICATE_MODAL",e}({}),f=function(){function e(t){var n=this,o=t.inContextData,i=t.paymentMethodBehavior;(0,r.Z)(this,e),this._addModalListenersAndWaitForCompletion=function(e){return n._paymentMethodBehavior.addModalListeners(e),e._on("load",(function(){e.show(),n._paymentMethodBehavior.inContextOuterConfig.showLightboxBackdrop&&e.fadeInBackdrop()})),e._once("checkout_complete",(function(){n._resolveCheckoutPromise(m.COMPLETED),e.destroy()})),e._once("checkout_canceled",(function(){n._resolveCheckoutPromise(m.CANCELED),e.destroy()})),e._once("error",(function(){n.clearModalLoadTimeout(),n._resolveCheckoutPromise(m.ERROR),e.destroy()})),e._once("duplicate_modal",(function(){n.clearModalLoadTimeout(),n._resolveCheckoutPromise(m.DUPLICATE_MODAL),e.destroy()})),n._checkoutPromise},this._returnIntentResponseOrFallback=function(e,t){var r=t.paymentIntent,o=t.redirectUrl,i=t.controller,a=t.paymentSurface;switch(e){case m.COMPLETED:case m.CANCELED:var c=n._paymentMethodBehavior.inContextOuterConfig.showLightboxBackdrop;return function(e,t,n,r){return e.action.retrievePaymentIntent({intentSecret:(0,u.O3)(t),hosted:!1}).then((function(o){var i=(0,u.PA)(o,t);if(i.hasOwnProperty("error"))return i;var a=i.paymentIntent;return"succeeded"===a.status||"requires_capture"===a.status?i:a.last_payment_error?e.action.localizeError(a.last_payment_error).then((function(e){return{error:e}})):r&&"requires_action"===a.status?e.action.localizeError({code:"payment_intent_payment_attempt_failed"}).then((function(e){return{error:e}})):(e.report("in_context.unexpected",{payment_method:n,message:"Payment Intent is in an unexpected state when attempting to return response to user",current_intent_state:a.status,intent_id:t.id}),"canceled"===a.status||"requires_confirmation"===a.status||"requires_action"===a.status||"requires_payment_method"===a.status?e.action.localizeError({message:"Payment was abandoned. Please try again."}).then((function(e){return{error:e}})):("affirm"===n&&e.report("in_context.error.affirm",{intent_id:t.id,error:{message:"PaymentIntent unexpectedly not successful and doesn't have last_payment_error field",current_intent_state:a.status}}),e.report("in_context.error",{payment_method:n,intent_id:t.id,error:{message:"PaymentIntent unexpectedly not successful and doesn't have last_payment_error field",current_intent_state:a.status}}),e.action.localizeError({message:"unexpected error"}).then((function(e){return{error:e}}))))}))}(i,r,n._paymentMethod,c);case m.ERROR:return n._fallbackToRedirectOnErrors?l(i,r,o,a,n._paymentMethod):i.action.localizeError({code:"errors.code.unexpected"}).then((function(e){return{error:e}}));case m.DUPLICATE_MODAL:return i.action.localizeError({message:"Payment was interrupted by another payment attempt."}).then((function(e){return{error:e}}));default:try{(0,d.Rz)(e,"unknown InContextCheckoutResult")}catch(t){n._logger.error(new Error("Unexpected InContextCheckoutResult: ".concat(e)))}return l(i,r,o,a,n._paymentMethod)}},this._inContextData=o,this._paymentMethodBehavior=i,this._paymentIntent=o.paymentIntent,this._controller=o.controller,this._paymentMethod=o.paymentMethod,this._paymentSurface=o.paymentSurface,this._fallbackToRedirectOnErrors=o.fallbackToRedirectOnErrors,this._logger=new a(this._controller,this._paymentMethod,this._paymentIntent,this._paymentSurface),this._clearModalLoadTimeout=function(){var e=new Error("clearModalLoadTimeout function has not been defined");throw n._logger.error(e),e},this._closeModal=function(){var e=new Error("closeModal function has not been defined");throw n._logger.error(e),e},this._resolveCheckoutPromise=function(){var e=new Error("resolveCheckoutPromise function has not been defined");throw n._logger.error(e),e},this._checkoutPromise=new p((function(e){n._resolveCheckoutPromise=e}))}return(0,o.Z)(e,[{key:"collectPayment",value:function(){var e=this;return this._logger.start(),this._maybeRemoveExistingInContextModal().then((function(){return e._createInContextModal()})).then((function(t){return e._addModalListenersAndWaitForCompletion(t)})).then((function(t){return e._returnIntentResponseOrFallback(t,e._inContextData)})).catch((function(t){throw e._logger.error(t),t}))}},{key:"_maybeRemoveExistingInContextModal",value:function(){var e=this._controller.getLightboxFrame(c);return e?(this._logger.unexpected("Unexpectedly found existing modal frame when launching ".concat(this._paymentMethod," In-Context modal")),e._emit("duplicate_modal"),e.destroy()):p.resolve()}},{key:"_createInContextModal",value:function(){var e=this,t=setTimeout((function(){e._logger.timeout(new Error("".concat(e._paymentMethod," In-Context STP frame did not load after 20 seconds"))),e._resolveCheckoutPromise(m.ERROR)}),2e4);this._clearModalLoadTimeout=function(){return clearTimeout(t)},this._logger.log({state:"launching_in_context_inner"});var n=this._controller.createLightboxFrame({type:c,options:this._paymentMethodBehavior.lightboxFrameOptions()});return this._closeModal=function(){e._resolveCheckoutPromise(m.CANCELED),n.destroy()},n}},{key:"clearModalLoadTimeout",value:function(){return this._clearModalLoadTimeout()}},{key:"closeModal",value:function(){return this._closeModal()}}]),e}()},8731:function(e,t,n){"use strict";n.d(t,{Z:function(){return l}});var r=n(3144),o=n(5671),i=n(1413),a=n(4200),c=n(6274).Promise,s={display:"block",position:"fixed","z-index":"2147483647",background:"rgba(40,40,40,0)",transition:"background 400ms ease","will-change":"background",top:"0",left:"0",right:"0",bottom:"0",margin:"0",padding:"0"},u=(0,i.Z)((0,i.Z)({},s),{},{background:"rgba(40,40,40,0.75)"}),l=(0,r.Z)((function e(t){var n=this,r=t.lockScrolling,i=t.lockFocus,l=t.lockFocusOn,d=t.listenerRegistry;(0,o.Z)(this,e),this.domElement=document.createElement("div"),this._runOnHide=[],this.mount=function(){var e=(0,a.Xq)();n.domElement.style.display="none",e.contains(n.domElement)||e.insertBefore(n.domElement,e.firstChild)},this.show=function(){if((0,a.yq)(n.domElement,s),n._lockScrolling){var e=(0,a.MV)();n._runOnHide.push(e)}if(n._lockFocus){var t=(0,a.W3)(n._lockFocusOn).restoreFocus;n._runOnHide.push(t)}},this.fadeIn=function(){setTimeout((function(){(0,a.yq)(n.domElement,u)}))},this.fadeOut=function(){return new c((function(e){(0,a.yq)(n.domElement,s),setTimeout(e,500),n._listenerRegistry.addEventListener(n.domElement,"transitionend",e)})).then((function(){n.domElement.style.display="none",n.runOnHide()}))},this.runOnHide=function(){for(;n._runOnHide.length;){var e;null===(e=n._runOnHide.pop())||void 0===e||e()}},this.unmount=function(){var e=(0,a.Xq)();e.contains(n.domElement)&&e.removeChild(n.domElement)},this._lockScrolling=!!r,this._lockFocus=!!i,this._lockFocusOn=l||null,this._listenerRegistry=d}))},2641:function(e,t,n){"use strict";var r=n(5671),o=n(3144),i=n(136),a=n(9388),c=function(e){function t(){return(0,r.Z)(this,t),n.apply(this,arguments)}(0,i.Z)(t,e);var n=(0,a.Z)(t);return(0,o.Z)(t,[{key:"_generateId",value:function(){return this._controllerId}}]),t}(n(9598).Z);t.Z=c},2784:function(e,t,n){"use strict";var r=n(1413),o=n(9062),i=n(5671),a=n(3144),c=n(136),s=n(9388),u=n(4044),l=n(1925),d=n(6617),p=n(5558),m=n(8547),f=n(3550),_=n(6274).Promise,h=function(e){function t(e){var r,o=e.type,a=e.controllerId,c=e.listenerRegistry,s=e.betas,u=e.appParams;return(0,i.Z)(this,t),(r=n.call(this))._sendFAReq=function(e){var t=(0,p.To)(e.tag);return new _((function(n,o){r._requests[t]={resolve:n,reject:o},r._send({message:{action:"stripe-frame-action",payload:{nonce:t,faReq:e}},type:"child",sourceFrameId:window.name,targetFrameId:r.id,controllerAppFrameId:r._controllerId})}))},r.action={perform3DS2Challenge:function(e){return r._sendFAReq({tag:"PERFORM_3DS2_CHALLENGE",value:e})},perform3DS2Fingerprint:function(e){return r._sendFAReq({tag:"PERFORM_3DS2_FINGERPRINT",value:e})},performOneClickWebauthnAuthentication:function(e){return r._sendFAReq({tag:"PERFORM_ONE_CLICK_WEBAUTHN_AUTHENTICATION",value:e})},showCardholderInfoMessage:function(e){return r._sendFAReq({tag:"SHOW_CARDHOLDERINFO_MESSAGE",value:e})},show3DS2Spinner:function(e){return r._sendFAReq({tag:"SHOW_3DS2_SPINNER",value:e})},checkCanMakePayment:function(e){return r._sendFAReq({tag:"CHECK_CAN_MAKE_PAYMENT",value:e})},closeLightboxFrame:function(e){return r._sendFAReq({tag:"CLOSE_LIGHTBOX_FRAME",value:e})},openLightboxFrame:function(e){return r._sendFAReq({tag:"OPEN_LIGHTBOX_FRAME",value:e})},setFocusTarget:function(e){return r._sendFAReq({tag:"SET_FOCUS_TARGET",value:e})}},r.type=o,r.loaded=!1,r._controllerId=a,r._persistentMessages=[],r._queuedMessages=[],r._requests={},r._listenerRegistry=c,r.id=r._generateId(),r._iframe=r._createIFrame(o,s,u),r._on("load",(function(){r.loaded=!0,r._ensureMounted(),r.loaded&&(r._persistentMessages.forEach((function(e){return r._send(e)})),r._queuedMessages.forEach((function(e){return r._send(e)})),r._queuedMessages=[])})),r._on("title",(function(e){var t=e.title;r._iframe.setAttribute("title",t)})),r}(0,c.Z)(t,e);var n=(0,s.Z)(t);return(0,a.Z)(t,[{key:"_generateId",value:function(){return(0,p.To)("__privateStripeFrame")}},{key:"send",value:function(e){this._send({type:"child",sourceFrameId:window.name,targetFrameId:this.id,controllerAppFrameId:this._controllerId,message:e})}},{key:"sendPersistent",value:function(e){this._ensureMounted();var t={type:"child",sourceFrameId:window.name,targetFrameId:this.id,controllerAppFrameId:this._controllerId,message:e};this._persistentMessages=[].concat((0,o.Z)(this._persistentMessages),[t]),this.loaded&&(0,l.oi)(t)}},{key:"resolve",value:function(e,t){this._requests[e]&&this._requests[e].resolve(t)}},{key:"reject",value:function(e,t){this._requests[e]&&this._requests[e].reject(t)}},{key:"_send",value:function(e){this._ensureMounted(),this.loaded?(0,l.oi)(e):this._queuedMessages=[].concat((0,o.Z)(this._queuedMessages),[e])}},{key:"appendTo",value:function(e){this._emit("mount",{anchor:e}),e.appendChild(this._iframe)}},{key:"prependTo",value:function(e,t){this._emit("mount",{anchor:e,parent:t}),t.insertBefore(this._iframe,e)}},{key:"unmount",value:function(){this.loaded=!1,this._emit("unload_no_sensitive_data")}},{key:"destroy",value:function(){this.unmount();var e=this._iframe.parentElement;e&&e.removeChild(this._iframe),this._emit("destroy")}},{key:"_ensureMounted",value:function(){this._isMounted()||this.unmount()}},{key:"_isMounted",value:function(){return!!document.body&&document.body.contains(this._iframe)}},{key:"_createIFrame",value:function(e,t,n){var o=window.location.href.toString(),i="string"==typeof n?n:(0,d.qC)((0,r.Z)((0,r.Z)({},n||{}),{},{referrer:o,controllerId:this._controllerId})),a=document.createElement("iframe");(0,f.Kn)(n)&&n.lazyLoad&&a.setAttribute("loading","lazy"),a.setAttribute("name",this.id);var c=(0,l.i7)(e);return Object.keys(c).forEach((function(e){a.setAttribute(e,c[e])})),(0,f.Kn)(n)&&n.allowCamera&&a.setAttribute("allow","camera"),a.src="".concat((0,u.D)(e)).concat(i?"#":"").concat(i),a}}]),t}(m.Z);t.Z=h},9598:function(e,t,n){"use strict";var r=n(5671),o=n(3144),i=n(7326),a=n(136),c=n(9388),s=n(2784),u=n(8812),l=n(4200),d=function(e){function t(e){var o;if((0,r.Z)(this,t),(o=n.call(this,e)).autoload=e.autoload||!1,o.deferred=e.deferred||!1,"complete"===document.readyState)o._ensureMounted();else{var a=o._ensureMounted.bind((0,i.Z)(o));o._listenerRegistry.addEventListener(document,"DOMContentLoaded",a),o._listenerRegistry.addEventListener(window,"load",a),setTimeout(a,5e3)}return o}(0,a.Z)(t,e);var n=(0,c.Z)(t);return(0,o.Z)(t,[{key:"_ensureMounted",value:function(){e.prototype._ensureMounted.call(this),this._isMounted()||this._autoMount()}},{key:"_autoMount",value:function(){if(!this.deferred){var e=document.body;if(e){var t=document.querySelector("#stripe-hidden-frames-container")||e;this.appendTo(t)}else if("complete"===document.readyState||"interactive"===document.readyState)throw new u.No("Stripe.js requires that your page has a <body> element.");this.autoload&&(this.loaded=!0)}}},{key:"_createIFrame",value:function(t,n,r){var o=e.prototype._createIFrame.call(this,t,n,r);return o.setAttribute("aria-hidden","true"),o.setAttribute("tabIndex","-1"),(0,l.SV)(o),o}}]),t}(s.Z);t.Z=d},8028:function(e,t,n){"use strict";n.d(t,{Z:function(){return me}});var r=n(5987),o=n(1413),i=n(5671),a=n(3144),c=n(942),s=n(1925),u=n(9620),l=n(5558),d=n(9598),p=n(2641),m=n(136),f=n(9388),_=n(2784),h=n(4200),y=n(3333),v={border:"0",margin:"0",padding:"0",width:"1px","min-width":"100%",overflow:"hidden",display:"block","user-select":"none",transform:"translate(0)","color-scheme":"only light"},g=function(e){function t(e){var r;return(0,i.Z)(this,t),r=n.call(this,e),y.s$&&r._listenerRegistry.addEventListener(document,"transitionstart",(function(e){switch(e.propertyName){case"opacity":case"transform":case"visibility":var t=e.target;r._isMounted()&&t.contains(r._iframe)&&r._forceRepaint()}}),{passive:!0}),r}(0,m.Z)(t,e);var n=(0,f.Z)(t);return(0,a.Z)(t,[{key:"update",value:function(e){this.send({action:"stripe-user-update",payload:e})}},{key:"updateStyle",value:function(e){var t=this;Object.keys(e).forEach((function(n){t._iframe.style[n]=e[n]}))}},{key:"focus",value:function(){this.loaded&&(y.s$||y.yv?this._iframe.focus():this.send({action:"stripe-user-focus",payload:{}}))}},{key:"blur",value:function(){this.loaded&&(this._iframe.contentWindow.blur(),this._iframe.blur(),document.activeElement===this._iframe&&(window.focus(),document.activeElement&&"function"==typeof document.activeElement.blur&&document.activeElement.blur()))}},{key:"clear",value:function(){this.send({action:"stripe-user-clear",payload:{}})}},{key:"collapse",value:function(){this.send({action:"stripe-user-collapse",payload:{}})}},{key:"getValue",value:function(){this.send({action:"stripe-user-get-value",payload:{}})}},{key:"_createIFrame",value:function(t,n,r){var o=e.prototype._createIFrame.call(this,t,n,r);return o.setAttribute("title","Secure payment input frame"),(0,h.yq)(o,v),o}},{key:"_forceRepaint",value:function(){var e=this._iframe,t=e.style.display;e.style.display="none";var n=e.offsetHeight;return e.style.display=t,n}}]),t}(_.Z),b=n(7326),w=n(8731),k={position:"absolute",left:"0",top:"0",height:"100%",width:"100%","color-scheme":"normal","pointer-events":"auto"},S=function(e){function t(r){var o,a=r.type,c=r.controllerId,s=r.listenerRegistry,u=r.options;(0,i.Z)(this,t),(o=n.call(this,{type:a,controllerId:c,listenerRegistry:s,appParams:u}))._autoMount=function(){o.appendTo(o._backdrop.domElement),o._backdrop.mount()},o.show=function(){o._backdrop.show(),(0,h.yq)(o._iframe,k),o.isVisible=!0},o.fadeInBackdrop=function(){o._backdrop.fadeIn()},o._backdropFadeoutPromise=null,o.fadeOutBackdrop=function(){return o._backdropFadeoutPromise||(o._backdropFadeoutPromise=o._backdrop.fadeOut()),o._backdropFadeoutPromise.then((function(){o._backdropFadeoutPromise=null}))},o.backdropRunOnHide=function(){o._backdrop.runOnHide()},o.destroy=function(){var t=arguments.length>0&&void 0!==arguments[0]&&arguments[0],n=o.fadeOutBackdrop().then((function(){o._backdrop.unmount(),t||e.prototype.destroy.call((0,b.Z)(o))}));return t&&e.prototype.destroy.call((0,b.Z)(o)),o.isVisible=!1,n};var l="LINK_MODAL"!==a||u.lockScrolling;return o._backdrop=new w.Z({lockScrolling:l,lockFocus:!0,lockFocusOn:o._iframe,listenerRegistry:s}),o._autoMount(),o.isVisible=!1,o}(0,m.Z)(t,e);var n=(0,f.Z)(t);return(0,a.Z)(t)}(_.Z),P=S,E={display:"block",position:"absolute","z-index":"1000",width:"1px","min-width":"100%",margin:"2px 0 0 0",padding:"0",border:"none",overflow:"hidden"},C=function(e){function t(){return(0,i.Z)(this,t),n.apply(this,arguments)}(0,m.Z)(t,e);var n=(0,f.Z)(t);return(0,a.Z)(t,[{key:"updateStyle",value:function(e){var t=this;Object.keys(e).forEach((function(n){t._iframe.style[n]=e[n]}))}},{key:"update",value:function(e){this.send({action:"stripe-user-update",payload:e})}},{key:"_createIFrame",value:function(t,n,r){var i=e.prototype._createIFrame.call(this,t,n,r&&"object"==typeof r?(0,o.Z)((0,o.Z)({},r),{},{isSecondaryFrame:!0}):r);return(0,h.yq)(i,E),i.style.height="0",i}}]),t}(_.Z),A=C,N=n(6617),I=n(8812),R=n(4505),T=n(9706),M=n(9465),O=n(6297),x=n(6042),Z="https://maps.googleapis.com/maps/api/js",j=/^https:\/\/maps\.googleapis\.com\/maps\/api\/js\/?(\?.*)?libraries=(.*,)?places((,|&)+.*)?$/;window.noop=function(){};var L,B,D=n(6274).Promise,q=function(e){switch(e){case"INVALID_REQUEST":case"NOT_FOUND":case"OK":case"OVER_QUERY_LIMIT":case"REQUEST_DENIED":case"UNKNOWN_ERROR":case"ZERO_RESULTS":return e;default:return"UNKNOWN_ERROR"}},F="ADDRESS_AUTOCOMPLETE_PREDICTION_RESULTS",U="ADDRESS_AUTOCOMPLETE_PLACE_DETAILS",G=null,z=function(e){return null!==G||(G=new D((function(t,n){if("undefined"!=typeof window)if(window.google&&window.google.maps.places)t(window.google.maps.places);else try{var r=function(){var e=document.querySelectorAll('script[src^="'.concat(Z,'"]'));for(var t in e)if(j.test(e[t].src))return e[t];return null}();r||(r=function(e){var t=document.createElement("script");return t.src="".concat(Z,"?key=").concat(e,"&libraries=places&callback=noop"),(document.head||document.body).appendChild(t),t}(e)),r.onload=function(){window.google.maps.places?t(window.google.maps.places):n(new Error("Google Maps API not available"))}}catch(e){n(e)}else t(null)}))),G},K=function(e,t,n){var r=e.search,o=e.countryRestrictions;var i=function(e){return{predictions:[],status:"error",error:{status:q(e),message:"Google Maps returned an API error"}}};void 0===t||L?n.send({action:"google-maps-predictions",payload:{data:{tag:F,value:i("UNKNOWN_ERROR")}}}):function(e,t){try{t()}catch(t){e.send({action:"google-maps-predictions",payload:{data:{tag:F,value:{predictions:[],status:"error",error:{status:"UNKNOWN_ERROR",message:t.message}}}}})}}(n,(function(){var e=t.autocompleteService,a=t.sessionToken;e.getPlacePredictions({input:r,sessionToken:a,componentRestrictions:{country:o}},(function(e,t){var r;switch(t){case google.maps.places.PlacesServiceStatus.OK:r={predictions:e,status:"ok"};break;case google.maps.places.PlacesServiceStatus.ZERO_RESULTS:r={predictions:[],status:"zeroResults"};break;default:r=i(t)}n.send({action:"google-maps-predictions",payload:{data:{tag:F,value:r}}})}))}))},H=n(7030),Y=["attachLinkAccountSessionForPayment","attachLinkAccountSessionForSetup","authenticate3DS2","cancelCardImageVerificationChallenge","cancelPaymentIntentSource","cancelSetupIntentSource","clearInstantDebitsIncentive","completeLinkAccountSessionElements","confirmPaymentIntent","confirmReturnIntent","confirmSetupIntent","createAcssDebitSession","createApplePaySession","addPaymentDetails","createConfirmationTokenWithElements","createConsumerPaymentDetails","createEphemeralKeyNonce","createPaymentMethodWithData","createPaymentMethodWithElement","createPaymentMethodWithElements","createPaymentPage","createPaymentPageWithSession","initPaymentPage","updatePaymentPage","retrievePaymentPage","confirmPaymentPage","createRadarSession","attachHCaptchaTokenToRadarSession","createSourceWithData","createSourceWithElement","confirmInstantDebitsIncentiveForPaymentDetails","fetchingWallets","shouldShowEceButton","eceNotifySheetAuthenticationNeeded","expressCheckoutConfirmStart","expressCheckoutConfirmEnd","expressCheckoutSheetOpened","expressCheckoutSheetClosed","getElementConfirmingPayment","getIsAwaitingConfirmCallback","getElementsSessionAmountModeCurrency","getElementsSessionUnverifiedPaymentMethodsOnDomain","setExpressCheckoutConfirmData","closeECEPaymentSheet","fetchLocale","fetchUpdates","localizeError","unsafeLocalizeString","loginWithConsumerInfo","retrieveIssuingCard","retrieveIssuingCardWithoutNonce","retrievePaymentIntent","retrieveSetupIntent","retrieveSource","rememberLinkLogin","forgetLinkLogin","createSharedSessionContext","removeElementsExperimentId","resetExpressCheckoutState","getGoogleMapsPredictions","getGoogleMapsDetails","initGoogleMapsService","setupStoreForElementsGroup","showWalletIfNecessary","tokenizeCvcUpdate","tokenizeWithData","tokenizeWithElement","updateCSSFonts","updateElementsOptions","updatePaymentIntent","verifyCardImageVerificationChallenge","verifyMicrodepositsForPayment","verifyMicrodepositsForSetup","retrieveCardNetworks","isCardMetadataRequired","userFacingRetrieveCardNetworks","retrieveWalletConfigAvailability","retrieveWalletConfig","getOnBehalfOfError","checkForLinkClientSecret","resolveLocale","elementMounted","elementUnmounted","logOutOfLinkInElements","updateStripeUserCredentials","validateElements","retrievePaypalMerchantId","consumerPreloadedDataStale","linkPopupLogOut","updateLoggingParams","internalSetFormValueForAddressElement","preloadConsumerLookup","midsChange","createV2CardPaymentMethod","parseLuxeNextAction","recordOuterPerformanceTimeline","linkFunnelEvent"],W=n(6835),V=n(2690),X=n(2024),Q=n(6668),J=n(5491),$=n(4942),ee="DEFAULT",te="ELEMENTS",ne="CONTROLLER",re="SDK",oe="WEBAUTHN",ie=(B={},(0,$.Z)(B,ee,"https://e473f68ec35a484cb7f83899ae4f576d@errors.stripe.com/976"),(0,$.Z)(B,te,"https://198453e0cdc24c5ca470767075dba88d@errors.stripe.com/977"),(0,$.Z)(B,ne,"https://76b49ff5e43c4910b429f557acde2bfd@errors.stripe.com/978"),(0,$.Z)(B,re,"https://c736ae64298f402f97218af93e3e0989@errors.stripe.com/914"),(0,$.Z)(B,oe,"https://20f53591733d415ea088036b8e8ad0e3@errors.stripe.com/980"),n(6274).Promise,function(){function e(){(0,i.Z)(this,e),this.requests=new Map}return(0,a.Z)(e,[{key:"create",value:function(){var e=this,t=(0,l.Vj)(),n=new W.B;return this.requests.set(t,n),n.promise.finally((function(){return e.requests.delete(t)})),{nonce:t,promise:n.promise}}},{key:"resolve",value:function(e,t){var n;null===(n=this.requests.get(e))||void 0===n||n.resolve(t)}},{key:"reject",value:function(e,t){var n;null===(n=this.requests.get(e))||void 0===n||n.reject(t)}}]),e}()),ae=n(6274).Promise,ce=["listenerRegistry","stripeJsLoadTimestamp","stripeCreateTimestamp","onFirstLoad","betas","mids","innerLocalStorageSemaphore","manualBrowserDeprecationRollout"],se=!1,ue={},le=function(e,t){return document.activeElement===e._iframe||e._iframe.parentElement&&document.activeElement===t},de=function(e){return"object"==typeof e&&null!==e&&"name"in e&&"IntegrationError"===e.name?new I.No("message"in e&&"string"==typeof e.message?e.message:""):e},pe=function(){function e(t){var n,a=this;(0,i.Z)(this,e),this._requests=new ie,this._financialConnectionsOnEventHandler=null,this.setFinancialConnectionsOnEventHandler=function(e){a._financialConnectionsOnEventHandler=e},this._linkModal=null,this.deferredCanMakePaymentResponse=new W.B,this.keyMode=function(){return(0,u.lO)(a._apiKey)},this.mids=function(){return a._getMids()},this.action=(n={},Y.forEach((function(e){n[e]=function(t){var n=a._requests.create(),r=n.promise,o=n.nonce;return a._controllerFrame.send({action:"stripe-controller-action-request",payload:{nonce:o,actionName:e,request:t}}),r}})),n),this.outerAction={localStorageSemaphoreAcquire:function(){return a._innerLocalStorageSemaphore.acquire()},localStorageSemaphoreRelease:function(){return a._innerLocalStorageSemaphore.release()},getCaptchaToken:function(e){return(0,Q.ky)(e,{log:a.report},!0)},getFramePrecedence:function(){return a._calculateFramePrecedence()},showBacsMandateConfirmation:function(e){var t=a.createLightboxFrame({type:s.NC.BACS_MANDATE_CONFIRMATION_APP,options:{locale:a._locale||"en",bacsDebitInfo:e}});return t._on("load",(function(){t.show(),t.fadeInBackdrop()})),new ae((function(e){t._once("request-close",(function(n){var r=n.type;(0,x.G)(t),e(r)}))}))},showSepaDebitMicrodepositsConfirmation:function(e){var t=a.createLightboxFrame({type:s.NC.SEPA_DEBIT_MICRODEPOSITS_CONFIRMATION_APP,options:{locale:a._locale||"en",last4:e}});return t._on("load",(function(){t.show(),t.fadeInBackdrop()})),new ae((function(e){t._once("request-close",(function(n){var r=n.type;(0,x.G)(t).then((function(){})),e(r)}))}))},showAcssBankCollection:function(e){var t=e.parsedIntentSecret,n=e.collectedBillingDetails;return(0,O.Pw)({shouldCreatePaymentMethod:!0,controller:a,intentSecret:t,confirmIntentData:{tag:"paymentMethod-from-data",type:"acss_debit",data:{billing_details:n},intentSecret:t,options:null,otherParams:{},mids:null,handleActions:!1,expectedType:"acss_debit",merchantParams:null}})},showUpeWallet:function(e){var t=e.frameId,n=e.wallet,r=a._frames[t];return new ae((function(e){null==r||r._emit("show-upe-wallet",{wallet:n,onComplete:function(t){return e(t)}})}))}},this.createElementFrame=function(e,t,n,r){var i=a._betas,c=new g({type:e,betas:i,controllerId:a._id,listenerRegistry:a._listenerRegistry,appParams:(0,o.Z)((0,o.Z)({},r),{},{componentName:t,keyMode:(0,u.lO)(a._apiKey),apiKey:a._apiKey})});return a._setupFrame(c,e,n,t)},this.createSecondaryElementFrame=function(e,t,n,r,i){var c=a._betas,s=new A({type:e,betas:c,controllerId:a._id,listenerRegistry:a._listenerRegistry,appParams:(0,o.Z)((0,o.Z)({},i),{},{componentName:t,primaryElementType:n,keyMode:(0,u.lO)(a._apiKey)})});return a._setupFrame(s,e,r,t)},this.createHiddenFrame=function(e,t,n){var r=new d.Z({type:e,betas:a._betas,controllerId:a._id,listenerRegistry:a._listenerRegistry,appParams:t});return a._setupFrame(r,e,n)},this.getCredentials=function(){return{publishableKey:a._apiKey,stripeAccount:a._stripeAccount,apiVersion:a._apiVersion}},this.setCredentials=function(e){a._apiKey=e.publishableKey,a._stripeAccount=e.stripeAccount,a._apiVersion=e.apiVersion},this.getLightboxFrame=function(e){return(0,X.sE)((0,X.VO)(a._frames).filter((function(e){return e instanceof P})),(function(t){return t.type===e}))},this.createLightboxFrame=function(e){var t=e.type,n=e.options,r=new P({type:t,controllerId:a._id,listenerRegistry:a._listenerRegistry,options:(0,o.Z)((0,o.Z)({},n),{},{betas:a._betas})}),i="LINK_AUTOFILL_MODAL"===e.type||"PAYMENT_METHOD_MESSAGING_MODAL_ELEMENT"===e.type||"LINK_INFO_MODAL"===e.type?e.groupId:null;return a._setupFrame(r,t,i)},this._setupFrame=function(e,t,n,r){return a._frames[e.id]=e,a._controllerFrame.sendPersistent({action:"stripe-user-createframe",payload:{newFrameId:e.id,frameType:t,groupId:n,elementName:r}}),e._on("unload_no_sensitive_data",(function(){a._controllerFrame.sendPersistent({action:"stripe-frame-unload",payload:{unloadedFrameId:e.id}})})),e._on("destroy",(function(){delete a._frames[e.id],a._controllerFrame.sendPersistent({action:"stripe-frame-destroy",payload:{destroyedFrameId:e.id}})})),e._on("load",(function(){a._controllerFrame.sendPersistent({action:"stripe-frame-load",payload:{loadedFrameId:e.id}}),a._controllerFrame.loaded&&e.send({action:"stripe-outer-controller-load",payload:{}})})),e},this.report=function(e){var t=arguments.length>1&&void 0!==arguments[1]?arguments[1]:{};a._controllerFrame.send({action:"stripe-controller-report",payload:{event:e,data:t}})},this.warn=function(){for(var e=arguments.length,t=new Array(e),n=0;n<e;n++)t[n]=arguments[n];a._controllerFrame.send({action:"stripe-controller-warn",payload:{args:t}})},this.controllerFor=function(){return"outer"},this._setupPostMessage=function(){a._listenerRegistry.addEventListener(window,"message",(function(e){var t=e.data,n=e.origin,r=e.source,o=(0,s.$G)(t);o&&((0,N.uW)(c.jQ,n)?a._handleMessage(o,r):(0,M.Z)(n))}))},this._nodeIsKnownElement=function(e){return e&&"IFRAME"===e.nodeName&&!!a._frames[e.getAttribute("name")||""]},this._handleMessage=function(e,t){var n,r=e.controllerAppFrameId,i=e.sourceFrameId,c=e.message,u=a._frames[i];if(r===a._id)switch(c.action){case"stripe-frame-event":var l=c.payload.event,d=c.payload.data;if(u){if(y.Ah){var p=u._iframe.parentElement,m=p&&p.querySelector(".".concat(H.Kb));if("focus"===l&&!se&&m&&!le(u,m)&&!ue[i]){m.focus(),se=!0,ue[i]=!0,setTimeout((function(){ue[i]=!1}),1e3);break}if("blur"===l&&se){se=!1;break}"blur"===l&&(0,y.Gx)()&&setTimeout((function(){var e=document.activeElement;if(e&&!le(u,m)&&!(0,h.a0)(e)&&!a._nodeIsKnownElement(e)){var t=p&&p.querySelector(".".concat(H.tk));if(t){var n=t;n.disabled=!1,n.focus(),n.blur(),n.disabled=!0}e.focus()}}),400)}"load"===l&&(d=(0,o.Z)((0,o.Z)({},d),{},{source:t})),u._emit(l,d)}else i===a._id&&a._controllerFrame._emit(l,d);break;case"stripe-frame-action-response":null==u||u.resolve(c.payload.nonce,c.payload.faRes);break;case"stripe-frame-action-error":null==u||u.reject(c.payload.nonce,de(c.payload.faErr));break;case"stripe-outer-controller-action-request":a.handleOuterAction(c.payload);break;case"stripe-frame-error":throw new I.No(c.payload.message);case"stripe-integration-error":null==u||u._emit("__privateIntegrationError",{message:c.payload.message});break;case"stripe-controller-load":var f=c.payload.controllerMetrics;a._controllerFrame._emit("load",{source:t,controllerMetrics:f}),Object.keys(a._frames).forEach((function(e){var t;return null===(t=a._frames[e])||void 0===t?void 0:t.send({action:"stripe-outer-controller-load",payload:{}})}));break;case"stripe-controller-action-response":var _=c.payload,v=_.nonce,g=_.response;a._requests.resolve(v,g);break;case"stripe-controller-action-error":var b=c.payload,w=b.nonce,k=b.error;a._requests.reject(w,de(k));break;case"stripe-api-call":(0,T.Z)();break;case"financial-connections-auth-flow-event":a._financialConnectionsOnEventHandler&&a._financialConnectionsOnEventHandler(c.payload.event);break;case"stripe-link-modal-preload":if(!u)return;var S=!!a._linkModal;if(!a._linkModal){a._linkModal=function(e){var t=e.createLightboxFrame({type:s.NC.LINK_MODAL,options:{apiKey:e._apiKey,locale:e._locale||"",stripeJsId:e._stripeJsId,lockScrolling:y.q$}});return{open:function(){t.show(),t.fadeInBackdrop(),y.s$&&t._iframe.focus()},close:function(){t.fadeOutBackdrop()},frame:t}}(a);var P=a._linkModal;P.frame._on("open-link-modal",(function(){P.open()})),P.frame._on("close-link-modal",(function(){P.close()}))}u.send({action:"stripe-link-modal-preload-acknowledge",payload:{frameId:a._linkModal.frame.id,linkModalPreviouslyExisted:S}});break;case"init-google-maps-service":z(c.payload.apiKey).then((function(e){null!==e&&(a._googleMapsService=function(e){var t=window.gm_authFailure;window.gm_authFailure=function(){t&&t(),L=!0};var n=new e.AutocompleteService,r=new e.AutocompleteSessionToken,o=document.createElement("div");return{autocompleteService:n,sessionToken:r,placeService:new e.PlacesService(o)}}(e))}));break;case"get-google-maps-predictions":var E=c.payload.frameId?a._frames[c.payload.frameId]:null;E&&K(c.payload.data,a._googleMapsService,E);break;case"get-google-maps-details":var C=c.payload.frameId?a._frames[c.payload.frameId]:null;C&&function(e,t,n){var r=e.placeId,o=function(e){return{error:{status:q(e),message:"Google Maps returned an API error"}}};if(void 0!==t){var i=t.placeService,a=t.sessionToken;i.getDetails({placeId:r,sessionToken:a,fields:["address_components"]},(function(e,t){var r;r=t!==google.maps.places.PlacesServiceStatus.OK?o(t):{place:e},n.send({action:"google-maps-details",payload:{data:{tag:U,value:r}}})}))}else n.send({action:"google-maps-details",payload:{data:{tag:U,value:o("UNKNOWN_ERROR")}}})}(c.payload.data,a._googleMapsService,C);break;case"ece-outer-pm-complete-payment":var A=a._frames[c.payload.frameId],N=c.payload.paymentMethodType;A&&A._emit("ece-outer-pm-complete-payment",{isError:c.payload.isError,paymentMethodType:N});break;case"stripe-init-passive-captcha":(0,Q.Cn)(),(0,Q.Ul)({siteKey:c.payload.siteKey,rqdata:c.payload.rqdata,logger:{log:a.report}}),(0,Q.O$)(c.payload.siteKey,!0);break;case"stripe-init-link-passive-captcha":(0,Q.Cn)(),(0,Q.Ul)({siteKey:c.payload.linkSiteKey,rqdata:null!==(n=c.payload.linkRqdata)&&void 0!==n?n:void 0,logger:{log:a.report},tokenExpirationLength:864e5}),(0,Q.O$)(c.payload.linkSiteKey,!0)}};var m=t.listenerRegistry,f=t.stripeJsLoadTimestamp,_=t.stripeCreateTimestamp,v=t.onFirstLoad,b=t.betas,w=t.mids,k=t.innerLocalStorageSemaphore,S=t.manualBrowserDeprecationRollout,E=(0,r.Z)(t,ce),C=E.apiKey,Z=E.apiVersion,j=E.stripeAccount,B=E.stripeJsId,D=E.locale,F=E.v2;this._id=(0,l.To)("__privateStripeController"),this._innerLocalStorageSemaphore=k||(0,V.r)(1),this._stripeJsId=B,this._apiKey=C,this._apiVersion=Z,this._stripeAccount=j,this._listenerRegistry=m,this._betas=b,this._locale=D,this._getMids=w||function(){return null},F&&(this._v2=F);var G=t.controllerCount||1,J=!t.isCheckout&&G<5?s.NC.CONTROLLER_WITH_PRECONNECT:s.NC.CONTROLLER;this._controllerFrame=new p.Z({type:J,betas:b,controllerId:this._id,listenerRegistry:m,appParams:(0,o.Z)((0,o.Z)({},E),{},{betas:b,stripeJsLoadTime:f.getAsPosixTime(),manualBrowserDeprecationRollout:S,mids:this._getMids()})}),this._stripeJsLoadTimestamp=f,this._createTimestamp=_;var $=function(e){e.anchor!==document.body&&a.report("controller.mount.custom_container")};this._controllerFrame._isMounted()?$({anchor:this._controllerFrame._iframe.parentElement}):this._controllerFrame._once("mount",$),v&&this._controllerFrame._once("load",v),this._frames={},this._setupPostMessage(),this._handleMessage=(0,R.W6)(this._handleMessage,this),this.action.fetchLocale({locale:D||"auto"})}return(0,a.Z)(e,[{key:"handleOuterAction",value:function(e){var t,n=this,r=e.nonce,o=e.actionName,i=e.request;try{var a=this.outerAction[o];t=ae.resolve(a(i))}catch(e){t=ae.reject(e)}t.then((function(e){n._controllerFrame.send({action:"stripe-outer-controller-action-response",payload:{nonce:r,response:null!=e?e:null}})}),(function(e){n._controllerFrame.send({action:"stripe-outer-controller-action-error",payload:{nonce:r,error:(0,J.Xy)(e)}})}))}},{key:"_calculateFramePrecedence",value:function(){var e={};return(0,X.VO)(this._frames).filter((function(e){return!(null==e||!e._isMounted())})).sort((function(e,t){var n=e._iframe.compareDocumentPosition(t._iframe);return n===Node.DOCUMENT_POSITION_FOLLOWING?-1:n===Node.DOCUMENT_POSITION_PRECEDING?1:0})).forEach((function(t,n){e[t.id]=n})),e}},{key:"reportError",value:function(e){this._controllerFrame.send({action:"report-error",payload:{app:re,error:(0,J.Xy)(e)}})}},{key:"registerWrapper",value:function(e){this._controllerFrame.send({action:"stripe-wrapper-register",payload:{stripeWrapperLibrary:e}})}},{key:"registerAppInfo",value:function(e){this._controllerFrame.send({action:"stripe-app-info-register",payload:{wrapperLibrary:e}})}}]),e}(),me=pe},8547:function(e,t,n){"use strict";var r=n(3144),o=n(5671),i=n(8812),a=n(4505),c=(0,r.Z)((function e(){var t=this;(0,o.Z)(this,e),this._emit=function(e){for(var n=arguments.length,r=new Array(n>1?n-1:0),o=1;o<n;o++)r[o-1]=arguments[o];var i=t._callbacks[e]||[];return i.forEach((function(e){var t=e.fn;if(t._isUserCallback)try{t.apply(void 0,r)}catch(e){throw e._isUserError=!0,e}else t.apply(void 0,r)})),t},this._once=function(e,n){return t._on(e,(function r(){t._off(e,r),n.apply(void 0,arguments)}),n)},this._removeAllListeners=function(){return t._callbacks={},t},this._on=function(e,n,r){return t._callbacks[e]=t._callbacks[e]||[],t._callbacks[e].push({original:r,fn:n}),t},this._validateUserOn=function(){},this._userOn=function(e,n){if("string"!=typeof e)throw new i.No("When adding an event listener, the first argument should be a string event name.");if("function"!=typeof n)throw new i.No("When adding an event listener, the second argument should be a function callback.");return t._validateUserOn(e,n),n._isUserCallback=!0,t._on(e,n)},this._hasRegisteredListener=function(e){return t._callbacks[e]&&t._callbacks[e].length>0},this._off=function(e,n){if(n){for(var r,o=t._callbacks[e],i=0;i<o.length;i++)if((r=o[i]).fn===n||r.original===n){o.splice(i,1);break}}else delete t._callbacks[e];return t},this._callbacks={};var n=(0,a.W6)(this._userOn),r=(0,a.W6)(this._off),c=(0,a.W6)(this._once),s=(0,a.TC)(this._hasRegisteredListener),u=(0,a.TC)(this._removeAllListeners),l=(0,a.Lb)(this._emit);this.on=this.addListener=this.addEventListener=n,this.off=this.removeListener=this.removeEventListener=r,this.once=c,this.hasRegisteredListener=s,this.removeAllListeners=u,this.emit=l}));t.Z=c},3852:function(e,t,n){"use strict";n.d(t,{E:function(){return o}});var r=n(3324),o=function(){var e=[];return{addEventListener:function(t,n,r,o){t.addEventListener(n,r,o),e.push([t,n,r,o])},removeEventListener:function(t,n,o,i){t.removeEventListener(n,o,i),e=e.filter((function(e){return function(e,t){var n=(0,r.Z)(e,4),o=n[0],i=n[1],a=n[2],c=n[3],s=(0,r.Z)(t,4),u=s[0],l=s[1],d=s[2],p=s[3];return u!==o||l!==i||d!==a||!0===("object"==typeof c&&c?c.capture:c)!=(!0===("object"==typeof p&&p?p.capture:p))}([t,n,o,i],e)}))}}}},9465:function(e,t){"use strict";var n=!1;t.Z=function(e){n||"null"===(null!=e?e:window.origin)&&(n=!0,console.error("Stripe.js requires 'allow-same-origin' if sandboxed."))}},8539:function(e,t,n){"use strict";function r(e){try{if(e.currentScript)return e.currentScript.src;var t=e.querySelectorAll('script[src^="'.concat(a,'"]')),n=(0,i.sE)(t,(function(e){var t=(e.getAttribute("src")||"").split("?")[0];return new RegExp("^".concat(a,"/?$")).test(t)}));return n&&n.getAttribute("src")||""}catch(e){return""}}n.d(t,{Z:function(){return r}});var o=n(942),i=n(2024),a=o.Xk.replace(/\/$/,"")},1849:function(e,t,n){"use strict";n.d(t,{U:function(){return o},d:function(){return i}});var r=n(6274).Promise,o=function(e){return new r((function(t){var n=setTimeout((function(){t({type:"error",error:{code:"redirect_error",message:"Failed to redirect to ".concat(e)},locale:"en"})}),6e4);window.addEventListener("pagehide",(function(){clearTimeout(n)})),window.top.location.href=e}))},i=function(e,t,n){e.report("redirect_error",{initiator:t,error:n.error})}},4505:function(e,t,n){"use strict";n.d(t,{Lb:function(){return p},t_:function(){return s},P0:function(){return m},TC:function(){return u},xy:function(){return f},W6:function(){return l},mx:function(){return _},g5:function(){return d},GR:function(){return h}});var r=n(3550),o=n(6617),i=/https?:\/\/([^/]*)\/[^:]*/g,a=function(e){var t,n,r,a;if(function(e){return e._isUserError||"Page already has an active payment session."===e.message||"string"==typeof e.message&&/Failed to execute\W*querySelectorAll\W*on\W*Document.*is not a valid selector/.test(e.message)}(e))return null;var c="string"==typeof e.fileName?(0,o.w0)(e.fileName):null,s="string"==typeof e.stack?function(e){var t=e,n=e.match(i);return n&&n.forEach((function(e){-1===e.indexOf("https://js.stripe.com")&&(t=t.replace(e,"<external url>"))})),t.substring(0,1e3)}(e.stack):null,u=!!c&&-1!==c.indexOf("https://js.stripe.com/v3/"),l=function(e){return function(e){return"Script error."===e.message||"string"==typeof e.fileName&&(0===e.fileName.indexOf("chrome://")||0===e.fileName.indexOf("chrome-extension://"))}(e)?"uncaught_third_party_error":"IntegrationError"===e.name?"integration_error":"fatal.uncaught_error"}(e);return{eventName:l,eventData:{name:"string"==typeof e.name?e.name:null,message:"string"==typeof e.message?e.message:null,fileName:c,lineNumber:"number"==typeof e.lineNumber?e.lineNumber:null,columnNumber:"number"==typeof e.columnNumber?e.columnNumber:null,stack:s,iframe:e.iframe,inPromise:null!==(t=e.inPromise)&&void 0!==t?t:null,element:null!==(n=e.element)&&void 0!==n?n:null,elementHasLoaded:null!==(r=e.elementHasLoaded)&&void 0!==r?r:null,apiMethodName:null!==(a=e.apiMethodName)&&void 0!==a?a:null,isStripeOrigin:u}}},c=function(e,t,n,o){var i=(0,r.Kn)(e)?e:new Error("Error thrown with unexpected type: ".concat(String(e))),c=a({_isUserError:i._isUserError,name:i.name,message:i.message,description:i.description,fileName:i.fileName,lineNumber:i.lineNumber,columnNumber:i.columnNumber,stack:i.stack,iframe:!1,element:"outer",apiMethodName:o,inPromise:n});throw t&&c&&(t.report(c.eventName,c.eventData),"integration_error"!==c.eventName&&t.reportError(i)),e},s=function(e,t,n){return function(){try{return e.call(this)}catch(e){return c(e,t||this&&this._controller,!1,n)}}},u=function(e,t,n){return function(r){try{return e.call(this,r)}catch(e){return c(e,t||this&&this._controller,!1,n)}}},l=function(e,t,n){return function(r,o){try{return e.call(this,r,o)}catch(e){return c(e,t||this&&this._controller,!1,n)}}},d=function(e,t,n){return function(r,o,i){try{return e.call(this,r,o,i)}catch(e){return c(e,t||this&&this._controller,!1,n)}}},p=function(e,t,n){return function(){try{for(var r=arguments.length,o=new Array(r),i=0;i<r;i++)o[i]=arguments[i];return e.call.apply(e,[this].concat(o))}catch(e){return c(e,t||this&&this._controller,!1,n)}}},m=function(e,t,n){return function(){var r=this;try{return e.call(this).catch((function(e){return c(e,t||r&&r._controller,!0,n)}))}catch(e){return c(e,t||this&&this._controller,!1,n)}}},f=function(e,t,n){return function(r){var o=this;try{return e.call(this,r).catch((function(e){return c(e,t||o&&o._controller,!0,n)}))}catch(e){return c(e,t||this&&this._controller,!1,n)}}},_=function(e,t,n){return function(r,o){var i=this;try{return e.call(this,r,o).catch((function(e){return c(e,t||i&&i._controller,!0,n)}))}catch(e){return c(e,t||this&&this._controller,!1,n)}}},h=function(e,t,n){return function(r,o,i){var a=this;try{return e.call(this,r,o,i).catch((function(e){return c(e,t||a&&a._controller,!0,n)}))}catch(e){return c(e,t||this&&this._controller,!1,n)}}}},7553:function(e,t,n){"use strict";n.d(t,{Mo:function(){return m},Ye:function(){return p},dZ:function(){return f}});var r=n(4942),o=n(6617),i=n(3110),a=n.n(i),c=n(8539),s="_1776170249",u="_362609697",l="__1104211103",d=function(e){var t,n=(t={},(0,r.Z)(t,s,!0),(0,r.Z)(t,l,!1),(0,r.Z)(t,u,!1),t);try{var i=(0,o.vB)(e.slice(e.indexOf("?")+1));Object.keys(i).forEach((function(e){var t=a()(e),r=i[e];switch(t){case s:"false"===r&&(n[t]=!1);break;case l:case u:"true"===r&&(n[t]=!0)}}))}catch(e){}return n}((0,c.Z)(document)),p=d[s],m=d[l],f=d._362609697},3367:function(e,t,n){"use strict";function r(e,t){var n="undefined"!=typeof Symbol&&e[Symbol.iterator]||e["@@iterator"];if(!n){if(Array.isArray(e)||(n=(0,o.Z)(e))||t&&e&&"number"==typeof e.length){n&&(e=n);var r=0,i=function(){};return{s:i,n:function(){return r>=e.length?{done:!0}:{done:!1,value:e[r++]}},e:function(e){throw e},f:i}}throw new TypeError("Invalid attempt to iterate non-iterable instance.\nIn order to be iterable, non-array objects must have a [Symbol.iterator]() method.")}var a,c=!0,s=!1;return{s:function(){n=n.call(e)},n:function(){var e=n.next();return c=e.done,e},e:function(e){s=!0,a=e},f:function(){try{c||null==n.return||n.return()}finally{if(s)throw a}}}}n.d(t,{NG:function(){return u},lT:function(){return l},sr:function(){return m}});var o=n(181),i=n(9062),a=n(1413),c=n(942),s=["SCRIPT","STYLE"],u=function(){var e=null;return f().then((function(t){e=t})).catch((function(){e=null})),function(){var t=h();return e?(0,a.Z)({name:S(t),email:v(t),experimentalEmail:y()},P(e,t)):{name:S(t),email:v(t),phoneNumber:null,phoneCountry:null,experimentalEmail:y()}}},l=function(){return function(e){var t=arguments.length>1&&void 0!==arguments[1]?arguments[1]:5e3,n=Date.now(),r=[],o=document.documentElement.getElementsByTagName("*").length;p(document.documentElement,(function(e,n){m(e,t).forEach((function(e,t){r.push({selector:n,value:e,nthMatch:t})}))}));var i=Date.now()-n;return{selectors:{name:[],email:r,phoneNumber:[],phoneCountry:[]},runtimeInMillis:i,nodeCount:o,runCount:1,source:e}}},d=function(e){var t;if(e.id)return"#".concat(e.id);var n=e.tagName.toLowerCase(),r=Array.from((null===(t=e.parentElement)||void 0===t?void 0:t.children)||[]);if(1===r.filter((function(e){return e.tagName.toLowerCase()===n})).length||!e.parentElement)return n;var o=r.indexOf(e);return"".concat(n,":nth-child(").concat(1+o,")")},p=function(e,t){for(var n=[{element:e,selector:d(e)}],r=function(){var e=n.shift();if(e){if(t(e.element,e.selector))return"break";var r=Array.from(e.element.children).map((function(t){return{element:t,selector:"".concat(e.selector," > ").concat(d(t))}}));n.push.apply(n,(0,i.Z)(r))}};n.length;){if("break"===r())break}},m=function(e,t){if("INPUT"===e.tagName||"SELECT"===e.tagName){if(document.activeElement===e)return[];var n=b(e),r=g(n);return r?[r]:[]}return s.includes(e.tagName)?[]:Array.from(e.childNodes).reduce((function(e,n){if(n.nodeType===Node.TEXT_NODE){var r,o=null===(r=n.textContent)||void 0===r?void 0:r.trim();if(!o)return e;var a=(o.length<t?o:o.slice(0,t)).match(c.A);return null!=a&&a.length&&e.push.apply(e,(0,i.Z)(a)),e}return e}),[])},f=function(){return n.e(944).then(n.bind(n,3799))},_=function(e){var t=document.querySelector('label[for="'.concat(e.id,'"]'));if(t)return t.textContent||"";for(var n=e.parentElement;n;){if("LABEL"===n.tagName)return n.textContent||"";n=n.parentElement}return""},h=function(){for(var e=document.querySelectorAll('input[type="text"], input[type="email"], input[type="tel"], select'),t=Math.min(e.length,200),n=[],r=0;r<t;r++){var o=e[r];o.value.trim()&&n.push(b(o))}return n},y=function(){var e,t,n=null===(e=document.querySelector('[class*="CustomerInfoSection-email-"]'))||void 0===e||null===(t=e.textContent)||void 0===t?void 0:t.trim();return n&&c.CU.test(n)?n:null},v=function(e){for(var t=e.filter((function(e){return"email"===e.type})),n=e.filter((function(e){return"text"===e.type})),r=[].concat((0,i.Z)(t),(0,i.Z)(n)),o=0;o<r.length;o++){var a=r[o],c=g(a);if(c)return c}return null},g=function(e){var t=e.value.toLocaleLowerCase();return c.CU.test(t)?t:null},b=function(e){return{value:e.value.trim(),label:_(e),autocomplete:e.autocomplete,type:"SELECT"===e.tagName?"select":e.type,name:e.name}},w=/^[a-z]([-']?[a-z]+)*( [a-z]([-']?[a-z]+)*)+$/i,k=function(e,t){return!!e.split(/[\s_-]/).find((function(e){return e.toLocaleLowerCase()===t}))},S=function(e){var t,n=e.filter((function(e){return"text"===e.type})),r=n.find((function(e){return"name"===e.autocomplete}));if(r)return r.value;var o=n.find((function(e){return"given-name"===e.autocomplete})),i=n.find((function(e){return"family-name"===e.autocomplete}));return o&&i?"".concat(o," ").concat(i):(null===(t=n.find((function(e){return w.test(e.value)&&(k(e.name,"name")||k(e.label,"name"))})))||void 0===t?void 0:t.value)||""},P=function(e,t){for(var n=function(e,t){var n=t.isSupportedCountry,r={US:!0},o=e.filter((function(e){if("select"!==e.type&&"text"!==e.type)return!1;var t=e.value.toUpperCase(),o=n(t);return!(!o||r[t])&&(r[t]=!0,o)})).map((function(e){return e.value.toUpperCase()}));return[].concat((0,i.Z)(o),["US"])}(t,e),o=t.filter((function(e){return"tel"===e.type})),a=t.filter((function(e){return"text"===e.type})),c=[].concat((0,i.Z)(o),(0,i.Z)(a)),s=0;s<c.length;s++){var u,l=c[s].value,d=r(n);try{for(d.s();!(u=d.n()).done;){var p=u.value,m=e.validate(l,p);if(!m){var f=e.formatE164(l,p).toString(),_=e.getCountry(l,p)||p;if(!(m=e.validate(f,_,{assertMatchingCountry:!0})))return{phoneNumber:f,phoneCountry:_}}}}catch(e){d.e(e)}finally{d.f()}}return{phoneNumber:null,phoneCountry:null}}},1708:function(e,t,n){"use strict";n.d(t,{LJ:function(){return i},Oh:function(){return s},Wg:function(){return u},YQ:function(){return o},pd:function(){return a},tt:function(){return c}});var r=n(1873),o=["automatic","instant","instant_or_skip","skip","microdeposits"],i=function(e){return e.Checkout="checkout",e.ConnectDashboard="connect_dashboard",e.Dashboard="dashboard",e.HostedInvoice="hosted_invoice",e.PaymentElement="payment_element",e.PaymentElementInHostedInvoice="payment_element_in_hosted_invoice",e.PaymentLink="payment_link",e.LinkApp="link_app",e}({}),a=["payment_method","balances","transactions","ownership","account_numbers"],c=["balances","ownership","transactions","inferred_balances"],s={LOAD:"load",CLOSE:"close",COMPLETE:"complete"},u=((0,r.or)((0,r.xe)("bcsess_"),(0,r.xe)("bcrepsess_")),function(e,t){if(e)return e;if(t)return t;throw new Error("Unsupported flow. Either clientSecretToken or createdById must be present")})},125:function(e,t,n){"use strict";n.d(t,{K:function(){return d}});var r=n(1413),o=n(5671),i=n(3144),a=n(4469),c=n(3534),s=function(){function e(){(0,o.Z)(this,e),this.lastId=0,this.resolverMap={}}return(0,i.Z)(e,[{key:"getNextRequestId",value:function(){var e=this.lastId+1;return this.lastId=e,e}},{key:"setResolver",value:function(e,t,n){this.resolverMap[e]=this.resolverMap[e]||{};var r=this.resolverMap[e];r&&(r[t]=n)}},{key:"getResolverAndDelete",value:function(e){var t=e.type,n=this.resolverMap[t];if(n&&n[e.id]){var r=n[e.id];return delete n[e.id],r}return null}}]),e}(),u=s,l=n(6274).Promise,d=function(){function e(t){var n=this;(0,o.Z)(this,e),this.createListener=function(){window.addEventListener("message",n.receiveMessageFromChild)},this.parsePostMessage=function(e){var t,r;if(e.source!==(null===(t=n.frame)||void 0===t?void 0:t.contentWindow)||"string"!=typeof e.data)return null;try{r=JSON.parse(e.data)}catch(e){return null}return r.channel!==n.channel?null:r},this.receiveMessageFromChild=function(e){var t=n.parsePostMessage(e);if(t){if(!("initMessage"in t)){var r=n.getClientHandler(t);if(r){var o=function(e){var r=n.frame,o=n.frameOrigin;if(!r)throw new Error("Cannot communicate with frame before calling mount().");var i=r.contentWindow;if(!i||!o)throw new Error("frame window is not ready");var a={type:t.type,id:t.id,channel:t.channel,body:e};i.postMessage(JSON.stringify(a),o)};n.initialized?r(t.body,o):new l((function(e){n.messageQueue.push((function(){return e({body:t.body,sendReplyToChild:o})}))})).then((function(){r(t.body,o)}))}}if("initMessage"in t){for(n.frameOrigin=e.origin;n.messageQueue.length>0;){var i=n.messageQueue.shift();i&&i()}n.initialized=!0,n.frame&&(n.frame.dataset.initialized="true")}else{var a=n.resolver.getResolverAndDelete(t);a&&a(t.body)}}},this.channel=t.channel,this.fingerprintedPath=t.fingerprintedPath,this.frame=null,this.frameOrigin=null,this.frameQueryParams=t.frameQueryParams,this.frameAttributes=t.frameAttributes,this.initialized=!1,this.messageQueue=[],this.resolver=new u,this.on="on"in t?t.on:{},this.createListener()}return(0,i.Z)(e,[{key:"isLoaded",value:function(){return this.initialized}},{key:"mount",value:function(e,t){if(!this.frame){if(!this.fingerprintedPath)throw new Error("Passed in an invalid path for frame client with channel: ".concat(this.channel));var n=function(e){var t=e.fingerprintedPath,n=e.name,r=e.onLoad,o=e.queryStringOptions,i=e.referrerPolicy||"no-referrer",s=document.createElement("iframe");r&&s.addEventListener("load",(function(){r(s)})),s.setAttribute("frameborder","0"),s.setAttribute("allowTransparency","true"),s.setAttribute("scrolling","no"),s.setAttribute("name",n),s.setAttribute("referrerpolicy",i),e.visible||(s.setAttribute("aria-hidden","true"),s.setAttribute("tabIndex","-1"));var u=e.frameAttributes;u&&Object.keys(u).forEach((function(e){s.setAttribute(e,u[e])}));var l,d,p=(l=e.DANGEROUS_BREAKS_ORIGIN_CHECKING_baseUrl,d=t,"".concat(l||"https://js.stripe.com/v3/").concat(d||""));if(o){var m=(0,a.q)(o);s.src="".concat(p,"#").concat(m)}else s.src=p;return e.visible||(0,c.SV)(s),s}({fingerprintedPath:this.fingerprintedPath,name:this.channel,queryStringOptions:(0,r.Z)((0,r.Z)({},this.frameQueryParams),{},{parentOrigin:window.location.origin}),referrerPolicy:"no-referrer",frameAttributes:this.frameAttributes,visible:!(null==t||!t.visible),DANGEROUS_BREAKS_ORIGIN_CHECKING_baseUrl:null==t?void 0:t.DANGEROUS_BREAKS_ORIGIN_CHECKING_baseUrl});null!=t&&t.inlineCss&&(0,c.yq)(n,t.inlineCss),e.appendChild(n),this.frame=n}}},{key:"isMounted",value:function(){return document.contains(this.frame)}},{key:"sendMessageToChild",value:function(e,t){var n=this;return this.initialized?this.postMessageToChild(e,t):new l((function(r){n.messageQueue.push((function(){return r({type:e,body:t})}))})).then((function(){return n.postMessageToChild(e,t)}))}},{key:"postMessageToChild",value:function(e,t){var n=this,r=this.frame,o=this.frameOrigin;if(!r)throw new Error("Cannot communicate with frame before calling mount().");var i=r.contentWindow;if(!i||!o)throw new Error("frame window is not ready");var a=this.resolver.getNextRequestId(),c={channel:this.channel,type:e,id:a,body:t};return new l((function(t){n.resolver.setResolver(e,a,t),i.postMessage(JSON.stringify(c),o)}))}},{key:"getClientHandler",value:function(e){var t=this.on[e.type];return t?function(e,n){var r,o=t(e);r=o,Boolean(r&&"function"==typeof r.then)?o.then((function(e){n(e)})):void 0!==o&&n(o)}:null}}]),e}();n(6274).Promise,window.location.hash.indexOf("debugMode=true"),n(6274).Promise},4775:function(e,t,n){"use strict";n.d(t,{uR:function(){return r}});var r=Object.keys({accel:!0,amex:!0,carnet:!0,cartes_bancaires:!0,diners:!0,discover:!0,eftpos_au:!0,elo:!0,girocard:!0,interac:!0,jcb:!0,mastercard:!0,nyce:!0,pulse:!0,rupay:!0,star:!0,unionpay:!0,visa:!0})},6977:function(e,t,n){"use strict";n.d(t,{G2:function(){return p},O3:function(){return u},PA:function(){return a},QS:function(){return i},RY:function(){return s},e3:function(){return c},gW:function(){return d},mD:function(){return l}});var r=n(1413),o=n(1873),i=(n(942),"spc"),a=function(e,t){switch(e.type){case"object":return{paymentIntent:e.object};case"error":var n=t?{payment_intent:t}:{};return{error:(0,r.Z)((0,r.Z)({},n),e.error)};default:return(0,o.Rz)(e)}},c=function(e,t){switch(e.type){case"error":return{error:(0,r.Z)((0,r.Z)({},t?{setup_intent:t}:{}),e.error)};case"object":return{setupIntent:e.object};default:return(0,o.Rz)(e)}},s=function(e){var t=e.trim().match(/^((seti|pi)_[^_]+)_secret_[^-]+$/);return t?"pi"===t[2]?{id:t[1],clientSecret:t[0],type:"PAYMENT_INTENT"}:{id:t[1],clientSecret:t[0],type:"SETUP_INTENT"}:null},u=function(e){return"payment_intent"===e.object?{id:e.id,clientSecret:e.client_secret,type:"PAYMENT_INTENT"}:{id:e.id,clientSecret:e.client_secret,type:"SETUP_INTENT"}},l=function(e){return"requires_source_action"===e||"requires_action"===e},d=function(e){return"requires_payment_method"===e||"requires_confirmation"===e||"requires_source"===e},p=function(e){return"requires_source_action"===e.status||"requires_action"===e.status?e.next_action:null}},1743:function(e,t,n){"use strict";n.d(t,{Tw:function(){return o},Uz:function(){return s},WN:function(){return l},aH:function(){return a},kB:function(){return i},qp:function(){return u},yv:function(){return d}});var r=n(1413),o="40px",i={invalid_coupon_code:"invalid_coupon_code",expired_coupon_code:"expired_coupon_code",invalid_payer_zip:"invalid_payer_zip"},a=(0,r.Z)({success:"success",fail:"fail",invalid_shipping_address:"invalid_shipping_address"},i),c=(0,r.Z)({fail:"fail",invalid_payer_name:"invalid_payer_name",invalid_payer_email:"invalid_payer_email",invalid_payer_phone:"invalid_payer_phone",invalid_shipping_address:"invalid_shipping_address"},i),s={shipping:"shipping",delivery:"delivery",pickup:"pickup"},u=(0,r.Z)({success:"success"},c),l={merchantCapabilities:["supports3DS"],displayItems:[]},d={auto:"auto",available:"available",unavailableItemIneligible:"unavailableItemIneligible",unavailableRecurringTransaction:"unavailableRecurringTransaction"}},7934:function(e,t,n){"use strict";n.d(t,{RO:function(){return d}});var r,o,i=n(4942),a=n(942),c=(r={},(0,i.Z)(r,a.rM.VISA,"visa"),(0,i.Z)(r,a.rM.MASTERCARD,"masterCard"),(0,i.Z)(r,a.rM.AMEX,"amex"),(0,i.Z)(r,a.rM.DISCOVER,"discover"),(0,i.Z)(r,a.rM.JCB,"jcb"),(0,i.Z)(r,a.rM.UNIONPAY,"chinaUnionPay"),(0,i.Z)(r,a.rM.DINERS,null),(0,i.Z)(r,"MAESTRO","maestro"),(0,i.Z)(r,a.ZJ.CARTES_BANCAIRES,"cartesBancaires"),r),s=(o={},(0,i.Z)(o,a.rM.VISA,"VISA"),(0,i.Z)(o,a.rM.MASTERCARD,"MASTERCARD"),(0,i.Z)(o,a.rM.AMEX,"AMEX"),(0,i.Z)(o,a.rM.DISCOVER,"DISCOVER"),(0,i.Z)(o,a.rM.JCB,"JCB"),(0,i.Z)(o,a.rM.DINERS,null),(0,i.Z)(o,a.ZJ.CARTES_BANCAIRES,null),["AT","AU","BE","CA","CH","DE","DK","EE","ES","FI","FR","GB","GR","HK","IE","IT","JP","LT","LU","LV","MX","NL","NO","NZ","PL","PT","SE","SG","US"]),u=["AT","BE","BG","CY","CZ","DE","DK","EE","ES","FI","FR","GI","GR","HR","HU","IE","IT","LI","LT","LU","LV","MT","NL","NO","PL","PT","RO","SE","SI","SK","GB","HK","SG","CH","US"],l=function(e,t,n,r,o,i){var c=[];return r&&-1!==r.indexOf(a.ZJ.CARTES_BANCAIRES)&&"eur"===o&&!i&&c.push(a.ZJ.CARTES_BANCAIRES),-1!==s.indexOf(e)&&c.push(a.rM.AMEX),(-1!==["GB","CA","JP","US"].indexOf(e)||t)&&c.push.apply(c,[a.rM.DISCOVER,a.rM.DINERS]),(-1!==u.indexOf(e)||t)&&c.push(a.rM.JCB),c.push.apply(c,[a.rM.MASTERCARD,a.rM.VISA]),c.filter((function(e){return-1===n.indexOf(e)}))},d=function(e,t,n,r,o,i){return l(e,t,n,r,o,i).reduce((function(e,t){var n=c[t];return n&&e.push(n),e}),[])}},2141:function(e,t,n){"use strict";n.d(t,{J$:function(){return r.J}});var r=n(4832)},4832:function(e,t,n){"use strict";n.d(t,{J:function(){return o}});var r={AE:"AE",AT:"AT",AU:"AU",BE:"BE",BG:"BG",BR:"BR",CA:"CA",CH:"CH",CI:"CI",CR:"CR",CY:"CY",CZ:"CZ",DE:"DE",DK:"DK",DO:"DO",EE:"EE",ES:"ES",FI:"FI",FR:"FR",GB:"GB",GI:"GI",GR:"GR",GT:"GT",HK:"HK",HR:"HR",HU:"HU",ID:"ID",IE:"IE",IN:"IN",IT:"IT",JP:"JP",LI:"LI",LT:"LT",LU:"LU",LV:"LV",MT:"MT",MX:"MX",MY:"MY",NL:"NL",NO:"NO",NZ:"NZ",PE:"PE",PH:"PH",PL:"PL",PT:"PT",RO:"RO",SE:"SE",SG:"SG",SI:"SI",SK:"SK",SN:"SN",TH:"TH",TT:"TT",US:"US",UY:"UY"},o=Object.keys(r)},1765:function(e,t,n){"use strict";n.d(t,{M4:function(){return c},MJ:function(){return s},P3:function(){return h},ub:function(){return f},Lv:function(){return u},uN:function(){return d},dZ:function(){return _},jk:function(){return y}});var r,o=n(9062),i=n(6617),a=n(1873),c={checkout_beta_2:"checkout_beta_2",checkout_beta_3:"checkout_beta_3",checkout_beta_4:"checkout_beta_4",checkout_beta_testcards:"checkout_beta_testcards",payment_intent_beta_1:"payment_intent_beta_1",payment_intent_beta_2:"payment_intent_beta_2",payment_intent_beta_3:"payment_intent_beta_3",google_pay_beta_1:"google_pay_beta_1",acss_debit_beta_1:"acss_debit_beta_1",acss_debit_beta_2:"acss_debit_beta_2",afterpay_clearpay_setup_intents_beta:"afterpay_clearpay_setup_intents_beta",bacs_debit_beta:"bacs_debit_beta",fpx_bank_beta_1:"fpx_bank_beta_1",ideal_pm_beta_1:"ideal_pm_beta_1",line_items_beta_1:"line_items_beta_1",oxxo_pm_beta_1:"oxxo_pm_beta_1",kr_card_pm_beta_1:"kr_card_pm_beta_1",naver_pay_pm_beta_1:"naver_pay_pm_beta_1",kakao_pay_pm_beta_1:"kakao_pay_pm_beta_1",payco_pm_beta_1:"payco_pm_beta_1",kr_market_pm_beta_1:"kr_market_pm_beta_1",ng_market_pm_beta_1:"ng_market_pm_beta_1",sepa_pm_beta_1:"sepa_pm_beta_1",deferred_intent_blik_beta_1:"deferred_intent_blik_beta_1",klarna_pm_beta_1:"klarna_pm_beta_1",tax_product_beta_1:"tax_product_beta_1",wechat_pay_pm_beta_1:"wechat_pay_pm_beta_1",wechat_pay_pm_beta_2:"wechat_pay_pm_beta_2",checkout_beta_locales:"checkout_beta_locales",stripe_js_beta_locales:"stripe_js_beta_locales",upi_beta_1:"upi_beta_1",upi_beta_2:"upi_beta_2",issuing_elements_1:"issuing_elements_1",issuing_elements_2:"issuing_elements_2",return_intents_beta_1:"return_intents_beta_1",netbanking_beta_1:"netbanking_beta_1",netbanking_bank_beta_1:"netbanking_bank_beta_1",instant_debits_beta_1:"instant_debits_beta_1",link_beta_1:"link_beta_1",link_beta_2:"link_beta_2",link_beta_3:"link_beta_3",link_default_integration_beta_1:"link_default_integration_beta_1",link_default_integration_beta_2:"link_default_integration_beta_2",payment_element_beta_1:"payment_element_beta_1",elements_customers_beta_1:"elements_customers_beta_1",elements_spm_sfu_off_session_override_beta_1:"elements_spm_sfu_off_session_override_beta_1",card_country_event_beta_1:"card_country_event_beta_1",id_bank_transfer_beta_1:"id_bank_transfer_beta_1",id_bank_transfer_beta_2:"id_bank_transfer_beta_2",us_bank_account_beta_2:"us_bank_account_beta_2",cup_apple_pay_beta_1:"cup_apple_pay_beta_1",nz_bank_account_beta_1:"nz_bank_account_beta_1",nz_bank_account_beta_2:"nz_bank_account_beta_2",payment_element_apple_pay_beta_1:"payment_element_apple_pay_beta_1",link_autofill_modal_beta_1:"link_autofill_modal_beta_1",shipping_address_element_beta_1:"shipping_address_element_beta_1",process_order_beta_1:"process_order_beta_1",server_side_confirmation_beta_1:"server_side_confirmation_beta_1",pay_by_bank_beta_1:"pay_by_bank_beta_1",blocked_card_brands_beta_1:"blocked_card_brands_beta_1",blocked_card_brands_beta_2:"blocked_card_brands_beta_2",payment_element_disable_card_country_zip_validations_beta_1:"payment_element_disable_card_country_zip_validations_beta_1",affirm_in_context_beta_1:"affirm_in_context_beta_1",ume_beta_1:"ume_beta_1",ume_beta_2:"ume_beta_2",ume_beta_3:"ume_beta_3",payment_method_messaging_autopm_beta_1:"payment_method_messaging_autopm_beta_1",networks_change_1:"networks_change_1",express_checkout_element_beta_1:"express_checkout_element_beta_1",pay_button_element_beta_1:"pay_button_element_beta_1",link_in_card_element_beta_1:"link_in_card_element_beta_1",sunbit_pm_beta_1:"sunbit_pm_beta_1",billie_pm_beta_1:"billie_pm_beta_1",satispay_pm_beta_1:"satispay_pm_beta_1",ng_bank_pm_beta_1:"ng_bank_pm_beta_1",ng_bank_transfer_pm_beta_1:"ng_bank_transfer_pm_beta_1",ng_card_pm_beta_1:"ng_card_pm_beta_1",ng_ussd_pm_beta_1:"ng_ussd_pm_beta_1",financial_connections_on_event_beta_1:"financial_connections_on_event_beta_1",elements_enable_deferred_intent_beta_1:"elements_enable_deferred_intent_beta_1",elements_enable_deferred_intent_beta_2:"elements_enable_deferred_intent_beta_2",enable_stripe_update_api_key_beta_0:"enable_stripe_update_api_key_beta_0",cartes_bancaires_apple_pay_beta_1:"cartes_bancaires_apple_pay_beta_1",payment_request_button_two_button_beta_1:"payment_request_button_two_button_beta_1",custom_checkout_beta_1:"custom_checkout_beta_1",custom_checkout_beta_2:"custom_checkout_beta_2",custom_checkout_beta_3:"custom_checkout_beta_3",custom_checkout_disable_pe_billing_beta:"custom_checkout_disable_pe_billing_beta",custom_checkout_internal_dev_beta:"custom_checkout_internal_dev_beta",deferred_intent_pe_optional_amount_beta_0:"deferred_intent_pe_optional_amount_beta_0",south_korea_market_beta_1:"south_korea_market_beta_1",ece_apple_pay_deferred_payment_card_funding_beta_1:"ece_apple_pay_deferred_payment_card_funding_beta_1",ece_apple_pay_payment_request_passthrough_1:"ece_apple_pay_payment_request_passthrough_1",ece_temp_prevent_default_beta_1:"ece_temp_prevent_default_beta_1",disable_link_passthrough_beta_1:"disable_link_passthrough_beta_1",payto_pm_beta_1:"payto_pm_beta_1",elements_enable_sessions_edge:"elements_enable_sessions_edge",multibanco_pm_beta_1:"multibanco_pm_beta_1",disable_deferred_intent_client_validation_beta_1:"disable_deferred_intent_client_validation_beta_1",rechnung_pm_beta_1:"rechnung_pm_beta_1",embedded_checkout_byol_beta_1:"embedded_checkout_byol_beta_1"},s=Object.freeze({netbankingBank:"netbanking_bank_beta_1",shippingAddress:["shipping_address_element_beta_1","link_beta_1","link_beta_2","link_beta_3"],unifiedMessage:["ume_beta_1","ume_beta_2"]}),u=Object.keys(c),l={},d=function e(t,n){if(Array.isArray(n))return n.some((function(n){return e(t,n)}));var r=l[n];return(null==t?void 0:t.indexOf(n))>-1||!!r&&(null==t?void 0:t.indexOf(r))>-1},p=window.location.hash.substring(1).split("?")[0],m=(0,a.ld)((0,a.mC)({betas:(0,a.Wc)((0,a.CT)(a.kw.apply(void 0,(0,o.Z)(u))),(function(){return[]}))}),(0,i.vB)(p),"internal"),f="valid"===m.type?m.value.betas:[],_=function(e){var t=[],n=[];if(e){if(-1!==e.indexOf(c.blocked_card_brands_beta_1)&&-1!==e.indexOf(c.blocked_card_brands_beta_2))return{validBetas:t,betaError:"The following betas are incompatible for Stripe() parameter:\n\n- ".concat(c.blocked_card_brands_beta_1,"\n- ").concat(c.blocked_card_brands_beta_2,"\n\n Please remove ").concat(c.blocked_card_brands_beta_1,".")};e.forEach((function(e){u.indexOf(e)>-1?t.push(c[e]):n.push(e)}))}if(n.length>0){var r="The following betas are unrecognized for Stripe() parameter:\n\n- ".concat(n.join("\n- "),"\n\n They are either invalid or expired betas, please remove these beta flags to prevent future integration issues.");return{validBetas:t,betaWarning:r}}return{validBetas:t}},h=[],y=(r=h,function(e,t){return d(t,c.stripe_js_beta_locales)||-1===r.indexOf(e)?e:"auto"})},3333:function(e,t,n){"use strict";n.d(t,{sV:function(){return k},j3:function(){return R},fL:function(){return D},G9:function(){return N},Bh:function(){return v},P0:function(){return y},PB:function(){return M},D$:function(){return O},D1:function(){return C},aS:function(){return T},JW:function(){return g},JC:function(){return j},NK:function(){return L},yv:function(){return S},ZR:function(){return Z},q$:function(){return w},Ah:function(){return b},cE:function(){return x},s$:function(){return P},Gx:function(){return B},OV:function(){return E},xz:function(){return A},Wt:function(){return I},x5:function(){return F},gG:function(){return z},gq:function(){return G},d4:function(){return U},lE:function(){return H},UT:function(){return K}});var r=function(e){var t,n;return function(){for(var r=arguments.length,o=new Array(r),i=0;i<r;i++)o[i]=arguments[i];return n&&o.length===n.length&&o.every((function(e,t){return e===n[t]}))?t:(n=o,t=e.apply(void 0,o))}},o=function(e){return/Edge\//i.test(e)},i=function(e){return/Edg\//i.test(e)},a=function(e){return/(MSIE ([0-9]{1,}[.0-9]{0,})|Trident\/)/i.test(e)},c=function(e){return/SamsungBrowser/.test(e)},s=function(e,t){return(/iPhone/i.test(e)||u(e,t))&&!a(e)},u=function(e,t){return(/iPad/i.test(e)||/Macintosh/i.test(e)&&(t>0||"ontouchstart"in window))&&!a(e)},l=function(e,t){return/(iPhone|iPod|iPad).*AppleWebKit((?!.*Safari)|(.*\([^)]*like[^)]*Safari[^)]*\)))/i.test(e)||/(Macintosh).*AppleWebKit((?!.*Safari)|(.*\([^)]*like[^)]*Safari[^)]*\)))/i.test(e)&&u(e,t)},d=function(e){return/Opera Mini/i.test(e)},p=function(e){return/^((?!chrome|android).)*safari/i.test(e)&&!c(e)},m=function(e){return/Android/i.test(e)&&!a(e)},f="undefined"!=typeof window,_=f?window.navigator.maxTouchPoints:0,h=f?window.navigator.userAgent:"",y=(f&&window.navigator.platform,o(h)),v=i(h),g=(/Edge\/((1[0-6]\.)|0\.)/i.test(h),a(h)),b=(function(e){/MSIE ([0-9]{1,}[.0-9]{0,})/i.test(e)}(h),s(h,_)),w=(u(h,_),function(e,t){return s(e,t)||m(e)}(h,_)),k=m(h),S=(function(e){/Android 4\./i.test(e)&&!/Chrome/i.test(e)&&m(e)}(h),l(h,_)),P=p(h),E=function(e,t){var n=s(e,t)&&/OS (1[7-9]|[2-9]\d+|[1-9]\d{2,})/i.test(e);return p(e)&&/Version\/(1[7-9]|[2-9]\d+|[1-9]\d{2,})/i.test(e)||n}(h,_),C=(function(e,t){p(e)&&s(e,t)}(h,_),function(e){return/Firefox\//i.test(e)}(h)),A=(function(e){/Firefox\/(50|51|[0-4]?\d)([^\d]|$)/i.test(e)}(h),c(h)),N=function(e){return/Chrome\//i.test(e)}(h),I=(function(e){/Chrome\/(6[6-9]|[7-9]\d+|[1-9]\d{2,})/i.test(e)}(h),function(e){/Chrome\/(7[4-9]|[8-9]\d+|[1-9]\d{2,})/i.test(e)}(h),function(e){return/AppleWebKit/i.test(e)&&!/Chrome/i.test(e)&&!o(e)&&!a(e)}(h)),R=function(e){return/Chrome/i.test(e)&&!o(e)}(h),T=(function(e){/CriOS/i.test(e)}(h),function(e){return/FxiOS/i.test(e)}(h)),M=function(e){return/EdgiOS/i.test(e)}(h),O=function(e){return/\belectron\b/i.test(e)}(h),x=d(h),Z=function(e){return/Macintosh.*AppleWebKit(?!.*Safari)/i.test(e)}(h),j=function(e){return/Safari Line/i.test(e)}(h),L=function(e){return/Pinterest\/iOS/i.test(e)}(h),B=(function(e){/OS 16_((\d+_?){1,2})/i.test(e)}(h),r((function(){return P&&"download"in document.createElement("a")}))),D=f&&!!window.navigator.brave&&"function"==typeof window.navigator.brave.isBrave,q=function(){return f&&window.navigator&&"standalone"in window.navigator&&window.navigator.standalone},F=r((function(){return l(h,_)||function(e){return m(e)&&/wv|Version\/\d+\.\d+/.test(e)&&!d(e)}(h)||function(e){return/FBAN/.test(e)||/FBAV/.test(e)}(h)||q()})),U=(r((function(){return q()||!!window.matchMedia&&window.matchMedia("(display-mode: standalone)").matches})),r((function(e){return/\bWindows\b/i.test(e)?"Windows":/\bAndroid\b/i.test(e)?"Android":/\biPhone|iPad\b/i.test(e)?"iOS":/\bMac OS\b/i.test(e)?"MacOS":/\bCrOS\b/i.test(e)?"ChromeOS":/\bLinux\b/i.test(e)?"Linux":"Other"}))),G=r((function(e){return c(e)?"SamsungBrowser":/\bInstagram\b/i.test(e)?"Instagram":/\bFirefox\b/i.test(e)?"Firefox":o(e)||i(e)?"IE Edge":a(e)?"IE":/\bFB_IAB|FBAN|FBAV\b/.test(e)?"Facebook":/\bChrome\b/i.test(e)?"Chrome":/\bSafari\b/i.test(e)?"Safari":"Other"})),z=(N&&U(h),function(){return!(F()||O||Z||D||L||j||M||x||window.crossOriginIsolated)}),K=function(){return(window.navigator.languages||[])[0]||window.navigator.userLanguage||window.navigator.language||""},H=function(){try{var e,t,n=null===(e=window)||void 0===e||null===(t=e.navigator)||void 0===t?void 0:t.connection;return{effectiveType:n.effectiveType,rtt:n.rtt,downlink:n.downlink}}catch(e){return{}}}},2024:function(e,t,n){"use strict";n.d(t,{CE:function(){return E},G:function(){return a},Ke:function(){return d},Nn:function(){return P},PM:function(){return R},Q8:function(){return h},Rb:function(){return v},TS:function(){return I},VO:function(){return p},Xy:function(){return l},cx:function(){return s},dq:function(){return f},ei:function(){return w},iO:function(){return y},l2:function(){return g},qh:function(){return m},qk:function(){return _},sE:function(){return c},sq:function(){return b},ve:function(){return S}});var r=n(7462),o=n(3324),i=n(6274).Promise,a=function(e,t){for(var n=-1,r=null==e?0:e.length;++n<r;)if(t(e[n]))return!0;return!1},c=function(e,t){for(var n=0;n<e.length;n++)if(t(e[n]))return e[n]},s=function(e,t){for(var n=0;n<e.length;n++)if(t(e[n]))return n;return-1},u="[object Object]",l=function e(t,n){if("object"!=typeof t||"object"!=typeof n)return t===n;if(null===t||null===n)return t===n;var r=Array.isArray(t);if(r!==Array.isArray(n))return!1;var o=Object.prototype.toString.call(t)===u;if(o!==(Object.prototype.toString.call(n)===u))return!1;if(!o&&!r)return!1;var i=Object.keys(t),a=Object.keys(n);if(i.length!==a.length)return!1;for(var c={},s=0;s<i.length;s++)c[i[s]]=!0;for(var l=0;l<a.length;l++)c[a[l]]=!0;var d=Object.keys(c);if(d.length!==i.length)return!1;var p=t,m=n;return d.every((function(t){return e(p[t],m[t])}))},d=function(e){return Object.keys(e)},p=function(e){return Object.keys(e).map((function(t){return e[t]}))},m=function(e){return d(e).map((function(t){return[t,e[t]]}))},f=function(e,t){for(var n={},r=0;r<t.length;r++)n[t[r]]=!0;for(var o=[],i=0;i<e.length;i++)n[e[i]]&&o.push(e[i]);return o},_=function(e,t){var n=0,r=function r(o){for(var i=Date.now();n<e.length&&Date.now()-i<50;)t(e[n]),n++;n===e.length?o():setTimeout((function(){return r(o)}))};return new i((function(e){return r(e)}))},h=function(e,t){for(var n={},r=Object.keys(e),o=0;o<r.length;o++)n[r[o]]=t(e[r[o]],r[o]);return n},y=function(e,t){return h(e,t)},v=function(e,t){var n=t.split(".");return h(e,(function(e){for(var t=e,r=0;r<n.length;r++){var o=n[r];if("object"!=typeof t)return;t=t[o]}return t}))},g=function e(t,n){if(Array.isArray(t)){for(var r=new Array(t.length),o=0;o<t.length;o++)r[o]=C(t[o])?e(t[o],n):n(o,t[o]);return r}for(var i={},a=Object.keys(t),c=0;c<a.length;c++)i[a[c]]=C(t[a[c]])?e(t[a[c]],n):n(a[c],t[a[c]]);return i},b=function(e){for(var t={},n=0;n<e.length;n++){var r=(0,o.Z)(e[n],2),i=r[0],a=r[1];t[i]=a}return t},w=function(e,t){for(var n={},r=0;r<t.length;r++)void 0!==e[t[r]]&&(n[t[r]]=e[t[r]]);return n},k=function(e,t){for(var n={},r=Object.keys(e),o=0;o<r.length;o++)t(r[o],e[r[o]])&&(n[r[o]]=e[r[o]]);return n},S=function(e,t){return k(e,(function(e,n){return n===t}))},P=function(e,t){return k(e,(function(e,n){return n!==t}))},E=function(e,t){return k(e,(function(e){return-1===t.indexOf(e)}))},C=function(e){return e&&"object"==typeof e&&(e.constructor===Array||e.constructor===Object)},A=function(e){return C(e)?Array.isArray(e)?e.slice(0,e.length):(0,r.Z)({},e):e},N=function e(t){return function(){for(var n=arguments.length,r=new Array(n),o=0;o<n;o++)r[o]=arguments[o];if(Array.isArray(r[0])&&t)return A(r[0]);var i=Array.isArray(r[0])?[]:{};return r.forEach((function(n){n&&Object.keys(n).forEach((function(r){var o=i[r],a=n[r],c=C(o)&&!(t&&Array.isArray(o));"object"==typeof a&&c?i[r]=e(t)(o,A(a)):void 0!==a?i[r]=C(a)?e(t)(a):A(a):void 0!==o&&(i[r]=o)}))})),i}},I=N(!1),R=N(!0)},942:function(e,t,n){"use strict";n.d(t,{rM:function(){return g},iw:function(){return b},Pp:function(){return y},D3:function(){return E},Yj:function(){return r},CU:function(){return S},A:function(){return P},ZJ:function(){return w},P4:function(){return k},Ht:function(){return f},kE:function(){return _},QL:function(){return h},kO:function(){return p},zT:function(){return m},jQ:function(){return l},T2:function(){return v},sL:function(){return o},Lo:function(){return d},Xk:function(){return s}});var r={card:"card",cardNumber:"cardNumber",cardExpiry:"cardExpiry",cardCvc:"cardCvc",postalCode:"postalCode",iban:"iban",idealBank:"idealBank",p24Bank:"p24Bank",paymentRequestButton:"paymentRequestButton",auBankAccount:"auBankAccount",fpxBank:"fpxBank",netbankingBank:"netbankingBank",epsBank:"epsBank",affirmMessage:"affirmMessage",afterpayClearpayMessage:"afterpayClearpayMessage",unifiedMessage:"unifiedMessage",paymentMethodMessaging:"paymentMethodMessaging",linkAuthentication:"linkAuthentication",payment:"payment",shippingAddress:"shippingAddress",address:"address",expressCheckout:"expressCheckout",payButton:"payButton",idealBankSecondary:"idealBankSecondary",p24BankSecondary:"p24BankSecondary",auBankAccountNumber:"auBankAccountNumber",auBsb:"auBsb",fpxBankSecondary:"fpxBankSecondary",netbankingBankSecondary:"netbankingBankSecondary",issuingCardNumberDisplay:"issuingCardNumberDisplay",issuingCardCopyButton:"issuingCardCopyButton",issuingCardCvcDisplay:"issuingCardCvcDisplay",issuingCardExpiryDisplay:"issuingCardExpiryDisplay",issuingCardPinDisplay:"issuingCardPinDisplay",epsBankSecondary:"epsBankSecondary",affirmMessageModal:"affirmMessageModal",afterpayClearpayMessageModal:"afterpayClearpayMessageModal",paymentMethodMessagingLegacyModal:"paymentMethodMessagingLegacyModal",paymentMethodMessagingModal:"paymentMethodMessagingModal",autocompleteSuggestions:"autocompleteSuggestions",achBankSearchResults:"achBankSearchResults",linkInfoModal:"linkInfoModal",loaderUi:"loaderUi",linkPurchaseProtectionModal:"linkPurchaseProtectionModal"},o=[r.card,r.cardNumber,r.cardExpiry,r.cardCvc,r.postalCode],i=n(9062),a=([].concat((0,i.Z)(["US","CA","GB"]),["IN","UA"]),n(1413)),c=n(6617),s="https://js.stripe.com/v3/",u=(0,c.Ds)(s),l=u?u.origin:"",d=s,p=5,m=["stripe_3ds2_challenge","stripe_3ds2_fingerprint","stripe_3ds2_itmx","three_d_secure_redirect","intent_cardimageverification_challenge"],f="https://verify.stripe.com/",_={PAYMENT_INTENT:"PAYMENT_INTENT",SETUP_INTENT:"SETUP_INTENT"},h={family:"font-family",src:"src",unicodeRange:"unicode-range",style:"font-style",variant:"font-variant",stretch:"font-stretch",weight:"font-weight",display:"font-display"},y=Object.keys(h).reduce((function(e,t){return e[h[t]]=t,e}),{}),v=[r.issuingCardCopyButton,r.idealBank,r.p24Bank,r.netbankingBank,r.idealBankSecondary,r.p24BankSecondary,r.netbankingBankSecondary,r.fpxBank,r.fpxBankSecondary,r.epsBank,r.epsBankSecondary],g=(Object.keys({visa:"visa",amex:"amex",discover:"discover",mastercard:"mastercard",jcb:"jcb",diners:"diners",unionpay:"unionpay",elo:"elo",unknown:"unknown"}),{VISA:"visa",MASTERCARD:"mastercard",AMEX:"amex",DISCOVER:"discover",JCB:"jcb",DINERS:"diners",UNIONPAY:"unionpay",ELO:"elo"}),b=Object.keys(g).map((function(e){return g[e]})),w=(0,a.Z)((0,a.Z)({},g),{},{CARTES_BANCAIRES:"cartes_bancaires"}),k=Object.keys(w).map((function(e){return w[e]})),S=/^[^\s<>@]+@[^\s<>@.]+(\.[a-zA-Z0-9-]+)+$/,P=/[^\s<>@]+@[^\s<>@.]+(\.[a-zA-Z0-9-]+\w)/g,E={elements_session:"elements_session",elements_assignment:"elements_assignment"}},2808:function(e,t,n){"use strict";n.d(t,{d:function(){return o},e:function(){return i}});var r=n(3324),o=function(e){var t=e.name,n=e.value,r=e.expiresIn,o=e.path,i=e.domain,a=e.protocol,c=e.sameSite,s=void 0===c?"Lax":c,u=new Date,l=r||31536e6;u.setTime(u.getTime()+l);var d=o||"/",p=(n||"").replace(/[^!#-+\--:<-[\]-~]/g,encodeURIComponent),m="".concat(encodeURIComponent(t),"=").concat(p,";expires=").concat(u.toGMTString(),";path=").concat(d,";SameSite=").concat(s);return i&&(m+=";domain=".concat(i)),"https:"===a&&(m+=";secure"),document.cookie=m,m},i=function(e){for(var t,n=null!==(t=document.cookie.split("; "))&&void 0!==t?t:[],o=0;o<n.length;o++)try{var i=n[o].split(/=([\s\S]*)/),a=(0,r.Z)(i,2),c=a[0],s=a[1],u=void 0===s?"":s;if(decodeURIComponent(c)===e)return u.replace(/(%[\dA-F]{2})+/gi,decodeURIComponent)}catch(e){}return null}},4020:function(e,t,n){"use strict";n.d(t,{Fe:function(){return a},mo:function(){return i}});var r={bif:1,clp:1,djf:1,gnf:1,jpy:1,kmf:1,krw:1,mga:1,pyg:1,rwf:1,vnd:1,vuv:1,xaf:1,xof:1,xpf:1,bhd:1e3,jod:1e3,kwd:1e3,omr:1e3,tnd:1e3},o=["cop","idr","lbp","pkr"],i=function(e){var t=r[e.toLowerCase()]||100;return{unitSize:1/t,fractionDigits:Math.ceil(Math.log(t)/Math.log(10))}},a=function(e,t,n){var r=function(e,t){var n=i(t);return{result:e*n.unitSize,fractionDigits:n.fractionDigits}}(e,t),a=r.result,c=r.fractionDigits;return"apple"===n&&-1!==o.indexOf(t)?Math.ceil(a).toString():"google"===n?a.toFixed(c>2?2:c):a.toFixed(c)}},6241:function(e,t,n){"use strict";n.d(t,{Fe:function(){return r.Fe},QT:function(){return o.Q},mo:function(){return r.mo}});var r=n(4020),o=n(462)},462:function(e,t,n){"use strict";n.d(t,{Q:function(){return o}});var r={aed:"aed",afn:"afn",all:"all",amd:"amd",ang:"ang",aoa:"aoa",ars:"ars",aud:"aud",awg:"awg",azn:"azn",bam:"bam",bbd:"bbd",bdt:"bdt",bgn:"bgn",bhd:"bhd",bif:"bif",bmd:"bmd",bnd:"bnd",bob:"bob",brl:"brl",bsd:"bsd",btn:"btn",bwp:"bwp",byn:"byn",byr:"byr",bzd:"bzd",cad:"cad",cdf:"cdf",chf:"chf",clf:"clf",clp:"clp",cny:"cny",cop:"cop",crc:"crc",cuc:"cuc",cup:"cup",cve:"cve",czk:"czk",djf:"djf",dkk:"dkk",dop:"dop",dzd:"dzd",egp:"egp",ern:"ern",etb:"etb",eur:"eur",fjd:"fjd",fkp:"fkp",gbp:"gbp",gel:"gel",ghs:"ghs",gip:"gip",gmd:"gmd",gnf:"gnf",gtq:"gtq",gyd:"gyd",hkd:"hkd",hnl:"hnl",htg:"htg",huf:"huf",idr:"idr",ils:"ils",inr:"inr",iqd:"iqd",irr:"irr",isk:"isk",jmd:"jmd",jod:"jod",jpy:"jpy",kes:"kes",kgs:"kgs",khr:"khr",kmf:"kmf",kpw:"kpw",krw:"krw",kwd:"kwd",kyd:"kyd",kzt:"kzt",lak:"lak",lbp:"lbp",lkr:"lkr",lrd:"lrd",lsl:"lsl",ltl:"ltl",lvl:"lvl",lyd:"lyd",mad:"mad",mdl:"mdl",mga:"mga",mkd:"mkd",mmk:"mmk",mnt:"mnt",mop:"mop",mro:"mro",mur:"mur",mvr:"mvr",mwk:"mwk",mxn:"mxn",myr:"myr",mzn:"mzn",nad:"nad",ngn:"ngn",nio:"nio",nok:"nok",npr:"npr",nzd:"nzd",omr:"omr",pab:"pab",pen:"pen",pgk:"pgk",php:"php",pkr:"pkr",pln:"pln",pyg:"pyg",qar:"qar",ron:"ron",rsd:"rsd",rub:"rub",rwf:"rwf",sar:"sar",sbd:"sbd",scr:"scr",sdg:"sdg",sek:"sek",sgd:"sgd",shp:"shp",skk:"skk",sll:"sll",sos:"sos",srd:"srd",ssp:"ssp",std:"std",svc:"svc",syp:"syp",szl:"szl",thb:"thb",tjs:"tjs",tmt:"tmt",tnd:"tnd",top:"top",try:"try",ttd:"ttd",twd:"twd",tzs:"tzs",uah:"uah",ugx:"ugx",usd:"usd",uyu:"uyu",uzs:"uzs",vef:"vef",vnd:"vnd",vuv:"vuv",wst:"wst",xaf:"xaf",xag:"xag",xau:"xau",xcd:"xcd",xdr:"xdr",xof:"xof",xpf:"xpf",yer:"yer",zar:"zar",zmk:"zmk",zmw:"zmw",btc:"btc",jep:"jep",eek:"eek",ghc:"ghc",mtl:"mtl",tmm:"tmm",yen:"yen",zwd:"zwd",zwl:"zwl",zwn:"zwn",zwr:"zwr"},o=Object.keys(r)},6835:function(e,t,n){"use strict";n.d(t,{B:function(){return a}});var r=n(5671),o=n(3144),i=n(6274).Promise,a=function(){function e(){var t=this;(0,r.Z)(this,e),this._state="pending",this._state="pending",this.promise=new i((function(e,n){t._resolve=e,t._reject=n})),this.promise.then((function(){t._state="resolved"}),(function(){t._state="rejected"}))}return(0,o.Z)(e,[{key:"resolve",value:function(e){this._resolve(e)}},{key:"reject",value:function(e){this._reject(e)}},{key:"isResolved",value:function(){return"resolved"===this._state}},{key:"isRejected",value:function(){return"rejected"===this._state}},{key:"isPending",value:function(){return"pending"===this._state}}]),e}()},3534:function(e,t,n){"use strict";n.d(t,{Hb:function(){return l},Ql:function(){return p},SV:function(){return u},Xq:function(){return d},d3:function(){return h},mb:function(){return a},qW:function(){return _},yq:function(){return c}});var r=n(3324),o=n(8812),i=n(3550),a=function(e,t){var n={},o={};e.className.split(/\s+/).forEach((function(e){e&&(n[e]=!0)})),t.forEach((function(e){var t=(0,r.Z)(e,2),i=t[0],a=t[1];i.split(/\s+/).forEach((function(e){e&&(o[e]=o[e]||a,n[e]=o[e])}))})),e.className=Object.keys(n).filter((function(e){return n[e]})).join(" ")},c=function(e,t){e.style.cssText=Object.keys(t).map((function(e){return"".concat(e,": ").concat(t[e]," !important;")})).join(" ")},s={border:"none",margin:"0",padding:"0",width:"1px","min-width":"100%",overflow:"hidden",display:"block",visibility:"hidden",position:"fixed",height:"1px","pointer-events":"none","user-select":"none"},u=function(e){c(e,s)},l=function(e){try{return window.parent.frames[e]}catch(e){return null}},d=function(){if(!document.body)throw new o.No("Stripe.js requires that your page has a <body> element.");return document.body},p=function(e){return setTimeout(e,16)},m=function(e,t){return!!e.documentElement&&e.documentElement.contains(t)},f="isConnected"in window.Node.prototype?function(e,t){return t.isConnected&&t.ownerDocument===e}:m,_=function(e,t){return!m(e,t)&&f(e,t)},h=function(e,t){if(!window.IntersectionObserver)return function(){};if(0!==e.clientHeight)return t(),function(){};var n=(0,i.$M)(t);if(window.ResizeObserver){var r=new ResizeObserver((function(t){t.forEach((function(t){0!==t.contentRect.height&&(r.unobserve(e),n())}))}));return r.observe(e),function(){return r.disconnect()}}var o=new IntersectionObserver((function(t){t.forEach((function(t){t.intersectionRatio>0&&(o.unobserve(e),n())}))}),{root:document.documentElement});return o.observe(e),function(){return o.disconnect()}}},4200:function(e,t,n){"use strict";n.d(t,{Tf:function(){return a},W3:function(){return m},Xq:function(){return f.Xq},dh:function(){return d},Dx:function(){return u},xz:function(){return v},qW:function(){return f.qW},a0:function(){return h},d3:function(){return f.d3},MV:function(){return y},gl:function(){return p},SV:function(){return f.SV},yq:function(){return f.yq},Hb:function(){return f.Hb},mb:function(){return f.mb},xc:function(){return w},BO:function(){return b},Ql:function(){return f.Ql},w3:function(){return S}});var r="1.2em",o="14px",i=function(e){var t=e.split(" ").map((function(e){return parseInt(e.trim(),10)}));return 1===t.length||2===t.length?2*t[0]:3===t.length||4===t.length?t[0]+t[2]:0},a=function(){var e=arguments.length>0&&void 0!==arguments[0]?arguments[0]:r,t=arguments.length>1&&void 0!==arguments[1]?arguments[1]:o,n=arguments.length>2&&void 0!==arguments[2]?arguments[2]:"0",a=i(n);if("string"==typeof e&&/^[0-9.]+px$/.test(e)){var c=parseFloat(e.toString().replace(/[^0-9.]/g,""));return"".concat(c+a,"px")}var s,u=parseFloat(e.toString().replace(/[^0-9.]/g,"")),l=parseFloat(o.replace(/[^0-9.]/g,"")),d=parseFloat(t.toString().replace(/[^0-9.]/g,""));if("string"==typeof t&&/^(\d+|\d*\.\d+)px$/.test(t))s=d;else if("string"==typeof t&&/^(\d+|\d*\.\d+)em$/.test(t))s=d*l;else if("string"==typeof t&&/^(\d+|\d*\.\d+)%$/.test(t))s=d/100*l;else{if("string"!=typeof t||!/^[\d.]+$/.test(t)&&!/^\d*\.(px|em|%)$/.test(t))return"100%";s=l}var p=u*s+a,m="".concat(p,"px");return/^[0-9.]+px$/.test(m)?m:"100%"},c=n(3550),s=n(2024),u=function(e,t){return e?window.getComputedStyle(e,t):null},l=function(){return Array.prototype.slice.call(document.querySelectorAll("a[href], area[href], input:not([disabled]),\n  select:not([disabled]), textarea:not([disabled]), button:not([disabled]),\n  object, embed, *[tabindex], *[contenteditable]")).filter((function(e){var t=e.getAttribute("tabindex"),n=!t||parseInt(t,10)>=0,r=e.getBoundingClientRect(),o=u(e),i=r.width>0&&r.height>0&&o&&"hidden"!==o.getPropertyValue("visibility");return n&&i}))},d=function(e,t){var n=l();return n[(0,s.cx)(n,(function(t){return t===e||e.contains(t)}))+("previous"===t?-1:1)]},p=function(e,t){return e.then((function(){return(0,s.qk)(t,(function(e){var t=e.element,n=e.tabIndex;""===n?t.removeAttribute("tabindex"):t.setAttribute("tabindex",n)}))}))},m=function(e){var t=[],n=(0,s.qk)(document.querySelectorAll("*"),(function(n){var r=n.getAttribute("tabindex")||"";e!==n&&(n.tabIndex=-1),t.push({element:n,tabIndex:r})})),r=(0,c.$M)((function(){p(n,t)}));return{lockedPromise:n,lockedElements:t,restoreFocus:r}},f=(n(6617),n(3534)),_=["button","checkbox","file","hidden","image","submit","radio","reset"],h=function(e){var t=e.tagName;if(e.isContentEditable||"TEXTAREA"===t)return!0;if("INPUT"!==t)return!1;var n=e.getAttribute("type");return-1===_.indexOf(n)},y=function(){var e=(0,f.Xq)(),t=e.style.overflow;e.style.overflow="hidden";var n={passive:!1},r=function(e){return e.preventDefault()},o=function(){};return window.addEventListener("touchmove",o,n),e.addEventListener("touchstart",o,n),e.addEventListener("touchmove",r,n),(0,c.$M)((function(){e.style.overflow=t||"",window.removeEventListener("touchmove",o,n),e.removeEventListener("touchstart",o,n),e.removeEventListener("touchmove",r,n)}))},v=function(){var e=document.querySelectorAll("meta[name=viewport][content]"),t=e[e.length-1];return t&&t instanceof HTMLMetaElement?t.content:""},g=function(e){return v().match(e)},b=function(e){g("width=device-width")||e('Elements requires "width=device-width" be set in your page\'s viewport meta tag.\n       For more information: https://stripe.com/docs/js/appendix/viewport_meta_requirements')},w=function(e){g("minimum-scale=1")||e('The Financial Connections authentication flow requires "minimum-scale=1" to be set in your page\'s viewport meta tag.')},k=n(6274).Promise,S=function(e){var t=arguments.length>1&&void 0!==arguments[1]?arguments[1]:{},n=t.requiredStableFrames,r=void 0===n?3:n,o=t.timeout,i=void 0===o?5e3:o,a=t.isStable,c=void 0===a?P:a;return new k((function(t){var n=setTimeout(t,i),o=0,a=e.getBoundingClientRect();!function i(){requestAnimationFrame((function(){var s=e.getBoundingClientRect();c(a,s)?o++:o=0,o===r?(clearTimeout(n),t(e)):(a=s,i())}))}()}))},P=function(e,t){return e.height===t.height&&e.width===t.width}},4086:function(e,t,n){"use strict";n.d(t,{k:function(){return c}});var r=n(3144),o=n(5671),i=n(136),a=n(9388),c=function(e){function t(e,r){var i;return(0,o.Z)(this,t),(i=n.call(this)).name="FetchError",i.type="fetch_error",i.message="Error fetching ".concat(r),i.requestUrl=r,"string"==typeof e?i.message+=": ".concat(e):(i.originalError=e,i.message+=": ".concat(e.message)),i}(0,i.Z)(t,e);var n=(0,a.Z)(t);return(0,r.Z)(t)}((0,n(7112).Z)(Error))},3973:function(e,t,n){"use strict";n.d(t,{N:function(){return s}});var r=n(3144),o=n(5671),i=n(7326),a=n(136),c=n(9388),s=function(e){function t(e){var r;return(0,o.Z)(this,t),r=n.call(this,e),window.__stripeElementsController&&window.__stripeElementsController.reportIntegrationError(e),r.name="IntegrationError",Object.defineProperty((0,i.Z)(r),"message",{value:r.message,enumerable:!0}),r}(0,a.Z)(t,e);var n=(0,c.Z)(t);return(0,r.Z)(t)}((0,n(7112).Z)(Error))},8102:function(e,t,n){"use strict";var r=n(3144),o=n(5671),i=n(136),a=n(9388);Error},51:function(e,t,n){"use strict";n.d(t,{F:function(){return c}});var r=n(3144),o=n(5671),i=n(136),a=n(9388),c=function(e){function t(e){var r;return(0,o.Z)(this,t),(r=n.call(this,e)).name="NetworkError",r.type="network_error",r.requestUrl=e,r}(0,i.Z)(t,e);var n=(0,a.Z)(t);return(0,r.Z)(t)}((0,n(7112).Z)(Error))},8812:function(e,t,n){"use strict";n.d(t,{F7:function(){return i.F},No:function(){return o.N},kp:function(){return r.k}});var r=n(4086),o=n(3973),i=(n(8102),n(51))},2826:function(e,t,n){"use strict";n.d(t,{h:function(){return U}});var r=n(1413),o=n(5987),i=n(3324),a=n(9062),c=n(5671),s=n(3144),u=n(3333),l=n(6617),d=n(8812),p=n(6274).Promise,m=function(e){var t=e.data,n=e.contentType,r=void 0===n?"application/x-www-form-urlencoded":n,o=e.method,i=e.url,a="";return t&&"application/x-www-form-urlencoded"===r?a=(0,l.qC)(t):t&&"application/json"===r&&(a=JSON.stringify(t)),{requestUrl:"GET"===o&&a?"".concat(i,"?").concat(a):i,requestData:"GET"===o?"":a,contentType:r}},f=function e(t){return new p((function(n,o){var i=t.method,a=t.headers,c=void 0===a?{}:a,s=t.keepalive,u=t.withCredentials,l=t.priority,f=void 0===l?"auto":l,_=m(t),h=_.requestUrl,y=_.requestData,v={Accept:"application/json","Content-Type":_.contentType};c&&Object.keys(c).forEach((function(e){var t=c[e];"string"==typeof t&&(v[e]=t)})),window.fetch(h,{method:i,keepalive:s,headers:v,body:y||void 0,mode:"cors",credentials:u?"include":"omit",priority:f}).then((function(i){if(0===i.status){if(!u)return e((0,r.Z)((0,r.Z)({},t),{},{withCredentials:!0})).then(n,o);o(new d.F7(h))}return i.text().then((function(e){n({responseURL:i.url,status:i.status,json:function(){return p.resolve(JSON.parse(e))},getResponseHeader:function(e){return i.headers.get(e)||""},responseText:e})}))})).catch((function(e){o(new d.kp(e,h))}))}))},_=function(e){return"function"==typeof window.fetch?f(e):function(e){return new p((function(t,n){var o=e.method,i=e.headers,a=e.withCredentials,c=m(e),s=c.requestUrl,u=c.requestData,l=c.contentType,f=new XMLHttpRequest;a&&(f.withCredentials=a),f.open(o,s,!0),f.setRequestHeader("Accept","application/json"),f.setRequestHeader("Content-Type",l),f.json=function(){return new p((function(e,t){try{e(JSON.parse(f.responseText))}catch(e){t(new d.kp(e,s))}}))},i&&Object.keys(i).forEach((function(e){var t=i[e];"string"==typeof t&&f.setRequestHeader(e,t)})),f.onreadystatechange=function(){4===f.readyState&&(f.onreadystatechange=function(){},0===f.status?a?n(new d.F7(s)):_((0,r.Z)((0,r.Z)({},e),{},{withCredentials:!0})).then(t,n):t(f))};try{f.send(u)}catch(e){n(new d.kp(e,s))}}))}(e)},h=n(2024),y=n(6232),v=["client_id"],g="https://r.stripe.com/0",b="https://r.stripe.com/b",w=u.D1&&"function"==typeof navigator.sendBeacon,k=new Set(["stripe-js","stripe-js-one-click-authn","stripe-js-linked-accounts","crypto-onramp"]),S=function(e){return new Blob([(0,l.qC)(e)]).size},P=function(){function e(t){var n=this,r=t.clientId,o=t.maxBatchSize;(0,c.Z)(this,e),this.bufferedLogs=[],this.batchTimer=null,this.fetchQueue=[],this.inFlightBytes=0,this.clientId=r,this.maxBatchSize=o,document.addEventListener("visibilitychange",(function(){"hidden"===document.visibilityState&&n.flushImmediately("visibilitystate")})),window.addEventListener("beforeunload",(function(){n.flushImmediately("beforeunload")}))}return(0,s.Z)(e,[{key:"queue",value:function(e,t){var n=this;try{this.willOverflowBufferSize(e)&&this.flush()}catch(e){}this.bufferedLogs.push(e),"high"===t||this.bufferedLogs.length>=this.maxBatchSize?this.flush(t):this.batchTimer||(this.batchTimer=setTimeout((function(){n.flush()}),1e3))}},{key:"getBatchPayload",value:function(){return{client_id:this.clientId,num_requests:this.bufferedLogs.length,events:(0,a.Z)(this.bufferedLogs)}}},{key:"resetBuffer",value:function(){this.bufferedLogs=[],this.batchTimer&&(clearTimeout(this.batchTimer),this.batchTimer=null)}},{key:"flushImmediately",value:function(e){var t=this.getBatchPayload();t.events=t.events.map((function(t){return(0,r.Z)((0,r.Z)({},t),{},{event_flush_reason:e})}));var n=this.prepareBatchPayloadForRequest(t);if(0!==t.num_requests)if(this.resetBuffer(),this.isSendBeaconSupported()&&this.requestWithBeacon(n))for(;this.fetchQueue.length>0;){var o=this.fetchQueue.shift();o&&this.requestWithBeacon(o.payload)}else for(this.requestWithFetch({size:S(n),payload:n});this.fetchQueue.length>0;){var i=this.fetchQueue.shift();i&&this.requestWithFetch(i)}}},{key:"flush",value:function(e){var t=this.prepareBatchPayloadForRequest(this.getBatchPayload());0!==t.num_requests&&(this.resetBuffer(),this.send(t,e))}},{key:"send",value:function(e,t){u.D1&&this.isSendBeaconSupported()&&this.requestWithBeacon(e)||this.queueFetch(e,t)}},{key:"prepareBatchPayloadForRequest",value:function(e){try{var t=JSON.stringify(e.events);return(0,r.Z)((0,r.Z)({},e),{},{events:t})}catch(e){throw this.resetBuffer(),e}}},{key:"isSendBeaconSupported",value:function(){return navigator&&"function"==typeof navigator.sendBeacon}},{key:"willOverflowBufferSize",value:function(e){if(0===this.bufferedLogs.length)return!1;var t=[].concat((0,a.Z)(this.bufferedLogs),[e]),n={client_id:this.clientId,num_requests:t.length,events:t};return S(this.prepareBatchPayloadForRequest(n))>=32e3}},{key:"requestWithBeacon",value:function(e){try{if(window.navigator.sendBeacon&&window.navigator.sendBeacon.bind){var t=navigator.sendBeacon.bind(navigator),n=new Blob([(0,l.qC)(e)],{type:"application/x-www-form-urlencoded"});return t(b,n)}}catch(e){return!1}return!1}},{key:"queueFetch",value:function(e,t){var n=S(e);this.fetchQueue.push({size:n,payload:e}),this.emptyFetchQueue(t)}},{key:"emptyFetchQueue",value:function(e){for(;this.fetchQueue.length>0&&this.inFlightBytes+this.fetchQueue[0].size<5e4;){var t=this.fetchQueue.shift();t&&this.requestWithFetch(t,e)}}},{key:"requestWithFetch",value:function(e,t){var n=this,r=e.size,o=e.payload;this.inFlightBytes+=r,_({url:b,method:"POST",data:o,keepalive:!u.D1||void 0,withCredentials:!1,priority:"high"===t?"auto":"low"}).finally((function(){n.inFlightBytes-=r,n.emptyFetchQueue()}))}}]),e}(),E=function(){function e(){var t=arguments.length>0&&void 0!==arguments[0]?arguments[0]:{},n=t.useBatching,r=t.useBatchingForTestMode,o=t.maxBatchSize;(0,c.Z)(this,e),this.clientQueues={},this.request=function(e,t){if(w){var n=new Blob([(0,l.qC)(e)],{type:"application/x-www-form-urlencoded"});navigator.sendBeacon(g,n)}else _({url:g,method:"POST",data:e,keepalive:!0,withCredentials:!1,priority:"high"===t?"auto":"low"})},this.useBatching=null!=n&&n,this.useBatchingForTestMode=null!=r&&r,this.maxBatchSize=null!=o?o:5}return(0,s.Z)(e,[{key:"send",value:function(e){var t=e.name,n=e.params,r=e.priority;if(void 0===n.client_id||"string"==typeof n.client_id){var o=n.client_id||"stripe-js",i=this.shouldBatchEvent(o,n),a={event_name:t,client_id:o,created:n.timestamp,batching_enabled:i};Object.keys(n).forEach((function(e){if("timestamp"!==e&&"client_id"!==e){var t=n[e];null!=t&&(a[e]=(0,y.Q)(t,e))}})),i?this.queueEvent(a,r):this.request(a)}}},{key:"getClientQueuedEvents",value:function(){var e={};return(0,h.qh)(this.clientQueues).forEach((function(t){var n=(0,i.Z)(t,2),r=n[0],o=n[1];e[r]=o.getBatchPayload().events})),e}},{key:"shouldBatchEvent",value:function(e,t){return!!k.has(e)&&(!("test"!==t.key_mode||!this.useBatchingForTestMode)||this.useBatching)}},{key:"getOrCreateClientQueue",value:function(e){return this.clientQueues[e]||(this.clientQueues[e]=new P({clientId:e,maxBatchSize:this.maxBatchSize})),this.clientQueues[e]}},{key:"queueEvent",value:function(e,t){var n=e.client_id,r=(0,o.Z)(e,v);this.getOrCreateClientQueue(n).queue(r,t)}}]),e}(),C=(n(9543),n(7462)),A=n(5558),N=n(942),I=n(3423),R=(0,s.Z)((function e(t){var n=arguments.length>1&&void 0!==arguments[1]?arguments[1]:{},r=arguments.length>2?arguments[2]:void 0;(0,c.Z)(this,e),this.name=t,this.params=(0,y.x)(n),this.priority=r})),T=function(e,t){e.canaryPercentage;var n,r,o=e.canaryRevision,i=e.deployedRevisions;return 0===(null==o?void 0:o.indexOf(t))?"canary":0===(null==i||null===(n=i[0])||void 0===n?void 0:n.indexOf(t))?"main":0===(null==i||null===(r=i[1])||void 0===r?void 0:r.indexOf(t))?"previous":"other"},M=function(e){if(!(e in window))return!1;var t=window[e];return-1!==String(t).indexOf("[native code]")},O=function(){return M("Promise")||M("__nativePromise")?M("fetch")?"modern":"lts":"legacy"},x=function(){return _({url:"".concat(N.Xk,".deploy_status_henson.json"),method:"GET"}).then((function(e){if(200!==e.status&&304!==e.status)throw new Error("could not fetch .deploy_status_henson.json; status=".concat(e.status));return e.json().then((function(t){return t?(0,r.Z)((0,r.Z)({},t||{}),function(e){var t,n,r=e.getResponseHeader("Server");if(!r){if(304!==e.status||!e.getResponseHeader("X-Served-By"))return;r="Fastly"}switch(r){case"Cloudfront":return{cdnName:r,cdnPopDc:null===(t=e.getResponseHeader("X-Amz-Cf-Pop"))||void 0===t?void 0:t.substring(0,3)};case"Fastly":return{cdnName:r,cdnPopDc:null===(n=e.getResponseHeader("X-Served-By"))||void 0===n?void 0:n.split(", ").map((function(e){var t=e.split("-");return t[t.length-1]})).join(", ")};default:return}}(e)):t}))}))},Z=function(){try{var e=(0,u.lE)();return{connection_rtt:e.rtt,connection_downlink:e.downlink,connection_effective_type:e.effectiveType}}catch(e){return{}}},j=function(){function e(t,n){var o=arguments.length>3&&void 0!==arguments[3]?arguments[3]:I.X;(0,c.Z)(this,e),this.transports=[],this.prefix="",this.deployStatusFetch={state:"initial"},this.queue=[],this.setTransports(t),this.eventCount=0,this.releaseVersion=o,this.baseParams=(0,r.Z)({deploy_status:"unknown",browserClassification:O()},Z()),n&&this.updateParams({running_tests:!0}),this.fetchDeployStatus=x}return(0,s.Z)(e,[{key:"updateParams",value:function(e){(0,C.Z)(this.baseParams,e)}},{key:"getParams",value:function(){return(0,r.Z)({},this.baseParams)}},{key:"setDefaultPrefix",value:function(e){this.prefix=e}},{key:"setTransports",value:function(e){this.transports=e}},{key:"log",value:function(e){var t,n=arguments.length>1&&void 0!==arguments[1]?arguments[1]:{},o=arguments.length>2?arguments[2]:void 0;if(!u.fL)if("initial"===this.deployStatusFetch.state&&this.fetchAndSetDeployStatus(),"loading"!==this.deployStatusFetch.state){var i=null!==(t=null==o?void 0:o.prefix)&&void 0!==t?t:this.prefix,a=(0,r.Z)((0,r.Z)({event_count:++this.eventCount,timestamp:Date.now(),os:(0,u.d4)(navigator.userAgent),browserFamily:(0,u.gq)(navigator.userAgent),version:this.releaseVersion,event_id:(0,A.Vj)()},this.baseParams),n),c=new R("".concat(i).concat(e),a,null==o?void 0:o.priority);this.transports.forEach((function(e){e.send(c)}))}else this.queue.push([e,n,o])}},{key:"flushQueue",value:function(){for(var e=this.queue.shift();e;)this.log.apply(this,(0,a.Z)(e)),e=this.queue.shift()}},{key:"fetchAndSetDeployStatus",value:function(){var e=this;if(this.fetchDeployStatus){this.deployStatusFetch={state:"loading"},setTimeout((function(){if("loading"===e.deployStatusFetch.state){var t="unable to fetch the deploy status within ".concat(2600," ms");e.deployStatusFetch={state:"failed",errorMessage:t},e.updateParams({deploy_status_fetch_failed:!0,deploy_status_fetch_failed_message:t}),e.flushQueue()}}),2600);var t=Date.now(),n=null;this.fetchDeployStatus().then((function(r){n=Date.now()-t,function(e){var t=e;if("number"!=typeof(null==t?void 0:t.canaryPercentage))throw new Error('"'.concat(e,'" is not a deploy status'))}(r),e.deployStatusFetch={state:"ready",deployStatus:r},e.updateParams({deploy_status:T(r,e.releaseVersion),deploy_status_time_to_fetch_ms:n,deploy_status_fetch_failed:!1,deploy_status_fetch_failed_message:null,cdn_name:r.cdnName,cdn_pop_dc:r.cdnPopDc}),e.flushQueue()})).catch((function(t){e.deployStatusFetch={state:"failed",errorMessage:String(t)},e.updateParams({deploy_status_fetch_failed:!0,deploy_status_fetch_failed_message:String(t)}),e.flushQueue()}))}}}]),e}(),L=null,B=function(e,t,n){(0,l.Qg)(window.location.origin)&&(L||(L=function(){var e=[];e.push(new E({useBatching:!0,maxBatchSize:5}));var t=Boolean(!1);return new j(e,t)}()).setDefaultPrefix("v3_redact."),L.log(e,t,{prefix:n}))},D=[/"ascs_[a-zA-Z0-9]+"/g,/"uscs_[a-zA-Z0-9]+"/g,/"pscs_[a-zA-Z0-9]+"/g],q={network:[function(e){return/\/wallet-config/.test(e.url)},function(e){return/\/consumers\/sessions\/lookup/.test(e.url)},function(e){return/\/consumers\/sessions\/extend/.test(e.url)},function(e){return/\/set-cookie/.test(e.url)},function(e){return/\/networked_accounts/.test(e.url)},function(e){return/\/share_networked_account/.test(e.url)},function(e){return/\/onramp_session\/update/.test(e.url)}],postMessage:[function(e){return"outer"!==e.postMessageType}],logger:[]},F=function(e,t,n){try{if(!function(e){for(var t=q[e.boundaryType],n=0;n<t.length;n++)if(t[n](e))return!1;return!0}(t))return e;var r=JSON.stringify(e);return D.forEach((function(e){var o=r.replace(e,'"[redacted]"');r!==o&&(r=o,B(null!=n&&n.logOnly?"redaction.identified":"redaction.performed",t))})),null!=n&&n.logOnly?e:JSON.parse(r)}catch(n){return B("redaction.error",t),e}},U=function(e){var t=e.data,n=e.url,o=e.method,i=t&&F(t,{boundaryType:"network",url:n,method:o},{logOnly:!0});return _((0,r.Z)({data:i},e))}},4044:function(e,t,n){"use strict";n.d(t,{D:function(){return i}});var r=n(1873),o=n(97),i=function(e){switch(e){case"CARD_ELEMENT_COMBINED":case"CARD_ELEMENT_SPLIT":return(0,o.x)("elements-inner-card-8397660a7ea22d36232b488589f4303c.html");case"CONTROLLER":return(0,o.x)("controller-9415988affb52d08c254218b6602c222.html");case"CONTROLLER_WITH_PRECONNECT":return(0,o.x)("controller-with-preconnect-526962131ebaa698d3ed8c96f06cc3e3.html");case"METRICS_CONTROLLER":return(0,o.x)("m-outer-3437aaddcdf6922d623e172c2d6f9278.html");case"OUTER_LOGGER_CONTROLLER":return(0,o.x)("outer-logger-cf4c8a5767428d6fa40c72de639a381f.html");case"PAYMENT_REQUEST_ELEMENT":return(0,o.x)("elements-inner-payment-request-19175fda16da06030606a3e3c01a8f56.html");case"PAYMENT_REQUEST_BROWSER":return(0,o.x)("payment-request-inner-browser-bc2c66699536a5467fe4bb677b9e4ebb.html");case"PAYMENT_REQUEST_GOOGLE_PAY":return(0,o.x)("payment-request-inner-google-pay-0f89c391f7da4982b7a9fec7c151b265.html");case"IBAN_ELEMENT":return(0,o.x)("elements-inner-iban-03c7a3fb60c4503624a64a973115551d.html");case"IDEAL_BANK_ELEMENT":return(0,o.x)("elements-inner-ideal-bank-4c6ddc46080eb6072bdee5adc52ecb8b.html");case"P24_BANK_ELEMENT":return(0,o.x)("elements-inner-p24-bank-9668ab4a8dbbf622dd6df0ef5cc27cb4.html");case"AUTHORIZE_WITH_URL":return(0,o.x)("authorize-with-url-inner-082f59fdc3ee6e5a0170a1da80c7582f.html");case"STRIPE_3DS2_CHALLENGE":return(0,o.x)("three-ds-2-challenge-12efd4e3488ff308407bf5beac9f526c.html");case"STRIPE_3DS2_FINGERPRINT":return(0,o.x)("three-ds-2-fingerprint-0c6248bcc6058475b4f6523d16dca90c.html");case"AU_BANK_ACCOUNT_ELEMENT":return(0,o.x)("elements-inner-au-bank-account-f7279056b4e56e3a15dbaf0fb37c1021.html");case"FPX_BANK_ELEMENT":return(0,o.x)("elements-inner-fpx-bank-5545958ba55a711327eccc0159e1f6df.html");case"LIGHTBOX_APP":return(0,o.x)("lightbox-inner-af61331b99963ab24a984f45f406b712.html");case"ISSUING_CARD_NUMBER_DISPLAY_ELEMENT":return(0,o.x)("elements-inner-issuing-card-number-display-5a518d9d59affdaf7001f410f554b3fe.html");case"ISSUING_CARD_COPY_BUTTON_ELEMENT":return(0,o.x)("elements-inner-issuing-card-copy-button-3746fc3f71c4981e22ee549dd2925ae9.html");case"ISSUING_CARD_CVC_DISPLAY_ELEMENT":return(0,o.x)("elements-inner-issuing-card-cvc-display-3fddbbb34a6ab5badb7585b9bd3f9f82.html");case"ISSUING_CARD_EXPIRY_DISPLAY_ELEMENT":return(0,o.x)("elements-inner-issuing-card-expiry-display-21ec745b15ef15798efbea7c97c42ee6.html");case"ISSUING_CARD_PIN_DISPLAY_ELEMENT":return(0,o.x)("elements-inner-issuing-card-pin-display-5b2e8e6f0dda27a9ab23888898dbfa85.html");case"EPS_BANK_ELEMENT":return(0,o.x)("elements-inner-eps-bank-96c9e1129a4b00f7a77451640505a434.html");case"HCAPTCHA_APP":return(0,o.x)("hcaptcha-inner-bd3ec959638e7637c963b57f83ae6523.html");case"NETBANKING_BANK_ELEMENT":return(0,o.x)("elements-inner-netbanking-bank-69b667de634dbe349102003dba0fca96.html");case"AFFIRM_MESSAGE_ELEMENT":return(0,o.x)("elements-inner-affirm-message-d9243a340edc67ffe3170f8635e570a5.html");case"AFFIRM_MESSAGE_MODAL_ELEMENT":return(0,o.x)("elements-inner-affirm-message-modal-d8fe9be0259b2854faf7599042f71b2f.html");case"AFTERPAY_MESSAGE_MODAL_ELEMENT":return(0,o.x)("elements-inner-afterpay-message-modal-81362786bb8b296ee93e80e9ee62ec14.html");case"PAYMENT_METHOD_MESSAGING_LEGACY_MODAL_ELEMENT":return(0,o.x)("elements-inner-payment-method-messaging-legacy-modal-b8fe09ca19da0063c88c4ebc5cc7df6b.html");case"PAYMENT_METHOD_MESSAGING_MODAL_ELEMENT":return(0,o.x)("elements-inner-payment-method-messaging-modal-aafcc1ae6586eb08d958b82a8efdb74c.html");case"LINK_AUTHENTICATION_ELEMENT":return(0,o.x)("elements-inner-authentication-1f4906af780fb7f64eed1a37a15a900f.html");case"PAYMENT_ELEMENT":return(0,o.x)("elements-inner-payment-63d1e6de19f8f82e9f95524359fa2d8a.html");case"LINKED_ACCOUNTS_INNER":return(0,o.x)("linked-accounts-inner-fd3c8a3fea779d1326a1a24ff3a62af2.html");case"WECHAT_PAY_INNER":case"PAYNOW_INNER":case"PIX_INNER":case"PROMPTPAY_INNER":case"BACS_CONFIRMATION_INNER":case"SEPA_DEBIT_CONFIRMATION_INNER":return(0,o.x)("");case"BLIK_INNER":return(0,o.x)("blik-inner-3d182fe18b30481960d07c0472c69114.html");case"ADDRESS_ELEMENT":return(0,o.x)("elements-inner-address-b9a29376a8277be297d90d833383fa7b.html");case"LINK_AUTOFILL_MODAL":return(0,o.x)("link-autofill-modal-inner-a364bbb55ccbbd86365eafa433b8b77f.html");case"LINK_MODAL":return(0,o.x)("link-modal-inner-2c0a90c5202e90a4c972bfbfada07e03.html");case"GOOGLE_MAPS_APP":return(0,o.x)("google-maps-inner-765084f4d34976a029fe4b4ad6983fac.html");case"AUTOCOMPLETE_SUGGESTIONS_ELEMENT":return(0,o.x)("elements-inner-autocomplete-suggestions-807b59308d2991a4d932172b74289723.html");case"ACH_BANK_SEARCH_RESULTS_ELEMENT":return(0,o.x)("elements-inner-ach-bank-search-results-1c33a6fefa4acaf56fc35b4e65426a47.html");case"LINK_INFO_MODAL":return(0,o.x)("elements-inner-link-info-modal-7fca07e3f7c04ef7be4713bfeca3c1c2.html");case"LINK_PURCHASE_PROTECTION_MODAL":return(0,o.x)("elements-inner-link-purchase-protection-modal-beefef4163d8963396072e626ded61d5.html");case"LOADER_UI_APP":return(0,o.x)("elements-inner-loader-ui-de94dbddb2869e210e09340cb350f218.html");case"BACS_MANDATE_CONFIRMATION_APP":return(0,o.x)("bacs-mandate-confirmation-inner-9a5ecfdb595d123b1b0846644e990b17.html");case"SEPA_DEBIT_MICRODEPOSITS_CONFIRMATION_APP":return(0,o.x)("sepa-debit-microdeposits-confirmation-inner-ce27406c61c8c0b55a1c1cabd8213471.html");case"EXPRESS_CHECKOUT_ELEMENT":return(0,o.x)("elements-inner-express-checkout-0eda37c7fbf477cd6c18dd7746151253.html");case"LINK_BUTTON_FOR_CARD_ELEMENT":return(0,o.x)("elements-inner-link-button-for-card-788f6e7ad49c54c79f3f272587476d3d.html");case"PAYMENT_METHOD_MESSAGING_ELEMENT":return(0,o.x)("elements-inner-payment-method-messaging-2bd592d3faec5ced2e2f6456742c8902.html");case"IN_CONTEXT_INNER":return(0,o.x)("in-context-inner-c480be64a7200f062d52e956d412d45c.html");case"SMTC_COLLECTION_INNER":return(0,o.x)("smtc-collection-inner-bbe17062b56fafa360209baaf9041b30.html");default:return(0,r.Rz)(e)}}},97:function(e,t,n){"use strict";n.d(t,{x:function(){return r}});var r=function(e){return"".concat("https://js.stripe.com/v3/").concat(e||"")}},1925:function(e,t,n){"use strict";n.d(t,{NC:function(){return o},i7:function(){return a},xS:function(){return i.x},$G:function(){return p},oi:function(){return d},jr:function(){return m}});var r=n(3333),o={CARD_ELEMENT_COMBINED:"CARD_ELEMENT_COMBINED",CARD_ELEMENT_SPLIT:"CARD_ELEMENT_SPLIT",CONTROLLER:"CONTROLLER",CONTROLLER_WITH_PRECONNECT:"CONTROLLER_WITH_PRECONNECT",METRICS_CONTROLLER:"METRICS_CONTROLLER",OUTER_LOGGER_CONTROLLER:"OUTER_LOGGER_CONTROLLER",PAYMENT_REQUEST_ELEMENT:"PAYMENT_REQUEST_ELEMENT",PAYMENT_REQUEST_BROWSER:"PAYMENT_REQUEST_BROWSER",PAYMENT_REQUEST_GOOGLE_PAY:"PAYMENT_REQUEST_GOOGLE_PAY",IBAN_ELEMENT:"IBAN_ELEMENT",IDEAL_BANK_ELEMENT:"IDEAL_BANK_ELEMENT",P24_BANK_ELEMENT:"P24_BANK_ELEMENT",AUTHORIZE_WITH_URL:"AUTHORIZE_WITH_URL",STRIPE_3DS2_CHALLENGE:"STRIPE_3DS2_CHALLENGE",STRIPE_3DS2_FINGERPRINT:"STRIPE_3DS2_FINGERPRINT",AU_BANK_ACCOUNT_ELEMENT:"AU_BANK_ACCOUNT_ELEMENT",FPX_BANK_ELEMENT:"FPX_BANK_ELEMENT",LIGHTBOX_APP:"LIGHTBOX_APP",ISSUING_CARD_NUMBER_DISPLAY_ELEMENT:"ISSUING_CARD_NUMBER_DISPLAY_ELEMENT",ISSUING_CARD_COPY_BUTTON_ELEMENT:"ISSUING_CARD_COPY_BUTTON_ELEMENT",ISSUING_CARD_CVC_DISPLAY_ELEMENT:"ISSUING_CARD_CVC_DISPLAY_ELEMENT",ISSUING_CARD_EXPIRY_DISPLAY_ELEMENT:"ISSUING_CARD_EXPIRY_DISPLAY_ELEMENT",ISSUING_CARD_PIN_DISPLAY_ELEMENT:"ISSUING_CARD_PIN_DISPLAY_ELEMENT",EPS_BANK_ELEMENT:"EPS_BANK_ELEMENT",HCAPTCHA_APP:"HCAPTCHA_APP",NETBANKING_BANK_ELEMENT:"NETBANKING_BANK_ELEMENT",AFFIRM_MESSAGE_ELEMENT:"AFFIRM_MESSAGE_ELEMENT",AFFIRM_MESSAGE_MODAL_ELEMENT:"AFFIRM_MESSAGE_MODAL_ELEMENT",AFTERPAY_MESSAGE_MODAL_ELEMENT:"AFTERPAY_MESSAGE_MODAL_ELEMENT",PAYMENT_METHOD_MESSAGING_LEGACY_MODAL_ELEMENT:"PAYMENT_METHOD_MESSAGING_LEGACY_MODAL_ELEMENT",PAYMENT_METHOD_MESSAGING_MODAL_ELEMENT:"PAYMENT_METHOD_MESSAGING_MODAL_ELEMENT",AUTOCOMPLETE_SUGGESTIONS_ELEMENT:"AUTOCOMPLETE_SUGGESTIONS_ELEMENT",ACH_BANK_SEARCH_RESULTS_ELEMENT:"ACH_BANK_SEARCH_RESULTS_ELEMENT",LINK_AUTHENTICATION_ELEMENT:"LINK_AUTHENTICATION_ELEMENT",PAYMENT_ELEMENT:"PAYMENT_ELEMENT",LINKED_ACCOUNTS_INNER:"LINKED_ACCOUNTS_INNER",WECHAT_PAY_INNER:"WECHAT_PAY_INNER",PAYNOW_INNER:"PAYNOW_INNER",BLIK_INNER:"BLIK_INNER",PIX_INNER:"PIX_INNER",PROMPTPAY_INNER:"PROMPTPAY_INNER",ADDRESS_ELEMENT:"ADDRESS_ELEMENT",LINK_AUTOFILL_MODAL:"LINK_AUTOFILL_MODAL",LINK_INFO_MODAL:"LINK_INFO_MODAL",LINK_MODAL:"LINK_MODAL",GOOGLE_MAPS_APP:"GOOGLE_MAPS_APP",LOADER_UI_APP:"LOADER_UI_APP",BACS_MANDATE_CONFIRMATION_APP:"BACS_MANDATE_CONFIRMATION_APP",BACS_CONFIRMATION_INNER:"BACS_CONFIRMATION_INNER",SEPA_DEBIT_MICRODEPOSITS_CONFIRMATION_APP:"SEPA_DEBIT_MICRODEPOSITS_CONFIRMATION_APP",SEPA_DEBIT_CONFIRMATION_INNER:"SEPA_DEBIT_CONFIRMATION_INNER",EXPRESS_CHECKOUT_ELEMENT:"EXPRESS_CHECKOUT_ELEMENT",LINK_BUTTON_FOR_CARD_ELEMENT:"LINK_BUTTON_FOR_CARD_ELEMENT",PAYMENT_METHOD_MESSAGING_ELEMENT:"PAYMENT_METHOD_MESSAGING_ELEMENT",LINK_PURCHASE_PROTECTION_MODAL:"LINK_PURCHASE_PROTECTION_MODAL",IN_CONTEXT_INNER:"IN_CONTEXT_INNER",SMTC_COLLECTION_INNER:"SMTC_COLLECTION_INNER"},i=n(97),a=function(e){var t={frameborder:"0",allowTransparency:"true",scrolling:"no",role:"presentation"},n=!r.D1;if(n&&(t.allow="payment *"),e===o.STRIPE_3DS2_CHALLENGE){var a="publickey-credentials-get ".concat((0,i.x)());t.allow=n?"payment *; ".concat(a):a}if(e===o.LINK_AUTHENTICATION_ELEMENT||e===o.PAYMENT_ELEMENT||e===o.LINK_MODAL){var c="publickey-credentials-get *";t.allow=n?"payment *; ".concat(c):c}if(e===o.PAYMENT_REQUEST_GOOGLE_PAY){t.sandbox=["allow-scripts","allow-forms","allow-popups","allow-popups-to-escape-sandbox","allow-same-origin"].join(" "),t.referrerpolicy="origin"}return t},c=n(1413),s=n(1873),u=n(942),l=n(4200),d=(n(9543),function(e){var t,n=e.targetOrigin,r=e.type,o=n;switch(r){case"sibling":t=(0,l.Hb)(e.targetFrameId);break;case"child":t=window.frames[e.targetFrameId];break;case"parent":o=o||"*",t=window.parent;break;default:(0,s.Rz)(r)}if(o=o||u.jQ,t&&"function"==typeof t.postMessage){var i=e.message.delegate?{targetOrigin:o,delegate:e.message.delegate}:o;t.postMessage(JSON.stringify((0,c.Z)((0,c.Z)({},e),{},{__stripeJsV3:!0})),i)}}),p=function(e){try{var t="string"==typeof e?JSON.parse(e):e;return t.__stripeJsV3?t:null}catch(e){return null}},m=function(e){return e}},3550:function(e,t,n){"use strict";n.d(t,{AO:function(){return c},Ds:function(){return i},Kn:function(){return h},HP:function(){return a},qe:function(){return u},ZT:function(){return o},tN:function(){return d},XD:function(){return m},$M:function(){return s},_v:function(){return _},i3:function(){return y}});var r=n(8812),o=(n(6274).Promise,function(){}),i=function(e,t,n){var r,o;return function(){for(var i=this,a=arguments.length,c=new Array(a),s=0;s<a;s++)c[s]=arguments[s];window.clearTimeout(r),r=window.setTimeout((function(){window.clearTimeout(o),e.apply(i,c)}),t),n&&!o&&(o=window.setTimeout((function(){window.clearTimeout(r),e.apply(i,c)}),n))}},a=function(e){var t={},n={};return function(r){var o="_".concat(r);if("string"==typeof r&&void 0!==t[o])return t[o];if("number"==typeof r&&void 0!==n[o])return n[o];var i=e(r);return"string"==typeof r&&(t[o]=i),"number"==typeof r&&(n[o]=i),i}},c=function(e,t){var n=!1;return function(){if(n)throw new r.No(t);n=!0;try{return e.apply(void 0,arguments).then((function(e){return n=!1,e}),(function(e){throw n=!1,e}))}catch(e){throw n=!1,e}}},s=function(e){var t=e;return function(){t&&(t.apply(void 0,arguments),t=null)}},u=function(e){var t,n;return function(){for(var r=arguments.length,o=new Array(r),i=0;i<r;i++)o[i]=arguments[i];return n&&o.length===n.length&&o.every((function(e,t){return e===n[t]}))?t:(n=o,t=e.apply(void 0,o))}},l=(n(6274).Promise,n(6274).Promise),d=function(e,t){return e.reduce((function(e,n){return e.then((function(e){return"SATISFIED"===e.type?e:n().then((function(e){return t(e)?{type:"SATISFIED",value:e}:{type:"UNSATISFIED"}}))}))}),l.resolve({type:"UNSATISFIED"}))},p=n(6274).Promise,m=function e(t){var n=arguments.length>1&&void 0!==arguments[1]?arguments[1]:3,r=arguments.length>2&&void 0!==arguments[2]?arguments[2]:250;return new p((function(o,i){t().then(o).catch((function(a){1===n?i(a):setTimeout((function(){e(t,n-1,r).then(o,i)}),r)}))}))},f=n(6274).Promise,_=function(){var e=arguments.length>0&&void 0!==arguments[0]?arguments[0]:0;return new f((function(t){return setTimeout(t,e)}))},h=function(e){return null!==e&&"object"==typeof e&&!Array.isArray(e)},y=function(e){return e.replace(/_./g,(function(e){return e[1].toUpperCase()}))};n(3333)},5558:function(e,t,n){"use strict";n.d(t,{To:function(){return i},Vj:function(){return a}});var r="00".concat(Math.floor(1e3*Math.random())).slice(-3),o=0,i=function(e){return"".concat(e).concat(r).concat(o++)},a=function e(){var t=arguments.length>0&&void 0!==arguments[0]?arguments[0]:"";return t?(parseInt(t,10)^16*Math.random()>>parseInt(t,10)/4).toString(16):"00000000-0000-4000-8000-000000000000".replace(/[08]/g,e)}},9620:function(e,t,n){"use strict";n.d(t,{Kl:function(){return r.Kl},Tj:function(){return o.T},lO:function(){return r.lO},pF:function(){return r.pF}});var r=n(1834),o=n(7049)},1834:function(e,t,n){"use strict";n.d(t,{Kl:function(){return o},lO:function(){return i},pF:function(){return a}});var r=n(8812),o={live:"live",test:"test",unknown:"unknown"},i=function(e){return e?/^pk_test_/.test(e)?o.test:/^pk_live_/.test(e)?o.live:o.unknown:o.unknown},a=function(e){if(e===o.unknown)throw new r.No("It looks like you're using an older Stripe key. In order to use this API, you'll need to use a modern API key, which is prefixed with 'pk_live_' or 'pk_test_'.\n    You can roll your publishable key here: https://dashboard.stripe.com/account/apikeys")}},7049:function(e,t,n){"use strict";n.d(t,{T:function(){return l}});var r=n(8812),o="publishable",i="secret",a="ephemeral",c="restricted",s="unknown",u=function(e){switch(e.split("_",1)[0]){case"pk":return o;case"sk":return i;case"ek":return a;case"rk":return c;default:return s}},l=function(e){if(""===e)throw new r.No("Please call Stripe() with your publishable key. You used an empty string.");switch(u(e)){case i:throw new r.No("You should not use your secret key with Stripe.js.\n          Please pass a publishable key instead.");case a:throw new r.No("You should not use an ephemeral key with Stripe.js.\n          Please pass a publishable key instead.");case c:throw new r.No("You should not use a restricted key with Stripe.js.\n          Please pass a publishable key instead.")}}},6232:function(e,t,n){"use strict";n.d(t,{Q:function(){return a},x:function(){return o}});var r=n(5268),o=function(e){var t={};return function e(n){var r=arguments.length>1&&void 0!==arguments[1]?arguments[1]:"";Object.keys(n).forEach((function(o){var i="".concat(r,"-").concat(o).replace(/^-/,""),a=n[o];if(null!=a)switch(typeof a){case"object":Array.isArray(a)?t[i]=a.join(" "):e(a,i);break;case"number":case"boolean":case"string":t[i]=a;break;default:t[i]=String(a)}else t[i]=a}))}(e),t},i={account_holder_id:!0,amount:!0,arb_id:!0,controller:!0,controller_init_delay:!0,controller_load_time:!0,cumulative_layout_shift:!0,dom_complete:!0,dom_interactive:!0,dom_loading:!0,duration:!0,eid:!0,elapsed_time:!0,elements_assignment_id:!0,elements_session_id:!0,end:!0,event_count:!0,event_id:!0,event:!0,features:!0,first_contentful_paint:!0,frame_width:!0,funnel_event_elapsed_time:!0,key:!0,largest_contentful_paint:!0,latency:!0,load_timestamp:!0,logger_id:!0,metric_value:!0,navigation_fetch_start:!0,payment_page_id:!0,paymentUserAgent:!0,request_start:!0,resource_timings:!0,response_end:!0,search_session:!0,searchSession:!0,session_id:!0,shownDuration:!0,since_create:!0,since_fetch:!0,since_group_create:!0,since_mount:!0,since_sjs_load:!0,since_stripe_create:!0,since_wrapper_create:!0,since_store:!0,since_link_consumer_session_ready:!0,since_link_default_integration_ready:!0,since_parent_visible:!0,source_id:!0,start_time:!0,start:!0,stripe_create_duration:!0,stripe_js_id:!0,stripe_js_init_duration:!0,stripe_js_load_duration:!0,time_from_confirm_to_poll_start:!0,time_from_pm_to_confirm:!0,time_polling_hook:!0,time_polling_success:!0,time_to_create_pm:!0,time_to_first_byte:!0,time_waiting_on_captcha:!0,timeline:!0,timestamp:!0,token_id:!0,until_first_create:!0,until_first_load:!0,until_first_mount:!0,version:!0},a=function(e,t){if("string"==typeof e&&e.length>8e3&&"timeline"!==t)return"<toolong>";if("string"==typeof e&&e.length>61440&&"timeline"===t)return"<toolong>";if(0===t.indexOf("resourceTiming["))return e;if(i[t.split("-")[0]])return e;var n=(0,r.vG)(e),o=(0,r.Xd)(n);return(0,r.Og)(o)}},9543:function(e,t,n){"use strict";n(6232)},1939:function(e,t,n){"use strict";n.d(t,{O:function(){return c}});var r=n(4942),o=n(1413),i=n(5671),a=n(3144),c=function(){function e(t){var n=this,a=t.getTarget,c=t.targetOrigin,s=t.messageTag;(0,i.Z)(this,e),this.callbacks=[],this.listen=function(e){0===n.callbacks.length&&window.addEventListener("message",n.handleMessage),n.callbacks.push(e)},this.stopAllListeners=function(){window.removeEventListener("message",n.handleMessage),n.callbacks.length=0},this.postMessage=function(e){if(n.target){var t=(0,o.Z)((0,o.Z)({},e),{},(0,r.Z)({},n.MESSAGE_TAG,!0));n.target.postMessage(t,n.targetOrigin)}},this.handleMessage=function(e){n.isValidPopupMessageEvent(e)&&n.callbacks.forEach((function(t){return t(e.data,e.origin)}))},this.getTarget=a,this.targetOrigin=c,this.MESSAGE_TAG=s}return(0,a.Z)(e,[{key:"target",get:function(){return this.getTarget()}},{key:"isValidPopupMessageEvent",value:function(e){return("*"===this.targetOrigin||e.origin===this.targetOrigin)&&e.source===this.target&&e.data&&"object"==typeof e.data&&this.MESSAGE_TAG in e.data}}]),e}()},8070:function(e,t,n){"use strict";n.d(t,{J:function(){return i},c:function(){return o}});var r=function(e){for(var t="",n=0;n<e.length;++n)t+=String.fromCharCode(5^e.charCodeAt(n));return t},o=function(e){return encodeURIComponent(btoa(r((n=3-(t=e).length%3,o=new Array(n+1).join(" "),"".concat(t).concat(o)))));var t,n,o},i=function(e){return r(atob(decodeURIComponent(e))).trim()}},8184:function(e,t,n){"use strict";n.d(t,{_b:function(){return g},GS:function(){return v},ke:function(){return b},ZX:function(){return w}});var r,o=n(4942),i=n(1413),a=n(942),c=n(3324),s=n(5671),u=n(3144),l=n(2024),d={billie:{paymentMethodSpec:{type:"billie",polling:!1,redirect:!0,paymentScreens:[{type:"billie",step:"initial"}],alwaysCollectFullBillingAddress:!1,alwaysCollectCountry:!1,alwaysCollectTaxInformation:!1,allowedCountries:["DE","FR","NL"],defaultCountry:"DE",taxCountry:null,supportsOffSession:!1,fieldLabels:null},hostedPaymentUiConfiguration:{messageKeys:{name:"payment.selector.label.billie",headline:"payment.headline.billie",noTrialOrSetupModeHeader:"payment.headline.billie"},features:{excludeFromOverflowIconRotation:!1,isSubmittable:!0,hasSpecificNotice:!1,hasCustomReducers:!1,supportsSetupMode:!1,supportsSubscription:!1,isMissingE2ETests:!0},dataDrivenConfig:{paymentMethodCategory:"simple_redirect"},sortOrder:{prioritizedCountries:["de","fr","nl"],prioritizedLanguages:["de-de","fr-fr","nl-nl"]},iconSize:"md"}}},p=function(){return d},m=n(3550),f=function(){function e(){(0,s.Z)(this,e),this.ofType=(0,m.HP)((function(e){return new _(e)})),this.dataDrivenOfType=(0,m.HP)((function(e){return new h(e)}))}return(0,u.Z)(e,[{key:"supportsType",value:function(e){return p().hasOwnProperty(e)}},{key:"supportsDataDrivenType",value:function(e){return this.allDataDriven.hasOwnProperty(e)}},{key:"clientSpecsByType",get:function(){return(0,l.Rb)(p(),"paymentMethodSpec")}},{key:"supportedByCheckout",get:function(){return(0,l.iO)(p(),(function(){return!0}))}},{key:"submittableToHostedUi",get:function(){var e=(0,l.Rb)(p(),"hostedPaymentUiConfiguration.features.isSubmittable");return(0,l.ve)(e,!0)}},{key:"withIconSvgs",get:function(){return(0,l.iO)(p(),(function(){return!0}))}},{key:"noTrialOrSetupModeHeaderMessages",get:function(){return(0,l.Rb)(p(),"hostedPaymentUiConfiguration.messageKeys.noTrialOrSetupModeHeader")}},{key:"withDefaultReducer",get:function(){var e=(0,l.Rb)(p(),"hostedPaymentUiConfiguration.features.hasCustomReducers"),t=(0,l.Nn)(e,!0);return(0,l.iO)(t,(function(e,t){return p()[t].paymentMethodSpec}))}},{key:"hasDefaultReducerPaymentMethod",value:function(e){return this.withDefaultReducer.hasOwnProperty(e)}},{key:"allDataDriven",get:function(){var e=(0,l.Rb)(p(),"hostedPaymentUiConfiguration.dataDrivenConfig"),t=(0,l.Nn)(e,void 0);return(0,l.iO)(t,(function(){return!0}))}},{key:"typesSupportingFinalizedInvoice",get:function(){return(0,l.Ke)(p())}},{key:"bySortPrioritizedLanguage",get:function(){var e=(0,l.Rb)(p(),"hostedPaymentUiConfiguration.sortOrder.prioritizedLanguages"),t={};return(0,l.qh)(e).forEach((function(e){var n=(0,c.Z)(e,2),r=n[0];n[1].forEach((function(e){t[e]=(t[e]||[]).concat([r])}))})),t}},{key:"bySortPrioritizedCountry",get:function(){var e=(0,l.Rb)(p(),"hostedPaymentUiConfiguration.sortOrder.prioritizedCountries"),t={};return(0,l.qh)(e).forEach((function(e){var n=(0,c.Z)(e,2),r=n[0];n[1].forEach((function(e){t[e]=(t[e]||[]).concat([r])}))})),t}},{key:"typesByType",get:function(){return(0,l.Rb)(p(),"paymentMethodSpec.type")}}]),e}(),_=function(){function e(t){(0,s.Z)(this,e),this._paymentMethodType=t}return(0,u.Z)(e,[{key:"spec",get:function(){return this._config.paymentMethodSpec}},{key:"iconConfig",get:function(){var e="iconSize"in this._hostedPaymentUiConfiguration?{iconSize:this._hostedPaymentUiConfiguration.iconSize}:null;return(0,i.Z)({iconName:this.spec.type},e)}},{key:"headlineMessageKey",get:function(){return this._hostedPaymentUiConfiguration.messageKeys.headline}},{key:"paymentMethodNameLabelKey",get:function(){return this._hostedPaymentUiConfiguration.messageKeys.name}},{key:"excludeFromOverflowIconRotation",get:function(){return this._hostedPaymentUiConfiguration.features.excludeFromOverflowIconRotation}},{key:"_config",get:function(){return p()[this._paymentMethodType]}},{key:"_hostedPaymentUiConfiguration",get:function(){return this._config.hostedPaymentUiConfiguration}}]),e}(),h=function(){function e(t){(0,s.Z)(this,e),this._paymentMethodType=t}return(0,u.Z)(e,[{key:"paymentMethodCategory",get:function(){return this._config.hostedPaymentUiConfiguration.dataDrivenConfig.paymentMethodCategory}},{key:"submitPaymentOptions",value:function(e){var t=this._config.paymentMethodSpec;return{submitMode:"payment_method_data",paymentType:t.type,data:{type:t.type,paymentMethodData:{billing_details:e}}}}},{key:"_config",get:function(){return p()[this._paymentMethodType]}}]),e}(),y=new f,v=(0,i.Z)((0,i.Z)({},y.typesByType),{},{amazon_pay:"amazon_pay",alipay:"alipay",alma:"alma",affirm:"affirm",afterpay_clearpay:"afterpay_clearpay",au_becs_debit:"au_becs_debit",acss_debit:"acss_debit",bacs_debit:"bacs_debit",bancontact:"bancontact",blik:"blik",boleto:"boleto",card:"card",cashapp:"cashapp",crypto:"crypto",customer_balance:"customer_balance",eps:"eps",fpx:"fpx",giropay:"giropay",grabpay:"grabpay",ideal:"ideal",klarna:"klarna",konbini:"konbini",mobilepay:"mobilepay",multibanco:"multibanco",ng_bank:"ng_bank",ng_bank_transfer:"ng_bank_transfer",ng_card:"ng_card",ng_market:"ng_market",ng_ussd:"ng_ussd",nz_bank_account:"nz_bank_account",oxxo:"oxxo",p24:"p24",pay_by_bank:"pay_by_bank",paypal:"paypal",payto:"payto",rechnung:"rechnung",sepa_debit:"sepa_debit",sofort:"sofort",south_korea_market:"south_korea_market",kr_card:"kr_card",kr_market:"kr_market",kakao_pay:"kakao_pay",naver_pay:"naver_pay",payco:"payco",swish:"swish",three_d_secure:"three_d_secure",twint:"twint",upi:"upi",us_bank_account:"us_bank_account",wechat_pay:"wechat_pay",paynow:"paynow",pix:"pix",promptpay:"promptpay",revolut_pay:"revolut_pay",sunbit:"sunbit",satispay:"satispay",netbanking:"netbanking",id_bank_transfer:"id_bank_transfer",link:"link",link_card_brand:"link_card_brand",demo_pay:"demo_pay",zip:"zip"}),g=(r={},(0,o.Z)(r,a.Yj.auBankAccount,v.au_becs_debit),(0,o.Z)(r,a.Yj.card,v.card),(0,o.Z)(r,a.Yj.cardNumber,v.card),(0,o.Z)(r,a.Yj.cardExpiry,v.card),(0,o.Z)(r,a.Yj.cardCvc,v.card),(0,o.Z)(r,a.Yj.postalCode,v.card),(0,o.Z)(r,a.Yj.iban,v.sepa_debit),(0,o.Z)(r,a.Yj.idealBank,v.ideal),(0,o.Z)(r,a.Yj.fpxBank,v.fpx),(0,o.Z)(r,a.Yj.p24Bank,v.p24),(0,o.Z)(r,a.Yj.netbankingBank,v.netbanking),(0,o.Z)(r,a.Yj.epsBank,v.eps),r),b=function(e){return-1===a.sL.indexOf(e)},w=function(e,t){return null!=t?t:b(e)?null:g[e]||null}},6274:function(e,t,n){"use strict";n.r(t),n.d(t,{Promise:function(){return c},default:function(){return s}});var r,o=n(1803),i=n.n(o),a=(n(8029),window.Promise),c=a&&null!=a&&null!==(r=a.prototype)&&void 0!==r&&r.finally?a:i(),s=null},3110:function(e){e.exports=function(e){var t=e.split("").map((function(e){return e.charCodeAt(0)})).reduce((function(e,t){return(e<<5)-e+t&(e<<5)-e+t}),0).toString();return"_".concat(t.replace(/[-.]/g,"_"))}},3423:function(e,t,n){"use strict";n.d(t,{X:function(){return r}});var r=/*! STRIPE_JS_BUILD_SALT ea59fae6b7*/"ea59fae6b7"},5268:function(e,t,n){"use strict";n.d(t,{Am:function(){return u},Og:function(){return s},Xd:function(){return a},vG:function(){return c}});var r=n(1413),o=n(4942),i=function(e){return null!=e&&"function"==typeof e.toString?e.toString():""},a=function(e){return i(e).replace(/(\d\s*\+*%*){6}[\d\s+%]+/g,"<sanitized>")},c=function(e){return i(e).replace(/((?:password|pass|pwd)[^=]*=)[^&]*/gi,"$1<sanitized>")},s=function(e){return i(e).replace(/((?:sk|rk|ek))_[\w\d]*/gi,"$1_<sanitized>")},u=function(e){if(!e||"object"!=typeof e||!e.type&&!e.code)return e;var t=function(t){return e[t]&&"string"==typeof e[t]?(0,o.Z)({},"".concat(t,"_id"),e[t]):e[t]&&"object"==typeof e[t]&&"string"==typeof e[t].id?(0,o.Z)({},"".concat(t,"_id"),e[t].id):null};return(0,r.Z)((0,r.Z)((0,r.Z)((0,r.Z)({type:e.type,code:e.code,param:e.param},t("payment_intent")),t("setup_intent")),t("payment_method")),t("source"))}},2690:function(e,t,n){"use strict";n.d(t,{r:function(){return i}});var r=n(6835),o=n(6274).Promise,i=function(e){var t=0,n=[];return{acquire:function(){if(t<e)return t++,o.resolve();var i=new r.B;return n.push(i),i.promise},release:function(){var r;(t--,n.length>0&&t<e)&&(t++,null===(r=n.shift())||void 0===r||r.resolve())}}}},5491:function(e,t,n){"use strict";function r(e){var t,n=arguments.length>1&&void 0!==arguments[1]?arguments[1]:{},r=n.maxDepth,o=void 0===r?Number.POSITIVE_INFINITY:r,i=n.useToJSON,a=void 0===i||i;return"object"==typeof e&&null!==e?h({from:e,seen:[],forceEnumerable:!0,maxDepth:o,depth:0,useToJSON:a,serialize:!0}):"function"==typeof e?"[Function: ".concat(null!==(t=e.name)&&void 0!==t?t:"anonymous","]"):e}function o(e){return Boolean(e)&&"object"==typeof e&&"name"in e&&"message"in e&&"stack"in e}n.d(t,{Xy:function(){return r}});var i=n(9062),a=n(5671),c=n(3144),s=n(136),u=n(9388),l=n(7112),d=[EvalError,RangeError,ReferenceError,SyntaxError,TypeError,URIError,window.DOMException].filter(Boolean).map((function(e){return[e.name,e]})),p=new Map(d),m=(Error,[{property:"name",enumerable:!1},{property:"message",enumerable:!1},{property:"stack",enumerable:!1},{property:"code",enumerable:!0},{property:"cause",enumerable:!1}]),f=Symbol(".toJSON was called"),_=function(e){var t;return null!==(t=p.get(e))&&void 0!==t?t:Error},h=function e(t){var n=t.from,r=t.seen,a=t.to,c=t.forceEnumerable,s=t.maxDepth,u=t.depth,l=t.useToJSON,d=t.serialize;if(!a)if(Array.isArray(n))a=[];else if(!d&&o(n)){a=new(_(n.name))}else a={};if(r.push(n),u>=s)return a;if(l&&"function"==typeof n.toJSON&&!0!==n[f])return function(e){e[f]=!0;var t=e.toJSON();return delete e[f],t}(n);for(var p=function(t){return e({from:t,seen:(0,i.Z)(r),forceEnumerable:c,maxDepth:s,depth:u,useToJSON:l,serialize:d})},h=0,y=Object.keys(n);h<y.length;h++){var v=y[h],g=n[v];null===g||"object"!=typeof g||"function"!=typeof g.pipe?"function"!=typeof g&&(g&&"object"==typeof g?r.includes(n[v])?a[v]="[Circular]":(u++,a[v]=p(n[v])):a[v]=g):a[v]="[object Stream]"}for(var b=0,w=m;b<w.length;b++){var k=w[b],S=k.property,P=k.enumerable;void 0!==n[S]&&null!==n[S]&&Object.defineProperty(a,S,{value:o(n[S])?p(n[S]):n[S],enumerable:!!c||P,configurable:!0,writable:!0})}return a}},2984:function(e,t,n){"use strict";n.d(t,{Fc:function(){return a},sB:function(){return s}});var r=n(3333),o={AC:"AC",AD:"AD",AE:"AE",AF:"AF",AG:"AG",AI:"AI",AL:"AL",AM:"AM",AO:"AO",AQ:"AQ",AR:"AR",AT:"AT",AU:"AU",AW:"AW",AX:"AX",AZ:"AZ",BA:"BA",BB:"BB",BD:"BD",BE:"BE",BF:"BF",BG:"BG",BH:"BH",BI:"BI",BJ:"BJ",BL:"BL",BM:"BM",BN:"BN",BO:"BO",BQ:"BQ",BR:"BR",BS:"BS",BT:"BT",BV:"BV",BW:"BW",BY:"BY",BZ:"BZ",CA:"CA",CD:"CD",CF:"CF",CG:"CG",CH:"CH",CI:"CI",CK:"CK",CL:"CL",CM:"CM",CN:"CN",CO:"CO",CR:"CR",CV:"CV",CW:"CW",CY:"CY",CZ:"CZ",DE:"DE",DJ:"DJ",DK:"DK",DM:"DM",DO:"DO",DZ:"DZ",EC:"EC",EE:"EE",EG:"EG",EH:"EH",ER:"ER",ES:"ES",ET:"ET",FI:"FI",FJ:"FJ",FK:"FK",FO:"FO",FR:"FR",GA:"GA",GB:"GB",GD:"GD",GE:"GE",GF:"GF",GG:"GG",GH:"GH",GI:"GI",GL:"GL",GM:"GM",GN:"GN",GP:"GP",GQ:"GQ",GR:"GR",GS:"GS",GT:"GT",GU:"GU",GW:"GW",GY:"GY",HK:"HK",HN:"HN",HR:"HR",HT:"HT",HU:"HU",ID:"ID",IE:"IE",IL:"IL",IM:"IM",IN:"IN",IO:"IO",IQ:"IQ",IS:"IS",IT:"IT",JE:"JE",JM:"JM",JO:"JO",JP:"JP",KE:"KE",KG:"KG",KH:"KH",KI:"KI",KM:"KM",KN:"KN",KR:"KR",KW:"KW",KY:"KY",KZ:"KZ",LA:"LA",LB:"LB",LC:"LC",LI:"LI",LK:"LK",LR:"LR",LS:"LS",LT:"LT",LU:"LU",LV:"LV",LY:"LY",MA:"MA",MC:"MC",MD:"MD",ME:"ME",MF:"MF",MG:"MG",MK:"MK",ML:"ML",MM:"MM",MN:"MN",MO:"MO",MQ:"MQ",MR:"MR",MS:"MS",MT:"MT",MU:"MU",MV:"MV",MW:"MW",MX:"MX",MY:"MY",MZ:"MZ",NA:"NA",NC:"NC",NE:"NE",NG:"NG",NI:"NI",NL:"NL",NO:"NO",NP:"NP",NR:"NR",NU:"NU",NZ:"NZ",OM:"OM",PA:"PA",PE:"PE",PF:"PF",PG:"PG",PH:"PH",PK:"PK",PL:"PL",PM:"PM",PN:"PN",PR:"PR",PS:"PS",PT:"PT",PY:"PY",QA:"QA",RE:"RE",RO:"RO",RS:"RS",RU:"RU",RW:"RW",SA:"SA",SB:"SB",SC:"SC",SE:"SE",SG:"SG",SH:"SH",SI:"SI",SJ:"SJ",SK:"SK",SL:"SL",SM:"SM",SN:"SN",SO:"SO",SR:"SR",SS:"SS",ST:"ST",SV:"SV",SX:"SX",SZ:"SZ",TA:"TA",TC:"TC",TD:"TD",TF:"TF",TG:"TG",TH:"TH",TJ:"TJ",TK:"TK",TL:"TL",TM:"TM",TN:"TN",TO:"TO",TR:"TR",TT:"TT",TV:"TV",TW:"TW",TZ:"TZ",UA:"UA",UG:"UG",US:"US",UY:"UY",UZ:"UZ",VA:"VA",VC:"VC",VE:"VE",VG:"VG",VN:"VN",VU:"VU",WF:"WF",WS:"WS",XK:"XK",YE:"YE",YT:"YT",ZA:"ZA",ZM:"ZM",ZW:"ZW",ZZ:"ZZ"},i=(Object.keys(o),o),a=function(e){return i[e.toUpperCase()]||null},c={usd:"US",gbp:"GB",aud:"AU",cad:"CA",eur:"FR",mxn:"MX",sgd:"SG"},s=function(e){var t=e?c[e]:null,n=(0,r.UT)().slice(3);return t||a(n)||null}},9792:function(e,t,n){"use strict";n.d(t,{E:function(){return s}});var r=n(5671),o=n(3144),i=Date.now?function(){return Date.now()}:function(){return(new Date).getTime()},a=i(),c=window.performance&&window.performance.now?function(){return window.performance.now()}:function(){return i()-a},s=function(){function e(t){(0,r.Z)(this,e),this.timestampValue=null!=t?t:c()}return(0,o.Z)(e,[{key:"getAsPosixTime",value:function(){return i()-this.getElapsedTime()}},{key:"getElapsedTime",value:function(e){return Math.round((e?e.timestampValue:c())-this.timestampValue)}},{key:"valueOf",value:function(){return Math.round(this.timestampValue)}}],[{key:"fromPosixTime",value:function(t){return new e(t-i()+c())}}]),e}()},1216:function(e,t,n){"use strict";var r=(0,n(6617).Ds)("https://payments.stripe.com");r&&r.origin,new Set(["https://checkout.stripe.com","https://checkout.link.com","https://buy.stripe.com","https://book.stripe.com","https://donate.stripe.com","https://js.stripe.com"])},7600:function(e,t,n){"use strict";n.d(t,{v:function(){return o}});var r=function(e,t){return Object.prototype.hasOwnProperty.call(e,t)},o=function(e){var t={};return e.replace(/\+/g," ").split("&").forEach((function(e){var n,o=e.split("="),i=decodeURIComponent(o[0]),a=t,c=0,s=i.split("]["),u=s.length-1;if(/\[/.test(s[0])&&/\]$/.test(s[u])?(s[u]=s[u].replace(/\]$/,""),u=(s=s.shift().split("[").concat(s)).length-1):u=0,!(s.indexOf("__proto__")>=0))if(2===o.length)if(n=decodeURIComponent(o[1]),u)for(;c<=u;c++){if(i=""===s[c]?a.length:s[c],!r(a,i)&&a[i])return;a[i]=c<u?a[i]||(s[c+1]&&isNaN(s[c+1])?{}:[]):n,a=a[i]}else if(Array.isArray(t[i]))t[i].push(n);else if(void 0!==t[i]){if(!r(t,i))return;t[i]=[t[i],n]}else t[i]=n;else i&&(t[i]="")})),t}},6617:function(e,t,n){"use strict";n.d(t,{C9:function(){return a.C9},Ds:function(){return i.Ds},P$:function(){return i.P$},Qg:function(){return a.Qg},Uy:function(){return a.Uy},kg:function(){return i.kg},qC:function(){return o.q},sD:function(){return i.sD},uW:function(){return a.uW},vB:function(){return r.v},v_:function(){return i.v_},vo:function(){return a.vo},w0:function(){return i.w0},zd:function(){return a.zd}});var r=n(7600),o=n(4469),i=n(3745),a=n(7306)},7306:function(e,t,n){"use strict";n.d(t,{C9:function(){return s},Qg:function(){return a},Uy:function(){return c},uW:function(){return o},vo:function(){return i},zd:function(){return u}});var r=n(3745),o=(n(1216),function(e,t){var n=(0,r.Ds)(e),o=(0,r.Ds)(t);return!(!n||!o)&&n.origin===o.origin}),i=function(e){return o(e,"https://js.stripe.com/v3/")},a=function(e){return i(e)||function(e){var t=(0,r.Ds)(e),n=t?t.host:"";return"stripe.com"===n||!!n.match(/\.stripe\.(com|me)$/)}(e)||function(e){var t,n=(0,r.Ds)(e),o=n?n.host:"";return o===((null===(t=(0,r.Ds)("https://checkout.link.com/"))||void 0===t?void 0:t.host)||"checkout.link.com")||"link.com"===o||!!o.match(/\.link\.(com)$/)}(e)},c=function(){return window.location.ancestorOrigins&&window.location.ancestorOrigins.length&&window.location.ancestorOrigins.length>0?window.location.ancestorOrigins[window.location.ancestorOrigins.length-1]:document.referrer?new URL(document.referrer).origin:null},s=function(){try{if(window.top!==window.self)return c()||void 0}catch(e){}},u=function(){try{return window.self!==window.top}catch(e){return!1}}},4469:function(e,t,n){"use strict";n.d(t,{q:function(){return o}});var r=n(9062),o=function e(t,n){var o=arguments.length>2&&void 0!==arguments[2]?arguments[2]:0;if(o>20)return"";var i=[];return Object.keys(t).forEach((function(a){var c=t[a],s=n?"".concat(n,"[").concat(a,"]"):a;if(c&&"object"==typeof c){var u=e(c,s,o+1);""!==u&&(i=[].concat((0,r.Z)(i),[u]))}else null!=c&&(i=[].concat((0,r.Z)(i),["".concat(s,"=").concat(encodeURIComponent(String(c)))]))})),i.join("&").replace(/%20/g,"+")}},3745:function(e,t,n){"use strict";n.d(t,{Ds:function(){return i},P$:function(){return a},kg:function(){return c},sD:function(){return o},v_:function(){return s},w0:function(){return u}});var r=/^(http(s)?):\/\//,o=function(e){return r.test(e)},i=function(e){if(!o(e))return null;var t;try{t=new URL(e)}catch(n){(t=document.createElement("a")).href=e}var n=t.protocol,r=t.host,i=t.pathname,a=t.hash,c=/:80$/,s=/:443$/;return"http:"===n&&c.test(r)?r=r.replace(c,""):"https:"===n&&s.test(r)&&(r=r.replace(s,"")),{host:r,protocol:n,origin:"".concat(n,"//").concat(r),pathname:i,hash:a}},a=function(e){var t=i(e);return t?t.origin:null},c=function(e){var t=a(e);if(!t)throw new Error('Invalid URL: "'.concat(e,'"'));return t},s=function(e,t){if("/"===t[0]){var n=i(e);return n?"".concat(n.origin).concat(t):t}var r=e.replace(/\/[^/]*$/,"/");return"".concat(r).concat(t)},u=function(e){return e.split("?")[0].split("#")[0]}},2580:function(e,t,n){"use strict";n.d(t,{Rz:function(){return s}});var r=n(3144),o=n(5671),i=n(136),a=n(9388),c=n(7112),s=function(){var e=arguments.length>1&&void 0!==arguments[1]?arguments[1]:"absurd";throw new Error(e)};Error},4693:function(e,t,n){"use strict";n.d(t,{Sl:function(){return o}});var r=new RegExp("^(?:4[0-9]{15}|(?:5[1-5]|2[2-7])[0-9]{14}|3[47][0-9]{13}|6[045][0-9]{14}|3[089][0-9]{14}|36[0-9]{12}|35[0-9]{14}|(?:62|81)[0-9]{11,}|(?:50|63)[0-9]{14})$"),o=function(e){if("string"!=typeof e)return!1;var t=e.replace(/[\s-]+/g,"").match(/\d{13,}/g);return!!t&&t.some((function(e){return r.test(e)&&function(e){for(var t="0".charCodeAt(0),n=e.length%2,r=0,o=e.length-1;o>=0;--o){var i=o%2===n,a=e.charCodeAt(o)-t;i&&(a*=2),a>9&&(a-=9),r+=a}return r%10==0}(e)}))}},9605:function(e,t,n){"use strict";n.d(t,{MO:function(){return c},oQ:function(){return a},rX:function(){return i}});var r=n(7974),o=(0,r.p5)("an Element",{_componentName:r.Z_,_groupId:r.Z_,_implementation:(0,r.mC)({_frame:(0,r.mC)({id:r.Z_})})}),i=function(e){var t=(0,r.ld)(o,e,"");return"error"===t.type?null:t.value},a=(0,r.p5)("an Elements group",{_elements:(0,r.CT)(o),_id:r.Z_,_isSubmitting:r.Xg,_commonOptions:(0,r.$N)({paymentMethodCreation:(0,r.jt)((0,r.kw)("manual")),payment_method_types:(0,r.jt)((0,r.AG)((0,r.CT)(r.Z_))),paymentMethodTypes:(0,r.jt)((0,r.AG)((0,r.CT)(r.Z_))),clientSecret:(0,r.jt)((0,r.AG)((0,r.$N)({id:r.Z_,clientSecret:r.Z_,type:r.Z_}))),mode:(0,r.jt)((0,r.AG)(r.Z_))}),_controller:(0,r.$N)({_id:r.Z_})}),c=function(e){var t=(0,r.ld)(a,e,"");return"error"===t.type?null:t.value}},1873:function(e,t,n){"use strict";n.d(t,{$3:function(){return a.$3},AG:function(){return a.AG},Ao:function(){return a.Ao},Bi:function(){return a.Bi},CT:function(){return a.CT},Ec:function(){return a.Ec},Fy:function(){return a.Fy},Gu:function(){return a.Gu},HM:function(){return a.HM},Kr:function(){return a.Kr},M2:function(){return a.M2},M4:function(){return a.M4},MO:function(){return o.MO},MZ:function(){return a.MZ},NM:function(){return a.NM},NQ:function(){return a.NQ},O:function(){return a.O},RH:function(){return a.RH},Rx:function(){return a.Rx},Ry:function(){return a.Ry},Rz:function(){return r.Rz},Sl:function(){return c.Sl},TX:function(){return a.TX},Wc:function(){return a.Wc},Xg:function(){return a.Xg},Z_:function(){return a.Z_},cV:function(){return a.cV},ci:function(){return a.ci},gy:function(){return a.gy},hN:function(){return a.hN},ig:function(){return a.ig},jt:function(){return a.jt},kG:function(){return i.k},kw:function(){return a.kw},ld:function(){return a.ld},mC:function(){return a.mC},n2:function(){return a.n2},oQ:function(){return o.oQ},or:function(){return a.or},p3:function(){return a.p3},rS:function(){return a.rS},rX:function(){return o.rX},ui:function(){return a.ui},uw:function(){return a.uw},uz:function(){return a.uz},x4:function(){return a.x4},xe:function(){return a.xe},yv:function(){return a.yv},z$:function(){return a.z$},zS:function(){return a.zS}});var r=n(2580),o=n(9605),i=n(9096),a=n(7974),c=n(4693)},9096:function(e,t,n){"use strict";function r(e,t){for(var n=arguments.length,r=new Array(n>2?n-2:0),o=2;o<n;o++)r[o-2]=arguments[o];if(!e){var i;if(void 0===t)i=new Error("Minified exception occurred; use the non-minified dev environment for the full error message and additional helpful warnings.");else{var a=0;(i=new Error(t.replace(/%s/g,(function(){return r[a++]})))).name="Invariant Violation"}throw i}}n.d(t,{k:function(){return r}})},7974:function(e,t,n){"use strict";n.d(t,{$3:function(){return v},$N:function(){return ie},AG:function(){return w},Ao:function(){return f},Bi:function(){return K},CT:function(){return X},Ec:function(){return T},Fy:function(){return Q},Gu:function(){return se},HM:function(){return O},Kr:function(){return Y},M2:function(){return U},M4:function(){return F},MZ:function(){return H},NM:function(){return ee},NQ:function(){return g},O:function(){return q},RH:function(){return y},Rx:function(){return j},Ry:function(){return W},TX:function(){return ae},Wc:function(){return x},Xg:function(){return Z},Z_:function(){return M},cV:function(){return R},ci:function(){return re},gy:function(){return D},hN:function(){return I},ig:function(){return B},jt:function(){return b},kw:function(){return A},ld:function(){return ce},mC:function(){return ne},n2:function(){return S},or:function(){return k},p3:function(){return G},p5:function(){return oe},rS:function(){return L},ui:function(){return C},uw:function(){return J},uz:function(){return V},x4:function(){return _},xe:function(){return E},yv:function(){return $},z$:function(){return N},zS:function(){return h}});var r=n(4942),o=n(9062),i=n(1413),a=n(8812),c=n(2024),s=n(6241),u=n(2141),l=n(9620),d=(n(6617),n(2580)),p=["card number","name"],m=["address","billingDetails","name","postal_code","postalCode","phone"],f=function(e,t,n){var r=n.path.reduce((function(e,t,n){return 0===n?t:0===t.indexOf(".")?"".concat(e,'["').concat(t,'"]'):"".concat(e,".").concat(t)}),"");return"undefined"===t?"Missing value for ".concat(n.label,": ").concat(r||"value"," should be ").concat(e,"."):"Invalid value for ".concat(n.label,": ").concat(r||"value"," should be ").concat(e,". You specified: ").concat(t,".")},_=function(e){var t=arguments.length>1&&void 0!==arguments[1]?arguments[1]:[];return{type:"valid",value:e,warnings:t}},h=function(e){return{error:e,errorType:"full",type:"error"}},y=function(e,t,n){var r=new a.No(f(e,t,n));return h(r)},v=function(e,t,n){return{expected:e,actual:function(e,t){var n=typeof e;switch(n){case"undefined":case"boolean":return"".concat(e);case"object":if(!e)return"".concat(e);var r=Object.keys(e);if(0===r.length)return JSON.stringify(e);if(t)return"object with keys: [".concat(r,"]");try{return JSON.stringify(e)}catch(e){return"object with keys: [".concat(r,"]")}default:var o="".concat(e);return t&&(o="".concat(n,": ").concat(function(e){if(e.length<=3)return"[redacted]";var t=e[0],n=e[e.length-1];return t+"*".repeat(e.length-2)+n}(o))),o}}(t,!m.every((function(e){return-1===n.path.indexOf(e)}))||!p.every((function(e){return-1===n.label.indexOf(e)}))),options:n,errorType:"mismatch",type:"error"}},g=function(e,t){return(0,i.Z)((0,i.Z)({},e),{},{path:[].concat((0,o.Z)(e.path),[t])})},b=function(e){return function(t,n){return void 0===t?_(t):e(t,n)}},w=function(e){return function(t,n){return null===t?_(t):e(t,n)}},k=function(e,t){return function(n,r){var o=function(e){var t=e.options.path.join(".")||"value";return{error:"".concat(t," should be ").concat(e.expected),actual:"".concat(t," as ").concat(e.actual)}},i=function(e,t,n){return h(new a.No("Invalid value for ".concat(e,": ").concat(t,". You specified ").concat(n,".")))},c=e(n,r),s=t(n,r);if("error"===c.type&&"error"===s.type){if("mismatch"===c.errorType&&"mismatch"===s.errorType){var u=o(c),l=u.error,d=u.actual,p=o(s),m=p.error,f=p.actual;return i(r.label,l===m?l:"".concat(l," or ").concat(m),d===f?d:"".concat(d," and ").concat(f))}if("mismatch"===c.errorType){var _=o(c),y=_.error,v=_.actual;return i(r.label,y,v)}if("mismatch"===s.errorType){var g=o(s),b=g.error,w=g.actual;return i(r.label,b,w)}return h(c.error)}return"valid"===c.type?c:s}},S=function(e,t){return function(n,r){return n instanceof e?_(n):v("a ".concat(t," instance"),n,r)}},P=function(e,t){return function(n,r){var o=(0,c.sE)(e,(function(e){return e===n}));if(void 0===o){var i=t?"a recognized string":"one of the following strings: ".concat(e.join(", "));return v(i,n,r)}return _(o)}},E=function(e){return function(t,n){return"string"==typeof t&&0===t.indexOf(e)?_(t):v("a string starting with ".concat(e),t,n)}},C=function(e,t){return function(n,r){return"string"==typeof n&&n.length>=e&&n.length<=t?_(n):v(e===t?"a string of ".concat(e," characters"):"a string with ".concat(e," to ").concat(t," characters"),n,r)}},A=function(){for(var e=arguments.length,t=new Array(e),n=0;n<e;n++)t[n]=arguments[n];return P(t,!1)},N=function(){for(var e=arguments.length,t=new Array(e),n=0;n<e;n++)t[n]=arguments[n];return P(t,!0)},I=A.apply(void 0,(0,o.Z)(u.J$)),R=A.apply(void 0,(0,o.Z)(s.QT)),T=A.apply(void 0,(0,o.Z)(Object.keys(l.Kl))),M=function(e,t){return"string"==typeof e?_(e):v("a string",e,t)},O=function(e,t){return"true"===e?_(!0):"false"===e?_(!1):v("a boolean",""===e?'""':e,t)},x=function(e,t){return function(n,r){return void 0===n?_(t()):e(n,r)}},Z=function(e,t){return"boolean"==typeof e?_(e):v("a boolean",e,t)},j=function(e,t){return"number"==typeof e?_(e):v("a number",e,t)},L=function(e,t){return function(n,r){var o=M(n,r);if("error"===o.type)return o;var i=Number(o.value);return"string"==typeof n&&i>=e&&i<=t?_(i):v("a number from ".concat(e," to ").concat(t),n,r)}},B=function(e){return function(t,n){var r=M(t,n);if("error"===r.type)return r;var o=Number(r.value);return"string"==typeof t&&o>e?_(o):v("a number greater than ".concat(e),t,n)}},D=function(e){return function(t,n){var r=M(t,n);if("error"===r.type)return r;var o=Number(r.value);return"string"==typeof t&&o>=e?_(o):v("a number greater than or equal to ".concat(e),t,n)}},q=function(e,t){return function(n,r){return"number"==typeof n&&n>=e&&n<=t?_(n):v("a number from ".concat(e," to ").concat(t),n,r)}},F=function(e){return function(t,n){return"number"==typeof t&&t>e?_(t):v("a number greater than ".concat(e),t,n)}},U=function(e){return function(t,n){return"number"==typeof t&&t>=e?_(t):v("a number greater than or equal to ".concat(e),t,n)}},G=function(e,t){return function(n,r){return n===e?_(e):v(t||String(e),n,r)}},z=function(e){return function(t,n){return"number"==typeof t&&t===parseInt(t,10)&&(!e||t>=0)?_(t):v(e?"a positive amount in the currency's subunit":"an amount in the currency's subunit",t,n)}},K=function(e,t){return z(!1)(e,t)},H=function(e,t){return z(!0)(e,t)},Y=function e(t,n){if(t){if("string"==typeof t)try{var r=new Date(t);if("object"==typeof r&&r.toISOString()===t)return e(r,n)}catch(e){}if("object"==typeof t){var o=t;if("function"==typeof o.getTime&&o.getTime()>=Date.now()-1e3)return _(o)}}return v("a future Date",t,n)},W=function(e,t){return e&&"object"==typeof e?_(e):v("an object",e,t)},V=function(e,t){return"function"==typeof e?_(e):v("function",e,t)},X=function(e){return function(t,n){return Array.isArray(t)?t.map((function(t,r){return e(t,g(n,String(r)))})).reduce((function(e,t){return"error"===e.type?e:"error"===t.type?t:_([].concat((0,o.Z)(e.value),[t.value]),[].concat((0,o.Z)(e.warnings),(0,o.Z)(t.warnings)))}),_([])):v("array",t,n)}},Q=function(e,t){return function(n,r){var o=X(e)(n,r);return"error"===o.type?o:o.value.length<t?_(n):v("an array of size less than ".concat(t),n,r)}},J=function(e){return function(t){return function(n,r){if(Array.isArray(n)){var o=t(n,r);if("valid"===o.type)for(var i={},c=0;c<o.value.length;c+=1){var s=o.value[c];if("object"==typeof s&&s&&"string"==typeof s[e]){var u=s[e],l="_".concat(u);if(i[l])return h(new a.No("Duplicate value for ".concat(e,": ").concat(u,". The property '").concat(e,"' of '").concat(r.path.join("."),"' has to be unique.")));i[l]=!0}}return o}return v("array",n,r)}}},$=function(e){return function(t,n){return void 0===t?_(void 0):v("used in ".concat(e," instead"),t,n)}},ee=function(e){return function(t){return void 0===t?_(void 0):h(new a.No(e))}},te=function(e){var t=arguments.length>1&&void 0!==arguments[1]?arguments[1]:{},n=t.unrecognizedKeyBehavior,s=t.name;return function(t,u){var l=null!=n?n:"warn";if(t&&"object"==typeof t&&!Array.isArray(t)){var d=t,p=(0,c.sE)(Object.keys(d),(function(t){return!e[t]}));if(p&&"error"===l)return h(new a.No("Invalid ".concat(u.label," parameter: ").concat([].concat((0,o.Z)(u.path),[p]).join(".")," is not an accepted parameter.")));var m=Object.keys(d),f=_("passthrough"===l?(0,i.Z)({},t):{});return p&&"warn"===l&&(f=m.reduce((function(t,n){return e[n]?t:_(t.value,[].concat((0,o.Z)(t.warnings),["Unrecognized ".concat(u.label," parameter: ").concat([].concat((0,o.Z)(u.path),[n]).join(".")," is not a recognized parameter. This may cause issues with your integration in the future.")]))}),f)),Object.keys(e).reduce((function(n,a){if("error"===n.type)return n;var c=(0,e[a])(d[a],g(u,a));return"valid"===c.type&&void 0!==c.value?_((0,i.Z)((0,i.Z)({},n.value),{},(0,r.Z)({},a,c.value)),[].concat((0,o.Z)(n.warnings),(0,o.Z)(c.warnings))):"valid"===c.type?_(n.value,[].concat((0,o.Z)(n.warnings),(0,o.Z)(c.warnings))):s?v(s,t,u):c}),f)}return v(null!=s?s:"an object",t,u)}},ne=function(e){return te(e,{unrecognizedKeyBehavior:"warn"})},re=function(e){return te(e,{unrecognizedKeyBehavior:"error"})},oe=function(e,t){return te(t,{unrecognizedKeyBehavior:"ignore",name:e})},ie=function(e){return te(e,{unrecognizedKeyBehavior:"ignore"})},ae=function(e){return te(e,{unrecognizedKeyBehavior:"passthrough"})},ce=function(e,t,n,r){var o=r||{},i=e(t,{authenticatedOrigin:o.authenticatedOrigin||"",element:o.element||"",label:n,path:o.path||[]});return"valid"===i.type||"full"===i.errorType?i:{type:"error",errorType:"full",error:new a.No(f(i.expected,i.actual,i.options))}},se=function(e,t,n,r){var o=ce(e,t,n,r);switch(o.type){case"valid":return{value:o.value,warnings:o.warnings};case"error":throw o.error;default:return(0,d.Rz)(o)}}},925:function(e,t,n){"use strict";n.d(t,{CF:function(){return c},Jt:function(){return f},KC:function(){return a},NX:function(){return m},Nb:function(){return o},PS:function(){return s},Pp:function(){return l},SZ:function(){return p},Xd:function(){return u},et:function(){return i},kE:function(){return d},zc:function(){return _}});var r=n(1413),o=["ready","focus","blur","escape"],i="StripeElement",a={margin:"0",padding:"0",border:"none",display:"block",background:"transparent",position:"relative",opacity:"1"},c={height:"2px",margin:"-4px",width:"calc(100% + 8px)"},s={position:"fixed",top:"0",right:"0",bottom:"0",left:"0","z-index":"9999999"},u=300,l={position:"absolute",top:"0",right:"0",bottom:"0",left:"0","z-index":"1",background:"rgba(0,0,0,.75)",opacity:"0","will-change":"transform",transition:"opacity ".concat(u,"ms ease")},d=(0,r.Z)((0,r.Z)({},l),{},{opacity:"1"}),p={"align-items":"center",display:"flex","flex-direction":"column",position:"relative",top:"50%",left:"50%",transform:"translate(-50%, -50%)","-webkit-transform":"translate(-50%, -50%)"},m={color:"#fff","margin-top":"24px","padding-right":"28px","padding-left":"28px","text-align":"center"},f={"max-width":"430px"},_={addressLine:[],country:"",postalCode:"",recipient:"",region:"",city:"",phone:"",sortingCode:"",dependentLocality:"",organization:""}},5962:function(e,t,n){"use strict";n.d(t,{C:function(){return l}});var r=n(1413),o=n(4200),i=n(3550),a=n(925),c=n(4417),s=n(6274).Promise,u=function(e,t){setTimeout(t,e+16)},l=function(e,t,n){var c={unmounted:!1,restoreScroll:function(){},restoreFocus:function(){return s.resolve()}},l=(0,o.Xq)(),p=document.createElement("div");(0,o.yq)(p,a.PS);var m=document.createElement("div");(0,o.yq)(m,a.Pp);var f=document.createElement("div"),_=document.createTextNode(t);f.appendChild(_),(0,o.yq)(f,(0,r.Z)((0,r.Z)((0,r.Z)({},a.NX),l.clientWidth>400?a.Jt:{}),n));var h=document.createElement("div");h.appendChild(d(e)),h.appendChild(f),(0,o.yq)(h,a.SZ),m.appendChild(h),p.appendChild(m);return{mount:(0,i.$M)((function(){c.restoreScroll=(0,o.MV)();var e=(0,o.W3)(null),t=e.lockedPromise,n=e.lockedElements;c.restoreFocus=function(){return(0,o.gl)(t,n)},l.appendChild(p),(0,o.Ql)((function(){new s((function(e){(0,o.yq)(m,a.kE),u(a.Xd,e)}))}))})),unmount:function(){return c.unmounted?s.resolve():(c.unmounted=!0,c.restoreScroll(),new s((function(e){(0,o.yq)(m,a.Pp),u(a.Xd,e)})).then((function(){l.removeChild(p)})),c.restoreFocus())}}},d=function(e){if((0,c.r2)(e))return document.createElementNS("http://www.w3.org/2000/svg","svg");switch(e){case"paypal":return function(){var e=document.createElementNS("http://www.w3.org/2000/svg","svg");e.style.verticalAlign="middle",e.setAttributeNS(null,"width","149"),e.setAttributeNS(null,"height","37"),e.setAttributeNS(null,"viewBox","0 0 ".concat("149"," 37")),e.setAttributeNS(null,"role","presentation"),e.setAttributeNS(null,"fill","none");var t=document.createElementNS("http://www.w3.org/2000/svg","g");t.setAttributeNS(null,"clip-path","url(#a)");var n=document.createElementNS("http://www.w3.org/2000/svg","path");n.setAttributeNS(null,"fill","#fff"),n.setAttributeNS(null,"d","M55.673 7.515h-7.809c-.534 0-.988.43-1.072 1.013l-3.158 22.155c-.063.438.243.832.644.832h3.728c.534 0 .989-.43 1.072-1.015l.852-5.976c.082-.584.538-1.014 1.07-1.014h2.472c5.144 0 8.113-2.754 8.888-8.212.35-2.388.015-4.264-.996-5.578-1.11-1.442-3.078-2.205-5.691-2.205Zm.9 8.091c-.426 3.1-2.567 3.1-4.637 3.1h-1.178l.826-5.79c.05-.35.323-.607.643-.607h.54c1.41 0 2.74 0 3.427.89.41.53.536 1.318.38 2.408ZM80.633 14.77h-4.198a.733.733 0 0 0-.722.62l-.185 1.183-.294-.429c-.909-1.328-2.935-1.772-4.958-1.772-4.638 0-8.6 3.538-9.372 8.5-.401 2.475.17 4.842 1.564 6.493 1.279 1.518 3.11 2.15 5.287 2.15 3.738 0 5.81-2.42 5.81-2.42l-.187 1.175c-.07.449.273.851.72.851h3.782a1.22 1.22 0 0 0 1.203-1.036l2.269-14.466a.731.731 0 0 0-.72-.85Zm-5.851 8.226c-.406 2.415-2.309 4.035-4.737 4.035-1.219 0-2.193-.393-2.818-1.14-.62-.74-.856-1.794-.659-2.969.378-2.394 2.314-4.068 4.704-4.068 1.192 0 2.161.4 2.8 1.152.64.76.893 1.82.71 2.99ZM101.264 16.086h-3.923c-.374 0-.726.188-.938.502l-5.41 8.042-2.294-7.728a1.137 1.137 0 0 0-1.087-.816h-3.855a.685.685 0 0 0-.644.907l4.32 12.796-4.062 5.786a.686.686 0 0 0 .555 1.083h3.918c.371 0 .72-.183.93-.49l13.048-19.005c.312-.455-.009-1.077-.558-1.077ZM113.992 7.515h-7.81c-.533 0-.988.43-1.071 1.013l-3.158 22.155c-.063.438.243.832.641.832h4.008c.372 0 .691-.301.749-.71l.896-6.28c.082-.585.538-1.015 1.071-1.015h2.471c5.145 0 8.112-2.754 8.889-8.212.35-2.388.014-4.264-.997-5.578-1.109-1.442-3.076-2.205-5.689-2.205Zm.9 8.091c-.425 3.1-2.566 3.1-4.638 3.1h-1.177l.828-5.79c.049-.35.321-.607.642-.607h.54c1.409 0 2.74 0 3.427.89.41.53.535 1.318.378 2.408ZM138.947 14.77h-4.196a.728.728 0 0 0-.72.62l-.186 1.183-.295-.429c-.909-1.328-2.934-1.772-4.957-1.772-4.639 0-8.599 3.538-9.371 8.5-.4 2.475.168 4.842 1.562 6.493 1.282 1.518 3.11 2.15 5.288 2.15 3.738 0 5.81-2.42 5.81-2.42l-.187 1.175c-.07.449.273.851.723.851h3.78a1.22 1.22 0 0 0 1.203-1.036l2.27-14.466a.735.735 0 0 0-.724-.85Zm-5.852 8.226c-.402 2.415-2.308 4.035-4.736 4.035-1.217 0-2.193-.393-2.819-1.14-.62-.74-.854-1.794-.659-2.969.381-2.394 2.314-4.068 4.704-4.068 1.193 0 2.162.4 2.8 1.152.642.76.896 1.82.71 2.99ZM143.076 8.124l-3.388 22.56c-.066.436.257.83.679.83h3.406c.566 0 1.046-.429 1.133-1.014l3.341-22.153c.067-.437-.257-.832-.678-.832h-3.814a.7.7 0 0 0-.679.609ZM8.447 34.943l.65-4.048-1.447-.033H.744L5.544.984a.393.393 0 0 1 .39-.326h11.643c3.866 0 6.533.79 7.926 2.348.653.732 1.069 1.496 1.27 2.337.211.882.215 1.937.009 3.222l-.015.094v.824l.653.363c.55.287.987.615 1.322.99.559.625.92 1.42 1.072 2.362.158.97.106 2.122-.152 3.428-.298 1.501-.78 2.809-1.43 3.88a8.035 8.035 0 0 1-2.266 2.437c-.864.602-1.89 1.059-3.051 1.351-1.125.288-2.407.433-3.813.433h-.907c-.648 0-1.277.23-1.771.64a2.68 2.68 0 0 0-.924 1.619l-.068.364-1.147 7.136-.052.262c-.014.083-.037.125-.072.153a.194.194 0 0 1-.12.042H8.448Z"),t.appendChild(n);var r=document.createElementNS("http://www.w3.org/2000/svg","path");r.setAttributeNS(null,"fill","#BFBFBF"),r.setAttributeNS(null,"d","M26.996 9.229c-.032.218-.07.441-.11.67-1.423 7.739-6.29 10.412-12.507 10.412h-3.165c-.76 0-1.4.585-1.52 1.38l-1.62 10.888-.459 3.087c-.077.521.303.992.8.992h5.613c.665 0 1.23-.512 1.335-1.207l.055-.302 1.057-7.106.068-.39c.103-.697.669-1.209 1.334-1.209h.84c5.438 0 9.696-2.34 10.94-9.11.52-2.828.251-5.19-1.125-6.85a5.42 5.42 0 0 0-1.536-1.255Z"),t.appendChild(r);var o=document.createElementNS("http://www.w3.org/2000/svg","path");o.setAttributeNS(null,"fill","#fff"),o.setAttributeNS(null,"d","M26.565 8.059a12.448 12.448 0 0 0-1.509-.327c-.93-.147-1.95-.217-3.043-.217h-9.22c-.228 0-.444.05-.637.14a1.44 1.44 0 0 0-.818 1.076L9.377 20.875l-.057.354c.13-.8.828-1.388 1.657-1.388h3.452c6.78 0 12.087-2.69 13.639-10.475.046-.23.085-.455.12-.674a8.376 8.376 0 0 0-1.275-.526c-.113-.037-.23-.073-.348-.107Z"),t.appendChild(o);var i=document.createElementNS("http://www.w3.org/2000/svg","path");i.setAttributeNS(null,"fill","#fff"),i.setAttributeNS(null,"d","M12.125 9.512a1.35 1.35 0 0 1 .771-1.007 1.42 1.42 0 0 1 .6-.132H22.2c1.03 0 1.993.065 2.871.203a11.81 11.81 0 0 1 1.753.406c.433.14.834.304 1.204.494.436-2.7-.003-4.538-1.505-6.202-1.656-1.832-4.645-2.616-8.47-2.616H6.949c-.78 0-1.447.552-1.568 1.303L.756 30.443c-.091.563.356 1.072.941 1.072h6.855l1.721-10.61 1.852-11.393Z"),t.appendChild(i);var a=document.createElementNS("http://www.w3.org/2000/svg","defs"),c=document.createElementNS("http://www.w3.org/2000/svg","clipPath");c.setAttributeNS(null,"id","a");var s=document.createElementNS("http://www.w3.org/2000/svg","path");return s.setAttributeNS(null,"fill","#fff"),s.setAttributeNS(null,"d","M.744.658h147.512v36H.744z"),c.appendChild(s),a.appendChild(c),e.appendChild(t),e.appendChild(a),e}();case"google_pay":return function(){var e=document.createElementNS("http://www.w3.org/2000/svg","svg");e.style.verticalAlign="middle",e.setAttributeNS(null,"width","95"),e.setAttributeNS(null,"height","51"),e.setAttributeNS(null,"viewBox","0 0 ".concat("95"," 51")),e.setAttributeNS(null,"role","presentation"),e.setAttributeNS(null,"fill","none");var t=document.createElementNS("http://www.w3.org/2000/svg","path");t.setAttributeNS(null,"fill","#fff"),t.setAttributeNS(null,"d","M69.734.562H25.266C11.37.562 0 11.855 0 25.658 0 39.46 11.37 50.754 25.266 50.754h44.468C83.63 50.754 95 39.46 95 25.658 95 11.855 83.63.562 69.734.562Z"),e.appendChild(t);var n=document.createElementNS("http://www.w3.org/2000/svg","path");n.setAttributeNS(null,"fill","#3C4043"),n.setAttributeNS(null,"d","M69.734 2.594c3.12 0 6.152.615 9.007 1.82a23.432 23.432 0 0 1 7.39 4.956 23.118 23.118 0 0 1 4.99 7.34 22.636 22.636 0 0 1 1.833 8.948c0 3.099-.62 6.11-1.832 8.946a23.258 23.258 0 0 1-4.99 7.34 23.291 23.291 0 0 1-7.39 4.957 23.055 23.055 0 0 1-9.008 1.82H25.266c-3.12 0-6.152-.615-9.007-1.82a23.432 23.432 0 0 1-7.39-4.956 23.116 23.116 0 0 1-4.99-7.34 22.634 22.634 0 0 1-1.832-8.947c0-3.1.619-6.111 1.831-8.947a23.257 23.257 0 0 1 4.99-7.34 23.29 23.29 0 0 1 7.39-4.957 23.055 23.055 0 0 1 9.008-1.82h44.468Zm0-2.032H25.266C11.37.562 0 11.855 0 25.658 0 39.46 11.37 50.754 25.266 50.754h44.468C83.63 50.754 95 39.46 95 25.658 95 11.855 83.63.562 69.734.562Z"),e.appendChild(n);var r=document.createElementNS("http://www.w3.org/2000/svg","path");r.setAttributeNS(null,"fill","#3C4043"),r.setAttributeNS(null,"d","M45.403 27.44v7.59h-2.425V16.285h6.43c1.63 0 3.019.54 4.156 1.619 1.162 1.079 1.743 2.397 1.743 3.953 0 1.593-.58 2.91-1.743 3.977-1.124 1.067-2.514 1.594-4.156 1.594h-4.005v.012Zm0-8.847v6.538h4.055c.96 0 1.769-.327 2.4-.967.645-.64.973-1.418.973-2.296 0-.866-.328-1.631-.973-2.271-.631-.665-1.427-.991-2.4-.991h-4.055v-.013ZM61.649 21.78c1.794 0 3.209.477 4.245 1.43 1.036.954 1.553 2.26 1.553 3.916v7.905h-2.311v-1.782h-.101c-.998 1.468-2.337 2.196-4.005 2.196-1.428 0-2.615-.414-3.575-1.255-.96-.84-1.44-1.882-1.44-3.137 0-1.33.505-2.384 1.516-3.162 1.01-.79 2.362-1.18 4.042-1.18 1.44 0 2.628.264 3.55.791v-.552c0-.84-.328-1.543-.998-2.133a3.437 3.437 0 0 0-2.35-.878c-1.351 0-2.425.564-3.209 1.706l-2.135-1.33c1.175-1.694 2.919-2.535 5.218-2.535Zm-3.133 9.31c0 .628.265 1.155.809 1.57.53.414 1.162.627 1.882.627 1.023 0 1.933-.377 2.728-1.13.796-.752 1.2-1.63 1.2-2.647-.757-.59-1.806-.891-3.158-.891-.985 0-1.806.238-2.463.703-.67.489-.998 1.079-.998 1.769ZM80.636 22.194l-8.085 18.471h-2.5l3.006-6.462-5.331-12.009h2.64l3.84 9.21h.05l3.74-9.21h2.64Z"),e.appendChild(r);var o=document.createElementNS("http://www.w3.org/2000/svg","path");o.setAttributeNS(null,"fill","#4285F4"),o.setAttributeNS(null,"d","M35.756 25.908c0-.785-.07-1.537-.202-2.26H25.387v4.141l5.855.002a4.98 4.98 0 0 1-2.173 3.335v2.686h3.486c2.035-1.87 3.2-4.636 3.2-7.904Z"),e.appendChild(o);var i=document.createElementNS("http://www.w3.org/2000/svg","path");i.setAttributeNS(null,"fill","#34A853"),i.setAttributeNS(null,"d","M29.07 31.126c-.97.65-2.22 1.03-3.681 1.03-2.824 0-5.22-1.89-6.077-4.437h-3.595v2.77a10.83 10.83 0 0 0 9.672 5.921c2.923 0 5.379-.955 7.166-2.599l-3.485-2.685Z"),e.appendChild(i);var a=document.createElementNS("http://www.w3.org/2000/svg","path");a.setAttributeNS(null,"fill","#FABB05"),a.setAttributeNS(null,"d","M18.974 25.664c0-.716.12-1.407.339-2.057v-2.77h-3.596a10.635 10.635 0 0 0-1.15 4.827c0 1.736.415 3.375 1.15 4.827l3.596-2.77a6.444 6.444 0 0 1-.339-2.057Z"),e.appendChild(a);var c=document.createElementNS("http://www.w3.org/2000/svg","path");return c.setAttributeNS(null,"fill","#E94235"),c.setAttributeNS(null,"d","M25.389 19.17c1.595 0 3.024.546 4.152 1.613l3.089-3.066c-1.876-1.735-4.322-2.8-7.241-2.8-4.229 0-7.891 2.409-9.672 5.92l3.595 2.77c.858-2.547 3.253-4.437 6.077-4.437Z"),e.appendChild(c),e}();default:return document.createElementNS("http://www.w3.org/2000/svg","svg")}}},7030:function(e,t,n){"use strict";n.d(t,{Kb:function(){return s},Nb:function(){return d},P0:function(){return p},et:function(){return l},tk:function(){return u}});var r,o=n(4942),i=n(4716),a=n(942),c=n(1925),s="".concat(i.A2,"-input"),u=("".concat(i.A2,"-inputAfter"),"".concat(i.A2,"-safariInput")),l="StripeElement",d=["focus","blur","escape","change","loaderstart"],p=(r={},(0,o.Z)(r,a.Yj.linkAuthentication,c.NC.LINK_AUTHENTICATION_ELEMENT),(0,o.Z)(r,a.Yj.payment,c.NC.PAYMENT_ELEMENT),(0,o.Z)(r,a.Yj.shippingAddress,c.NC.ADDRESS_ELEMENT),(0,o.Z)(r,a.Yj.address,c.NC.ADDRESS_ELEMENT),(0,o.Z)(r,a.Yj.autocompleteSuggestions,c.NC.AUTOCOMPLETE_SUGGESTIONS_ELEMENT),(0,o.Z)(r,a.Yj.achBankSearchResults,c.NC.ACH_BANK_SEARCH_RESULTS_ELEMENT),(0,o.Z)(r,a.Yj.paymentMethodMessaging,c.NC.PAYMENT_METHOD_MESSAGING_ELEMENT),r)},9144:function(e,t,n){"use strict";n.d(t,{KC:function(){return r},ZS:function(){return o}});var r={margin:"0",padding:"0",border:"none",display:"block",background:"transparent",position:"relative",opacity:"1",clear:"both"},o={border:"none",display:"block",position:"absolute",height:"1px",top:"-1px",left:"0",padding:"0",margin:"0",width:"100%",opacity:"0",background:"transparent","pointer-events":"none","font-size":"16px"}},6677:function(e,t,n){"use strict";var r,o,i,a=n(1413),c=n(9062),s=n(5671),u=n(3144),l=n(4942),d=n(5987),p=n(7462),m=n(2963),f=n(7326),_=n(136),h=n(9388),y=n(1873),v=n(5558),g=n(4200),b=n(3333),w=n(6617),k=n(8184),S=n(1765),P=n(2024),E=n(8812),C=n(2826),A=n(942),N=function(e,t){var n=e.reduce((function(e,n){var r=function(e,t){var n=e.indexOf(":");if(-1===n)throw new E.No("Invalid css declaration in file from ".concat(t,': "').concat(e,'"'));var r=e.slice(0,n).trim(),o=A.Pp[r];if(!o)throw new E.No("Unsupported css property in file from ".concat(t,': "').concat(r,'"'));return{property:o,value:e.slice(n+1).trim()}}(n,t),o=r.property,i=r.value;return(0,a.Z)((0,a.Z)({},e),{},(0,l.Z)({},o,i))}),{});return["family","src"].forEach((function(e){if(!n[e])throw new E.No("Missing css property in file from ".concat(t,': "').concat(A.QL[e],'"'))})),n},I=function(e){return(0,C.h)({url:e,method:"GET"}).then((function(e){return e.responseText})).then((function(t){var n=function(e,t){var n=e.match(/@font-face[ ]?{[^}]*}/g);if(!n)throw new E.No("No @font-face rules found in file from ".concat(t));return n}(t,e);return n.map((function(t){var n,r=function(e,t){var n=e.replace(/\/\*.*\*\//g,"").trim(),r=(n.length&&/;$/.test(n)?n:"".concat(n,";")).match(/((([^;(]*\([^()]*\)[^;)]*)|[^;]+)+)(?=;)/g);if(!r)throw new E.No("Found @font-face rule containing no valid font-properties in file from ".concat(t));return r}((n=t.match(/@font-face[ ]?{([^}]*)}/))?n[1]:"",e);return N(r,e)}))}))},R=n(4505),T=n(4716),M=function(e,t){var n,r="string"==typeof(n=e)&&(0,P.sE)(Object.keys(T.YA),(function(e){return e===n}))||null;if(!r||!function(e,t){var n=S.MJ[e];return!n||(0,S.uN)(t,n)}(r,t)){var o="string"==typeof e?e:typeof e;throw new E.No("A valid Element name must be provided. Valid Elements are:\n  ".concat(Object.keys(T.YA).filter((function(e){return!T.YA[e].beta})).join(", "),"; you passed: ").concat(o,"."))}},O=n(8547),x=n(3324),Z=n(7710),j=n(4775),L={base:(0,y.jt)(y.Ry),complete:(0,y.jt)(y.Ry),empty:(0,y.jt)(y.Ry),invalid:(0,y.jt)(y.Ry),paymentRequestButton:(0,y.jt)(y.Ry)},B={classes:(0,y.jt)((0,y.mC)({base:(0,y.jt)(y.Z_),complete:(0,y.jt)(y.Z_),empty:(0,y.jt)(y.Z_),focus:(0,y.jt)(y.Z_),invalid:(0,y.jt)(y.Z_),webkitAutofill:(0,y.jt)(y.Z_)})),hidePostalCode:(0,y.jt)(y.Xg),hideIcon:(0,y.jt)(y.Xg),showIcon:(0,y.jt)(y.Xg),disableMultipleButtons:(0,y.jt)(y.Xg),style:(0,y.jt)((0,y.mC)(L)),iconStyle:(0,y.jt)((0,y.kw)("solid","default")),value:(0,y.jt)((0,y.or)(y.Z_,y.Ry)),__privateCvcOptional:(0,y.jt)(y.Xg),__privateValue:(0,y.jt)((0,y.or)(y.Z_,y.Ry)),__privateEmitIbanValue:(0,y.jt)(y.Xg),error:(0,y.jt)((0,y.mC)({type:y.Z_,code:(0,y.jt)(y.Z_),decline_code:(0,y.jt)(y.Z_),param:(0,y.jt)(y.Z_)})),locale:(0,y.yv)("elements()"),fonts:(0,y.yv)("elements()"),placeholder:(0,y.jt)(y.Z_),disabled:(0,y.jt)(y.Xg),placeholderCountry:(0,y.jt)(y.Z_),paymentRequest:(0,y.jt)((0,y.n2)(Z.Z,"stripe.paymentRequest(...)")),supportedCountries:(0,y.jt)((0,y.CT)(y.Z_)),accountHolderType:(0,y.jt)((0,y.kw)("individual","company")),issuingCard:(0,y.jt)(y.Z_),ephemeralKeySecret:(0,y.jt)(y.Z_),nonce:(0,y.jt)(y.Z_),toCopy:(0,y.jt)((0,y.kw)("number","cvc","expiry","pin"))},D=(0,a.Z)((0,a.Z)({},B),{},{disableLink:(0,y.jt)(y.Xg),preferredNetwork:(0,y.jt)((0,y.CT)(y.kw.apply(void 0,(0,c.Z)(j.uR))))}),q=(0,y.mC)(D),F=(0,y.mC)(B),U=n(1925),G=(r={},(0,l.Z)(r,A.Yj.card,U.NC.CARD_ELEMENT_COMBINED),(0,l.Z)(r,A.Yj.cardNumber,U.NC.CARD_ELEMENT_SPLIT),(0,l.Z)(r,A.Yj.cardExpiry,U.NC.CARD_ELEMENT_SPLIT),(0,l.Z)(r,A.Yj.cardCvc,U.NC.CARD_ELEMENT_SPLIT),(0,l.Z)(r,A.Yj.postalCode,U.NC.CARD_ELEMENT_SPLIT),(0,l.Z)(r,A.Yj.paymentRequestButton,U.NC.PAYMENT_REQUEST_ELEMENT),(0,l.Z)(r,A.Yj.iban,U.NC.IBAN_ELEMENT),(0,l.Z)(r,A.Yj.idealBank,U.NC.IDEAL_BANK_ELEMENT),(0,l.Z)(r,A.Yj.p24Bank,U.NC.P24_BANK_ELEMENT),(0,l.Z)(r,A.Yj.auBankAccount,U.NC.AU_BANK_ACCOUNT_ELEMENT),(0,l.Z)(r,A.Yj.fpxBank,U.NC.FPX_BANK_ELEMENT),(0,l.Z)(r,A.Yj.issuingCardNumberDisplay,U.NC.ISSUING_CARD_NUMBER_DISPLAY_ELEMENT),(0,l.Z)(r,A.Yj.issuingCardCopyButton,U.NC.ISSUING_CARD_COPY_BUTTON_ELEMENT),(0,l.Z)(r,A.Yj.issuingCardCvcDisplay,U.NC.ISSUING_CARD_CVC_DISPLAY_ELEMENT),(0,l.Z)(r,A.Yj.issuingCardExpiryDisplay,U.NC.ISSUING_CARD_EXPIRY_DISPLAY_ELEMENT),(0,l.Z)(r,A.Yj.issuingCardPinDisplay,U.NC.ISSUING_CARD_PIN_DISPLAY_ELEMENT),(0,l.Z)(r,A.Yj.epsBank,U.NC.EPS_BANK_ELEMENT),(0,l.Z)(r,A.Yj.netbankingBank,U.NC.NETBANKING_BANK_ELEMENT),(0,l.Z)(r,A.Yj.afterpayClearpayMessageModal,U.NC.AFTERPAY_MESSAGE_MODAL_ELEMENT),(0,l.Z)(r,A.Yj.autocompleteSuggestions,U.NC.AUTOCOMPLETE_SUGGESTIONS_ELEMENT),(0,l.Z)(r,A.Yj.achBankSearchResults,U.NC.ACH_BANK_SEARCH_RESULTS_ELEMENT),(0,l.Z)(r,A.Yj.linkAuthentication,U.NC.LINK_AUTHENTICATION_ELEMENT),(0,l.Z)(r,A.Yj.address,U.NC.ADDRESS_ELEMENT),(0,l.Z)(r,A.Yj.payment,U.NC.PAYMENT_ELEMENT),(0,l.Z)(r,A.Yj.paymentMethodMessaging,U.NC.PAYMENT_METHOD_MESSAGING_ELEMENT),r),z=n(9144),K=function(e){var t=(0,g.Dx)(e,null);return!!t&&"rtl"===t.getPropertyValue("direction")},H=function(){document.activeElement&&document.activeElement.blur&&document.activeElement.blur()},Y=n(7030),W=function(e){var t=document.createElement("input");return t.className=e,t.setAttribute("aria-hidden","true"),t.setAttribute("aria-label"," "),t.setAttribute("autocomplete","false"),t.maxLength=1,t.disabled=!0,(0,g.yq)(t,z.ZS),t},V=function(e){var t=getComputedStyle(e);return"0px"!==t.borderBottomWidth||"none"!==t.boxShadow||"rgba(0, 0, 0, 0)"!==t.backgroundColor||"none"!==t.backgroundImage},X=function(e){var t=getComputedStyle(e);return"0px"!==t.borderRadius&&"hidden"===t.overflow},Q={margin:"0",padding:"0",border:"none",display:"block",background:"transparent",position:"relative",opacity:"1"},J=n(1743),$=n(9706),ee=["test_id"],te=function(e){switch(e.type){case"object":return ee.push(e.object.id),{issuingCard:e.object};case"error":return{error:e.error};default:return(0,y.Rz)(e)}},ne=function(e){switch(e.type){case"object":return{nonce:e.object.public_nonce};case"error":return{error:e.error};default:return(0,y.Rz)(e)}},re=n(9792),oe=n(4044),ie=n(4436),ae=n(6274).Promise,ce=function(e){return parseFloat(e.replace("px",""))||0},se=function(e,t){if(!e)return{source:"frame",outerHeight:Math.max(28,t.clientHeight),innerHeight:t.clientHeight,outerBorderRadius:0,outerPadding:null,hasInputBoxStyles:!1};var n,r,o,i,a,c,s,u,l,d,p,m=(r=t,o=(n=e).getBoundingClientRect(),i=r.getBoundingClientRect(),a=getComputedStyle(n),c=a.borderTopWidth,s=a.borderBottomWidth,u=a.borderLeftWidth,l=a.borderRightWidth,{top:i.top-o.top-ce(c),bottom:o.bottom-i.bottom-ce(s),left:i.left-o.left-ce(u),right:o.right-i.right-ce(l)}),f=t.clientHeight,_=2*Math.min(m.top,m.bottom)+f;return{source:"wrapper",outerHeight:Math.round(10*Math.min(_,e.clientHeight))/10,innerHeight:t.clientHeight,outerBorderRadius:(d=e,p=getComputedStyle(d),-1!==p.borderRadius.indexOf(" ")?0:ce(p.borderRadius)),outerPadding:m,hasInputBoxStyles:V(e)}},ue=function(e,t){return new ae((function(n){(0,g.d3)(e,(function(){(0,g.w3)(e).then((function(){var r;try{r=function(e,t){for(var n={card:V,paymentRequestButton:X}[t],r=e.parentElement,o=0,i=null,a=e.clientHeight,c=e.clientWidth,s="card"===t?3*a:a,u="card"===t?1.5*c:c;o<4&&null!==r;){var l=r,d=l.clientHeight,p=l.clientWidth;if(d>s||p>u)return 0===o?r:i;if(n(r))return r;d>a&&(i=r,s=d),p>c&&(i=r,u=p),o+=1,r=r.parentElement}return i}(e,t)}catch(e){r=null}n(r)}))}))}))},le=n(3550),de=n(3367),pe={margin:"0","user-select":"none",transform:"translate(0)","color-scheme":"only light",display:"block",position:"absolute",top:"0",right:"0",height:"0",width:"var(--stripeElementWidth)",padding:"0",border:"0",overflow:"hidden",opacity:"1"},me={display:"block",position:"absolute",top:"50%",right:"0",width:"0",margin:"0",padding:"0",border:"0",background:"none",opacity:"1",overflow:"hidden","pointer-events":"auto",transition:"none"},fe=function(e){var t,n,r=e.isOverride,o=e.component,i=e.frameId,c=e.parent,s=e.frame,u=e.locale,l=void 0===u?"auto":u,d=e.controller,p=e.controllerId,m=e.style,f=e.disabled,_=e.onSubmit,h=e.onLoad,y=e.onError,b=e.onOuterAction,k=(0,de.NG)(),S=(0,de.lT)(),P=window.SIMULATE_SECURE_CLICK,E=!1,C="",N=null,I=(0,a.Z)({},me),R=(0,oe.D)("LINK_BUTTON_FOR_CARD_ELEMENT"),T=document.createElement("iframe"),M="".concat(o,"Button");T.setAttribute("name",(0,v.To)(M)),T.setAttribute("frameborder","0"),T.setAttribute("allowTransparency","true"),T.setAttribute("scrolling","no");var O={locale:(0,ie.Nj)(l),style:m,disabled:f,frameId:i,publishableKey:d._apiKey,stripeAccount:null!==(t=d._stripeAccount)&&void 0!==t?t:null,stripeJsId:d._stripeJsId,controllerId:p,mids:d.mids(),component:o};P&&(O.isSimulatedClick=P),(0,g.yq)(T,pe),T.src="".concat(R,"#").concat((0,w.qC)(O));var x,Z=document.createElement("div");Z.appendChild(T),(0,g.yq)(Z,me),r&&!document.getElementById("test-mode-banner")&&((x=document.createElement("marquee")).id="test-mode-banner",x.innerText="Link in Card Test Mode",(0,g.yq)(x,{position:"fixed",left:"0",right:"0",top:"0",color:"#fff","background-color":"#33ddb3","z-index":"9999999"}),document.body.appendChild(x));var j=function(e){var t,n=e.data,r=e.origin;if(e.source===T.contentWindow&&r===A.jQ&&-1!==(null===(t=n.action)||void 0===t?void 0:t.indexOf("card-element-link")))switch(n.action){case"card-element-link-load":E=!0,D(),h();break;case"card-element-link-request-prefill-data":var o={name:null,email:null,phoneCountry:null,phoneNumber:null};if("link-pay"===n.payload.state||"link-save"===n.payload.state)try{o=k()}catch(e){d.report("prefill_data_collection_error",{message:null==e?void 0:e.message,stack:null==e?void 0:e.stack,name:null==e?void 0:e.name})}if(["link-pay","link-save","link-use"].indexOf(n.payload.state)>-1&&N)try{var i=S("card-element");s.send({action:"stripe-link-prefill-selectors",payload:i})}catch(e){d.report("prefill_data_selectors_error",{message:null==e?void 0:e.message,stack:null==e?void 0:e.stack,name:null==e?void 0:e.name})}s.send({action:"stripe-link-prefill-values",payload:o});break;case"card-element-link-update-styles":var c=n.payload,u=c.wrapperStyles,l=c.frameStyles;G(u),(0,g.yq)(T,(0,a.Z)((0,a.Z)({},pe),l));break;case"card-element-link-error":y(n.payload.reason||"");break;case"card-element-link-report":d.report(n.payload.event,(0,a.Z)({},n.payload.data));break;case"card-element-link-submit":_();break;case"card-element-link-message-outer":"link-state-change"===n.payload.outerAction&&(C=n.payload.outerPayload.state),b(n.payload)}},L=function(e){var t;null==T||null===(t=T.contentWindow)||void 0===t||t.postMessage(e,A.jQ)},B=(0,le.Ds)((function(){(0,g.w3)(c,{requiredStableFrames:3,timeout:300,isStable:function(e,t){return e.width===t.width}}).then((function(e){e&&c.style.setProperty("--stripeElementWidth","".concat(c.getBoundingClientRect().width,"px"))}))}),100),D=(0,le.$M)((function(){ue(c,"card").then((function(e){var t=se(e,c);"frame"===t.source&&d.report("link_in_card.outer_wrapper_not_found");var r=function(){c.style.setProperty("--stripeElementWidth","".concat(c.getBoundingClientRect().width,"px")),B()};r(),window.ResizeObserver&&(n=new ResizeObserver(r)).observe(c),L({action:"card-element-link-outer-measurements",payload:(0,a.Z)((0,a.Z)({},t),{},{width:s._iframe.offsetWidth})})}))})),q=function(){L({action:"card-element-link-focus-button"})},F=function(e){L({action:"card-element-link-options-update",payload:e})},U=function(e){var t=e.prefillDataCollection;N=t},G=function(e){var t=(0,a.Z)((0,a.Z)((0,a.Z)({},me),I),e);I=t,(0,g.yq)(Z,I)};return s._on("outer-update-link-prefill-data-collection",U),s._on("outer-update-link-user-options",F),T.addEventListener("focus",q,!1),window.addEventListener("message",j,!1),null==c||c.appendChild(Z),d.report("link_in_card.mount_link_frame"),{unmount:function(){var e;L({action:"card-element-link-unmount",payload:{}}),s._off("outer-update-link-prefill-data-collection",U),s._off("outer-update-link-user-options",F),T.removeEventListener("focus",q,!1),window.removeEventListener("message",j,!1),null===(e=n)||void 0===e||e.disconnect(),null==c||c.removeChild(Z),d.report("link_in_card.unmount_link_frame")},hasLoaded:function(){return E},getActiveButton:function(){return C},setFocusable:function(e){T.setAttribute("tabIndex",e?"0":"-1")},updateIframePosition:function(e){return L({action:"card-element-link-outer-nudge",payload:{right:e}})},disallowPointerEvents:function(){G({"pointer-events":"none",opacity:"0",transition:" opacity 0.6s cubic-bezier(0.19, 1, 0.22, 1)"})},allowPointerEvents:function(){G({"pointer-events":"auto",opacity:"1",transition:" opacity 0.6s cubic-bezier(0.19, 1, 0.22, 1)"})}}},_e=n(6274).Promise,he={position:"fixed",top:"0",left:"100%",opacity:"0",visibility:"hidden",pointerEvents:"none",height:"auto",width:"auto",maxHeight:"none",maxWidth:"none"},ye=function(e,t){var n=function(e,t){var n=(0,g.Dx)(e);if(!n)return null;var r=n.backgroundPosition,o=n.backgroundPositionX,i=parseInt(n.width,10)-t;if(r.match(/right/)){var a,c,s=null===(a=r.match(/right\s+(-?\d+)px/))||void 0===a?void 0:a[1],u=null===(c=r.match(/right\s+(\d+)%/))||void 0===c?void 0:c[1];if(s)return parseInt(s,10);if(u)return parseInt(u,10)/100*i}else{var l,d=null===(l=o.match(/(\d+)%/))||void 0===l?void 0:l[1];if(d)return(1-parseInt(d,10)/100)*i}return null}(e,t);if(null===n)return null;var r=e.getBoundingClientRect();return{width:t,height:r.height,x:r.right-t-n,y:r.y,top:r.top,bottom:r.bottom,left:r.right-t-n,right:r.right-n}},ve=function(e){var t,n,r,o,i=e.detectedWrapper,a=e.mountedToElement,c=e.rootStripeElement,s=e.onOverlap,u=e.onWarning,l=[],d=0,p=0,m=function(){var e,t;p++;var n=c.getBoundingClientRect(),r=_();if(p>50&&(u("disconnecting, greater than ".concat(50," overlap checks done")),w()),!(n.width<150)){if(l=l.filter((function(n){var o,i,a="backgroundImage"===n.source?n.approximateDimensions:n.element.getBoundingClientRect(),c=(i=r,!((o=a).y+o.height<i.y||o.y>i.y+i.height||o.x+o.width<i.x||o.x>i.x+i.width));return c&&(!e||a.left<e)&&(e=a.left,t=n.source),c})),i){var o=i.getBoundingClientRect();["::before","::after"].forEach((function(n){var r=(0,g.Dx)(i,n);if(r){var a=r.content,c=r.position,s=r.right,u=r.width,l=parseInt(s,10),d=parseInt(u,10);if(!isNaN(l)&&!isNaN(d)){var p=l+d;if("none"!==a&&"absolute"===c&&p<100){var m=o.right-p;(!e||m<e)&&(e=m,t="pseudoElement")}}}}))}if(e&&e!==d&&t){d=e;var a=Math.round(n.right-d);s(t,a+12)}}},f=function(e){("backgroundImage"===e.source?e.approximateDimensions:e.element.getBoundingClientRect()).left-c.getBoundingClientRect().left<100||(0,P.sE)(l,(function(t){return t.element===e.element}))||(l.push(e),l.length>30&&(u("disconnecting, greater than ".concat(30," elements being watched")),w()))},_=function(){var e=c.getBoundingClientRect(),t=e.height,n=e.y,r=e.right,o=e.width-150;return{width:o,height:32,x:r-o,y:n+t/2-16}},h=function(e){if(f({source:"resizeObserver-element",element:e}),e.children)for(var t=Math.min(e.children.length,5);t--;){var n=e.children[t];ge(n)&&f({source:"resizeObserver-siblingChild",element:n})}},y=(0,le.Ds)((function(){var e,t=_(),n=document.elementFromPoint(t.x+t.width,t.y),r=a.previousElementSibling,o=a.nextElementSibling,s=null==a||null===(e=a.parentElement)||void 0===e?void 0:e.nextElementSibling;if(r&&h(r),o)for(var u=o,l=0;l<3&&u;l++)h(u),u=u.nextElementSibling;s&&h(s),n&&function(e){var t=e.getBoundingClientRect(),n=t.width,r=t.height;if(!(n>75||r>75||[document.body,document.documentElement,i,a].indexOf(e)>-1||a.contains(e)))for(var o=5,c=e;o--;){if(ge(c)){f({source:"resizeObserver-fromPoint",element:e});break}if(!c.parentElement)break;c=c.parentElement}}(n),[c.previousElementSibling,c.nextElementSibling].forEach((function(e){e&&ge(e)&&f({source:"resizeObserver-elementPrivate",element:e})})),m()}),250),v=function(e){e.forEach((function(e){e.isIntersecting&&f({element:e.target,source:"intersectionObserver"})})),e.length&&m()},b=function(e){var t=(0,g.Dx)(e);if(t){(function(e){return new _e((function(t){var n,r=null===(n=e.backgroundSize.match(/(\d+)px/))||void 0===n?void 0:n[1];if(r){var o=parseInt(r,10);t({width:o})}else if(-1!==["auto","contain"].indexOf(e.backgroundSize)){var i=document.createElement("img");i.src=e.backgroundImage.replace(/url\("(.+)"\)/,"$1"),(0,g.yq)(i,he),document.body.appendChild(i);var a=(0,le.$M)((function(e){try{e(),document.body.removeChild(i)}catch(e){}}));setTimeout((function(){a((function(){t({error:"Background image took too long to load"})}))}),2e3),i.onload=function(){a((function(){if(0!==i.width&&0!==i.height)if("contain"===e.backgroundSize){var n=parseInt(e.width,10),r=parseInt(e.height,10)*(i.width/i.height);t({width:Math.min(r,n)})}else t({width:i.width});else t({error:"Background image has no dimensions"})}))},i.onerror=function(){a((function(){t({error:"Failed to load background image"})}))}}else t({error:"Unsupported background-size"})}))})(t).then((function(t){var n=t.error,r=t.width;n?u(n):r&&function(t){var n=ye(e,t);n&&(f({source:"backgroundImage",element:e,approximateDimensions:n}),m())}(r)}))}},w=function(){var e,o,i;l=[],null===(e=t)||void 0===e||e.disconnect(),null===(o=n)||void 0===o||o.disconnect(),null===(i=r)||void 0===i||i.disconnect()};try{window.ResizeObserver&&((o=new ResizeObserver((function(){return y()}))).observe(a),t=o),i?(window.IntersectionObserver&&(n=function(e){for(var t=0,n=new window.IntersectionObserver(v,{root:e}),r=(null==i?void 0:i.children)||[],o=0;o<r.length;o++){var c=r[o];if(c===a||a.contains(c)||(t++,n.observe(c)),t>15){u("disconnecting, greater than 10 intersection observer nodes detected"),w();break}}return n}(i)),window.MutationObserver&&(r=function(e){var t=0,r=new MutationObserver((function(e){e.forEach((function(e){var r=e.type,o=e.addedNodes;if("childList"===r){for(var i=0;i<o.length;i++){var c,s=o[i];if(!a.contains(s)&&s instanceof Element&&(t++,f({element:s,source:"mutationObserver"}),null===(c=n)||void 0===c||c.observe(s),t>15)){u("disconnecting, greater than 10 added mutation observer nodes detected"),w();break}}m()}}))}));return r.observe(e,{childList:!0}),r}(i)),[a,null==a?void 0:a.parentElement].forEach((function(e){e&&function(e){var t=(0,g.Dx)(e);if(!t)return!1;var n=t.backgroundImage;if(!/url\(.+\)/.test(n))return!1;var r=t.backgroundPosition;if(/right/.test(r)){var o,i,a=null===(o=r.match(/right\s+(-?\d+)px/))||void 0===o?void 0:o[1],c=null===(i=r.match(/right\s+(\d+)%/))||void 0===i?void 0:i[1];if(a&&parseInt(a,10)>75)return!1;if(c&&parseInt(c,10)>5)return!1}else{var s,u=null===(s=t.backgroundPositionX.match(/(\d+)%/))||void 0===s?void 0:s[1];if(!u||parseInt(u,10)<95)return!1}var l=t.backgroundRepeat;if("no-repeat"===l)return!0;if("repeat"===l){var d,p=t.backgroundSize;if(-1!==p.indexOf(","))return!1;var m=null===(d=p.match(/(\d+)px/))||void 0===d?void 0:d[1];return!!m&&parseInt(m,10)<75}return!1}(e)&&b(e)}))):u("no wrapper detected, not setting intersection or mutation observer")}catch(e){u("string"==typeof(null==e?void 0:e.message)?null==e?void 0:e.message:"error caught in detection")}return{disconnect:w,check:y}},ge=function(e){if(e instanceof HTMLElement){var t=(0,g.Dx)(e);return"absolute"===(null==t?void 0:t.position)||"right"===(null==t?void 0:t.float)}return!1},be={networks:null},we=function(e,t,n){if(!n)return 0;var r=n.indexOf(e)>-1,o=n.indexOf(t)>-1;return r&&!o?-1:!r&&o?1:r&&o?n.indexOf(e)-n.indexOf(t):0},ke=function(e){var t=e.cardNetworks,n=e.merchantPreferredNetworks,r=e.stripePreferredNetworks;return t.length<=1||0===r.length&&(!n||0===n.length)?t:(0,c.Z)(t).sort((function(e,t){var o=we(e,t,n);return 0!==o?o:we(e,t,r)}))},Se=n(6274).Promise,Pe=["classes"],Ee={base:"StripeElement",focus:"StripeElement--focus",invalid:"StripeElement--invalid",complete:"StripeElement--complete",empty:"StripeElement--empty",webkitAutofill:"StripeElement--webkit-autofill"},Ce="#faffbd",Ae=function(e){return parseFloat(e.toFixed(1))},Ne=function(e){return/^\d+(\.\d*)?px$/.test(e)},Ie=function(e){for(var t=5;t--;){var n,r=e.children[t];if(r&&null!==(n=r.textContent)&&void 0!==n&&n.trim())return r}return null},Re=function(){function e(t){var n,r,o=this;(0,s.Z)(this,e),this._lastEmittedNetworksChange=null,this.focus=function(e){var t;if("link-manage"!==(null===(t=o._linkButtonFrame)||void 0===t?void 0:t.getActiveButton())){if(o._isIssuingDisplayElement())throw new E.No("Cannot call focus() on an ".concat(o._componentName," Element."));document.activeElement&&document.activeElement.blur&&document.activeElement.blur(),o._fakeInput.focus()}else null==e||e.preventDefault()},this._formSubmit=function(){for(var e=o._component.parentElement;e&&"FORM"!==e.nodeName;)e=e.parentElement;if(e){var t=document.createEvent("Event");t.initEvent("submit",!0,!0),e.dispatchEvent(t)}},this._unmountLinkButtonFrame=function(){o._linkButtonFrame&&((0,g.yq)(o._fakeInput,z.ZS),o._restrictFocusToCardOnly(),o._linkButtonFrame.unmount(),o._linkButtonFrame=void 0),o._hasFloatingLabels=void 0,o._blurOnNextLinkState=void 0},this._isActiveLinkButton=function(e){var t;return(null===(t=o._linkButtonFrame)||void 0===t?void 0:t.getActiveButton())===e},this._restrictFocusToLinkFrameOnly=function(){var e;o._fakeInput.setAttribute("tabIndex","-1"),null===(e=o._linkButtonFrame)||void 0===e||e.setFocusable(!0)},this._restrictFocusToCardOnly=function(){var e;o._fakeInput.removeAttribute("tabIndex"),null===(e=o._linkButtonFrame)||void 0===e||e.setFocusable(!1)},this._allowFrameAndCardFocus=function(){var e;o._fakeInput.removeAttribute("tabIndex"),null===(e=o._linkButtonFrame)||void 0===e||e.setFocusable(!0)},this._handleLinkStateChangeFocusBehavior=function(e){switch(o._frame._iframe.removeAttribute("tabIndex"),e?(0,g.yq)(o._fakeInput,(0,a.Z)((0,a.Z)({},z.ZS),{},{"z-index":"-1"})):(0,g.yq)(o._fakeInput,z.ZS),e){case"link-manage":o._frame._iframe.setAttribute("tabIndex","-1"),o._restrictFocusToLinkFrameOnly();break;case"link-pay":o._focused?o._restrictFocusToLinkFrameOnly():o._restrictFocusToCardOnly();break;case"link-save":case"link-use":o._focused?o._restrictFocusToLinkFrameOnly():o._allowFrameAndCardFocus();break;default:o._restrictFocusToCardOnly()}},this._remove1PasswordButton=function(){if(o._focused)try{var e=document.querySelector("com-1password-button");null==e||e.remove()}catch(e){}},this._handleFloatingPlaceholdersWithLink=function(){var e;(o._hasFloatingLabels=!0,o._frame.send({action:"stripe-has-floating-labels",payload:null}),o._focused)||(null===(e=o._linkButtonFrame)||void 0===e||e.disallowPointerEvents())},this._hasZeroOpacityAncestor=function(){for(var e=o._component,t=!1,n=20;n--;){var r=(0,g.Dx)(e);if(r){var i=r.opacity,a=r.height,c=r.width;if("0"===i&&0!==parseInt(a,10)&&0!==parseInt(c,10)){t=!0;break}}if(!e.parentElement||e.parentElement.getElementsByClassName(T.A2).length>1)break;e=e.parentElement}return t},this._hasOverlappingSibling=function(e){var t,n=e;if(!n)return!1;if(null===(t=n.textContent)||void 0===t||!t.trim())return!1;for(var r=5;r--;){var i=Ie(n);if(!i)break;n=i}var a=o._component.getBoundingClientRect(),c=n.getBoundingClientRect(),s=Math.abs(a.x-c.x)<20,u=a.y+a.height/2,l=c.y<u&&c.y+c.height>u,d=!!n.textContent;return s&&l&&d},this._hasFloatingPlaceholder=function(){var e=o._getParent(),t="";return o._hasZeroOpacityAncestor()?t="zero_opacity_ancestor":o._hasOverlappingSibling(null==e?void 0:e.previousElementSibling)?t="previous_overlapping_sibling":o._hasOverlappingSibling(null==e?void 0:e.nextElementSibling)&&(t="next_overlapping_sibling"),!!t&&(o._controller.report("link_in_card.split_card.has_floating_placeholders",{type:t}),!0)},this._logPrbDeprecationWarning=function(){var e=["You’re using a legacy wallets integration.","We released an improved way to boost conversion and integrate with wallets including Apple Pay, Google Pay, Link, and more. https://docs.stripe.com/elements/express-checkout-element/comparison","Learn how to upgrade your integration: https://docs.stripe.com/elements/express-checkout-element/migration-guide"].join("\n\n");o._controller.warn(e)};var i=t.options,c=t.component,u=t.listenerRegistry,l=t.elementTimings,d=t.emitEvent,p=t.getParent,m=t.hasRegisteredListener,f=t.selfDestruct,_=(0,P.CE)(i,["loader","appearance","clientSecret"]),h=_.controller,v=_.componentName,b=_.publicOptions,w=_.betas;this._betas=w,this._componentName=v,this._component=c,this._controller=h,this._listenerRegistry=u,this._emitEvent=d,this._getParent=p,this._hasRegisteredListener=m,this._selfDestruct=f;var k=(0,y.Gu)(q,b||{},"create()"),S=k.value;k.warnings.forEach((function(e){return o._controller.warn(e)}));var C=S.paymentRequest,A=S.classes,N=S.issuingCard,I=null===(n=S.style)||void 0===n||null===(r=n.paymentRequestButton)||void 0===r?void 0:r.height;this._cachedOptions={style:{paymentRequestButton:{height:"string"==typeof I?I:void 0}}};var R,M="paymentRequestButton"===this._componentName;if(M){if(null!=C&&C._initialOptions.__isCheckout||this._logPrbDeprecationWarning(),!C)throw new E.No("You must pass in a stripe.paymentRequest object in order to use this Element.");this._paymentRequest=C;var O=_.locale;this._paymentRequest._registerElement(),this._paymentRequest._updateLocale(O)}if(this._isIssuingDisplayElement()){var x=0===(w||[]).length;if(!N)throw new Error("You must pass in an ID to the issuingCard option in order to use this Element.");if(x){if(!("nonce"in S)||!("ephemeralKeySecret"in S))throw new Error("You must set the nonce and ephemeralKeySecret options to use this Element.")}else if(R=N,-1===ee.indexOf(R))throw new Error("Issuing card ".concat(N," has not been retrieved."))}this._createElement(_,S,l),this._classes=Ee,this._computeCustomClasses(A||{}),this._groupId=_.groupId,this._lastBackgroundColor="",this._focused=!1,this._empty=!M,this._invalid=!1,this._complete=!1,this._autofilled=!1,this._hasUnmounted=!1,this._lastSubmittedAt=null,this._hasBlurred=!1}return(0,u.Z)(e,[{key:"update",value:function(e){var t=this,n=(0,y.Gu)(F,e||{},"element.update()"),r=n.value;if(n.warnings.forEach((function(e){return t._controller.warn(e)})),r){var o,i,a=null===(o=r.style)||void 0===o||null===(i=o.paymentRequestButton)||void 0===i?void 0:i.height,c={style:{paymentRequestButton:{height:"string"==typeof a?a:void 0}}};this._cachedOptions=(0,P.PM)(this._cachedOptions,c);var s=r.classes,u=(0,d.Z)(r,Pe);s&&(this._removeClasses(),this._computeCustomClasses(s),this._updateClasses()),this._updateFrameHeight(r),Object.keys(u).length&&(this._frame.update(u),this._secondaryFrame&&this._secondaryFrame.update(u))}}},{key:"blur",value:function(){if(this._isIssuingDisplayElement())throw new E.No("Cannot call blur() on an ".concat(this._componentName," Element."));this._frame.blur(),this._fakeInput.blur()}},{key:"clear",value:function(){this._frame.clear()}},{key:"unmount",value:function(){var e;this._hasUnmounted=!0;var t=this._getParent(),n=this._label;this._controller.action.elementUnmounted({elementName:this._componentName,groupId:this._groupId,frameId:this._frame.id}),t&&(this._listenerRegistry.removeEventListener(t,"click",this.focus),this._removeClasses()),n&&(this._listenerRegistry.removeEventListener(n,"click",this.focus),this._label=null),this._secondaryFrame&&(this._secondaryFrame.unmount(),this._listenerRegistry.removeEventListener(window,"click",this._handleOutsideClick)),this._unmountLinkButtonFrame(),null===(e=this._linkOverlapObserver)||void 0===e||e.disconnect(),this._fakeInput.disabled=!0,this._frame.unmount()}},{key:"mount",value:function(){if((0,g.qW)(document,this._component)){this._controller.report("user_error.shadow_dom_mount",{element:this._componentName});var e=function(){throw new E.No("Elements cannot be mounted in a ShadowRoot. Please mount in the Light DOM.")};"test"===this._controller.keyMode()?e():setTimeout(e,0)}if(this._paymentRequest){if(!this._paymentRequest._canMakePaymentResolved)throw new E.No("For the paymentRequestButton Element, you must first check availability using paymentRequest.canMakePayment() before mounting the Element.");if(!this._paymentRequest._activeBackingLibraryName)throw new E.No("The paymentRequestButton Element is not available in the current environment.")}this._mountTimestamp=new re.E,this._findPossibleLabel(),this._updateClasses(),this._hasUnmounted&&"paymentRequestButton"===this._componentName&&this._frame.send({action:"stripe-cached-options-remount",payload:this._cachedOptions}),this._controller.action.elementMounted({elementName:this._componentName,groupId:this._groupId,frameId:this._frame.id})}},{key:"_isIssuingDisplayElement",value:function(){return"issuingCardNumberDisplay"===this._componentName||"issuingCardCvcDisplay"===this._componentName||"issuingCardExpiryDisplay"===this._componentName||"issuingCardPinDisplay"===this._componentName}},{key:"_updateClasses",value:function(){var e=this._getParent();e&&(0,g.mb)(e,[[this._classes.base,!0],[this._classes.empty,this._empty],[this._classes.focus,this._focused],[this._classes.invalid,this._invalid],[this._classes.complete,this._complete],[this._classes.webkitAutofill,this._autofilled]])}},{key:"_removeClasses",value:function(){var e=this._getParent();e&&(0,g.mb)(e,[[this._classes.base,!1],[this._classes.empty,!1],[this._classes.focus,!1],[this._classes.invalid,!1],[this._classes.complete,!1],[this._classes.webkitAutofill,!1]])}},{key:"_findPossibleLabel",value:function(){var e=this._getParent();if(e){var t,n=e.getAttribute("id");if(n&&(t=document.querySelector("label[for='".concat(n,"']"))),t)this._listenerRegistry.addEventListener(e,"click",this.focus);else for(t=t||e.parentElement;t&&"LABEL"!==t.nodeName;)t=t.parentElement;t?(this._label=t,this._listenerRegistry.addEventListener(t,"click",this.focus)):this._listenerRegistry.addEventListener(e,"click",this.focus)}}},{key:"_computeCustomClasses",value:function(e){var t={};return Object.keys(e).forEach((function(n){if(!Ee[n])throw new E.No("".concat(n," is not a customizable class name.\nYou can customize: ").concat(Object.keys(Ee).join(", ")));var r=e[n]||Ee[n];t[n]=r.replace(/\./g," ")})),this._classes=(0,a.Z)((0,a.Z)({},this._classes),t),this}},{key:"_setupEvents",value:function(e){var t,n=this,r=e.stripeJsLoadTimestamp,o=e.groupCreateTimestamp,i=e.createTimestamp,a={stripeJsLoad:r.getAsPosixTime(),stripeCreate:i.getAsPosixTime(),groupCreate:o.getAsPosixTime(),create:i.getAsPosixTime()};this._controller.deferredCanMakePaymentResponse.promise.then((function(e){n._frame.send({action:"stripe-can-make-payment-response",payload:e})})),this._paymentRequest&&this._paymentRequest._on("walletconfigpropsupdate",(function(e){n._frame.send({action:"stripe-wallet-config-props-update",payload:e})})),this._frame._on("outer-link-card-mount",(function(e){var r=e.isOverride,o=e.frameId,i=e.locale,a=e.style,c=e.disabled,s=e.controllerId;n._linkButtonFrame=fe({component:n._componentName,frame:n._frame,parent:n._component,controller:n._controller,controllerId:s,isOverride:r,frameId:o,locale:i,style:a,disabled:c,onSubmit:function(){return n._frame._emit("submit")},onLoad:function(){var e;t&&(null===(e=n._linkButtonFrame)||void 0===e||e.updateIframePosition(t),t=void 0)},onOuterAction:function(e){var t=e.outerAction,r=e.outerPayload;if("link-state-change"===t&&"link-manage"===r.state){n._frame._iframe.style.display="none";n._frame._iframe.offsetHeight;n._frame._iframe.style.display="block"}"link-state-change"===t&&(n._handleLinkStateChangeFocusBehavior(r.state),"cardNumber"===n._componentName&&n._remove1PasswordButton(),"cardNumber"===n._componentName&&void 0===n._hasFloatingLabels&&["link-pay","link-use"].indexOf(r.state)>-1&&n._hasFloatingPlaceholder()&&n._handleFloatingPlaceholdersWithLink(),["cardNumber","cardCvc","cardExpiry","postalCode"].indexOf(n._componentName)>-1&&void 0===n._blurOnNextLinkState&&"link-manage"===r.state&&n._hasFloatingPlaceholder()?(n._blurOnNextLinkState=!0,n._controller.report("link_in_card.split_card.requires_focus_and_blur_with_data"),(0,g.Ql)((function(){n._emitEvent("focus"),n._focused=!0,n._updateClasses(),n._emitEvent("blur"),n._focused=!1,n._updateClasses()}))):n._blurOnNextLinkState&&(n._blurOnNextLinkState=void 0,(0,g.Ql)((function(){n._emitEvent("blur")}))))},onError:function(e){n._frame.send({action:"stripe-link-in-card-eject",payload:{reason:e}}),n._unmountLinkButtonFrame()}})})),this._frame._on("outer-link-card-unmount",(function(){return n._unmountLinkButtonFrame()}));var s=(0,le.$M)((function(e){var t=e.matchFrame;n._frame.send({action:"stripe-timings",payload:{timestamps:a,matchFrame:t}})}));if(this._frame._on("load",(function(e){var t,r=e.source,o=n._getParent(),i=K(o),c=n._paymentRequest?n._paymentRequest._buttonTypeName:null,u=n._paymentRequest?n._paymentRequest._secondaryButtonTypeName:null,l=null===(t=n._paymentRequest)||void 0===t?void 0:t._initialOptions.onBehalfOf;n._mountTimestamp&&(a.mount=n._mountTimestamp.getAsPosixTime());var d=function(e,t,o){var a,d,p;n._frame.send({action:"stripe-user-mount",payload:{rtl:i,paymentRequestButtonType:c,secondaryPaymentRequestButtonType:u,linkExperimentAssignments:e,arb_id:t,outerBorderRadius:o,amount:null===(a=n._paymentRequest)||void 0===a||null===(d=a._reportOnlyTotal)||void 0===d?void 0:d.amount,currency:null===(p=n._paymentRequest)||void 0===p?void 0:p._reportOnlyCurrency,paymentRequestOnBehalfOf:l}}),s({matchFrame:r===n._frame._iframe.contentWindow})};if(-1!==[c,u].indexOf("LINK")){var p,m,f,_=n._controller.action.retrieveWalletConfig({onBehalfOf:null===(p=n._paymentRequest)||void 0===p?void 0:p._initialOptions.onBehalfOf,amount:null===(m=n._paymentRequest)||void 0===m?void 0:m._initialOptions.total.amount,currency:null===(f=n._paymentRequest)||void 0===f?void 0:f._initialOptions.currency}),h=o?ue(o,"paymentRequestButton"):Se.resolve(null);Se.all([_,h]).then((function(e){var t,n,r,i,a=(0,x.Z)(e,2),c=a[0],s=a[1],u=o?se(s,o):null;"object"===c.type&&(t=null===(r=c.object.experiments)||void 0===r?void 0:r.experiment_assignments,n=null===(i=c.object.experiments)||void 0===i?void 0:i.arb_id);d(t,n,null==u?void 0:u.outerBorderRadius)}))}else d()})),this._secondaryFrame){var u=this._secondaryFrame;u._on("load",(function(e){var t=e.source;n._mountTimestamp&&(a.mount=n._mountTimestamp.getAsPosixTime()),u.send({action:"stripe-user-mount",payload:{rtl:!1,paymentRequestButtonType:null}}),u.send({action:"stripe-timings",payload:{timestamps:a,matchFrame:t===u._iframe.contentWindow}})}))}this._frame._on("redirectfocus",(function(e){var t=e.focusDirection,r=(0,g.dh)(n._component,t);r&&r.focus()})),this._frame._on("focus",(function(){var e;n._hasFloatingLabels&&(null===(e=n._linkButtonFrame)||void 0===e||e.allowPointerEvents());(n._isActiveLinkButton("link-pay")||n._isActiveLinkButton("link-save")||n._isActiveLinkButton("link-use"))&&n._restrictFocusToLinkFrameOnly(),n._focused=!0,n._updateClasses()})),this._frame._on("blur",(function(){var e;(n._isActiveLinkButton("link-pay")?n._restrictFocusToCardOnly():(n._isActiveLinkButton("link-save")||n._isActiveLinkButton("link-use"))&&n._allowFrameAndCardFocus(),n._hasFloatingLabels&&n._empty)&&(null===(e=n._linkButtonFrame)||void 0===e||e.disallowPointerEvents());n._focused=!1,n._updateClasses(),n._lastSubmittedAt&&"paymentRequestButton"===n._componentName&&(n._controller.report("payment_request_button.sheet_visible",{latency:n._lastSubmittedAt.getElapsedTime()}),n._lastSubmittedAt=null),!n._linkButtonFrame||n._hasBlurred||"cardNumber"!==n._componentName||n._hasFloatingLabels||setTimeout((function(){n._hasFloatingPlaceholder()&&n._handleFloatingPlaceholdersWithLink()}),500),n._hasBlurred=!0})),this._frame._on("submit",(function(e){if("paymentRequestButton"===n._componentName){n._lastSubmittedAt=new re.E;var t=!1,r=!1;(0,$.Z)(),n._emitEvent("click",{preventDefault:function(){n._controller.report("payment_request_button.default_prevented"),t&&n._controller.warn("event.preventDefault() was called after the payment sheet was shown. Make sure to call it synchronously when handling the `click` event."),r=!0}}),!r&&n._paymentRequest&&(n._paymentRequest._updateLastClickedButtonPosition(null==e?void 0:e.buttonPosition),n._paymentRequest._elementShow(),t=!0)}else n._emitEvent("submit"),n._formSubmit()})),["ready","focus","blur","escape","click"].forEach((function(e){n._frame._on(e,(function(){n._emitEvent(e)}))})),this._frame._on("self-destruct",(function(){n._selfDestruct()})),this._frame._on("load-error",(function(e){n._emitEvent("loaderror",{error:e}),n._selfDestruct()})),this._frame._on("change",(function(e){var t;(0,$.Z)();var r={},o=T._0[n._componentName]||[];["error","value","empty","complete"].concat((0,c.Z)(o)).forEach((function(t){return r[t]=e[t]})),n._emitEvent("change",r),null===(t=n._linkOverlapObserver)||void 0===t||t.check(),n._empty=r.empty,n._invalid=!!r.error,n._complete=r.complete,n._updateClasses()})),this._frame._on("__privateIntegrationError",(function(e){var t=e.message;n._emitEvent("__privateIntegrationError",{message:t})})),this._frame._on("card-element-card-brand-choice-eligibility-change",(function(e){var t=e.isEligibleForCardElementCBC,r=e.merchantPreferredNetworks,o=e.stripePreferredNetworks;n._controller.action.isCardMetadataRequired({frameId:n._frame.id,resetEmitted:!0}).then((function(){return n._controller.action.retrieveCardNetworks({frameId:n._frame.id})})).then((function(e){if(e){var i=e;if(t){var a=ke({cardNetworks:e,merchantPreferredNetworks:r,stripePreferredNetworks:o});n._frame.send({action:"stripe-card-networks-retrieved",payload:a}),i=a.slice(0,1)}n._emitNetworksChangeEventIfDifferentFromLast(i,!1)}}))})),this._frame._on("networkschange-emit",(function(e){var t=e.cardNetworks,r=e.merchantPreferredNetworks,o=e.stripePreferredNetworks,i=e.isCartesBancairesEnabled,a=e.isEligibleForCBC;if(-1!==["card","cardNumber"].indexOf(n._componentName)){var c=n._formatNetworks({cardNetworks:t,stripePreferredNetworks:o,merchantPreferredNetworks:r,isCartesBancairesEnabled:i,isEligibleForCBC:a}).networksToEmit;n._emitNetworksChangeEventIfDifferentFromLast(c,!1)}})),this._frame._on("networkschange-start",(function(e){var t=e.isCartesBancairesEnabled,r=e.isEligibleForCardElementCBC,o=e.merchantPreferredNetworks,i=e.stripePreferredNetworks;(t||n._hasRegisteredListener("networkschange"))&&n._controller.action.isCardMetadataRequired({frameId:n._frame.id}).then((function(e){return e&&n._emitNetworksChangeEvent(null,!0),n._controller.action.retrieveCardNetworks({frameId:n._frame.id})})).then((function(e){if(e){var a=n._formatNetworks({cardNetworks:e,stripePreferredNetworks:i,merchantPreferredNetworks:o,isCartesBancairesEnabled:t,isEligibleForCBC:r}),c=a.orderedCardNetworks,s=a.networksToEmit;n._emitNetworksChangeEvent(s,!1),t&&n._frame.send({action:"stripe-card-networks-retrieved",payload:c})}}))})),this._frame._on("dimensions",(function(e){if("paymentRequestButton"!==n._componentName){var r=n._getParent();if(r){var o=(0,g.Dx)(r,null);if(o){var i=parseFloat(o.getPropertyValue("height")),a=e.height;if("border-box"===o.getPropertyValue("box-sizing")){var c=parseFloat(o.getPropertyValue("padding-top")),s=parseFloat(o.getPropertyValue("padding-bottom"));i=i-parseFloat(o.getPropertyValue("border-top"))-parseFloat(o.getPropertyValue("border-bottom"))-c-s}var u=Ae(i),l=Ae(a);0!==i&&u<l&&n._controller.report("wrapper_height_mismatch",{height:l,outer_height:u});var d=n._component.getBoundingClientRect().height,p=Ae(d);0!==d&&0!==a&&p!==l&&(n._frame.updateStyle({height:"".concat(a,"px")}),n._controller.report("iframe_height_update",{height:l,calculated_height:p})),"card"===n._componentName?ue(n._component,"card").then((function(e){n._controller.report("card_element_visible_and_stable");var t=se(e,n._component);if("wrapper"===t.source){var r=t.outerPadding,o=r.top,i=(r.bottom-o)/2;Math.abs(i)<1.5&&n._frame.updateStyle({marginTop:"".concat(i,"px")}),n._controller.report("card_element_adjustment",{height:t.outerHeight,adjustment:Math.abs(Math.round(i))})}n._frame.send({action:"stripe-dimensions-applied",payload:null})})):"cardNumber"===n._componentName&&ue(n._component,"card").then((function(e){n._controller.report("card_element_visible_and_stable");var r=n._getParent();r&&(n._linkOverlapObserver=ve({detectedWrapper:e,mountedToElement:r,rootStripeElement:n._component,onOverlap:function(e,r){var o,i;(n._frame.send({action:"stripe-link-in-card-measurements",payload:{overlapRight:r}}),n._controller.report("link_in_card.split_card.overlap_detection",{overlapSource:e,overlapRight:r}),null!==(o=n._linkButtonFrame)&&void 0!==o&&o.hasLoaded())?null===(i=n._linkButtonFrame)||void 0===i||i.updateIframePosition(r):t=r},onWarning:function(e){n._controller.report("link_in_card.split_card.overlap_detection",{warning:e})}}),n._frame.send({action:"stripe-dimensions-applied",payload:null}))}))}}}})),this._frame._on("autofill",(function(){var e=n._getParent();if(e){var t=e.style.backgroundColor,r=t===Ce||"rgb(250, 255, 189)"===t;n._lastBackgroundColor=r?n._lastBackgroundColor:t,e.style.backgroundColor=Ce,n._autofilled=!0,n._updateClasses()}})),this._frame._on("autofill-cleared",(function(){var e=n._getParent();n._autofilled=!1,e&&(e.style.backgroundColor=n._lastBackgroundColor),n._updateClasses()})),this._frame._on("update-outer-style",(function(e){Object.keys(e).forEach((function(t){n._component.style.setProperty(t,e[t])}))}))}},{key:"_formatNetworks",value:function(e){var t=e.cardNetworks,n=e.stripePreferredNetworks,r=e.merchantPreferredNetworks,o=e.isCartesBancairesEnabled,i=e.isEligibleForCBC,a=t,c=a=o?ke({cardNetworks:t,merchantPreferredNetworks:r,stripePreferredNetworks:n}):t.filter((function(e){return"cartes_bancaires"!==e}));return i&&(c=c.slice(0,1)),{orderedCardNetworks:a,networksToEmit:c}}},{key:"_emitNetworksChangeEvent",value:function(e,t){this._hasRegisteredListener("networkschange")&&(this._lastEmittedNetworksChange={networks:e,loading:t},this._emitEvent("networkschange",{networks:e,loading:t}),t||this._controller.report("event.networkschange",{networks:e}))}},{key:"_emitNetworksChangeEventIfDifferentFromLast",value:function(e,t){var n;this._lastEmittedNetworksChange&&t===this._lastEmittedNetworksChange.loading&&(null==e?void 0:e.toString())===(null===(n=this._lastEmittedNetworksChange.networks)||void 0===n?void 0:n.toString())||this._emitNetworksChangeEvent(e,t)}},{key:"_handleOutsideClick",value:function(){this._secondaryFrame&&this._secondaryFrame.send({action:"stripe-outside-click",payload:{}})}},{key:"_updateFrameHeight",value:function(e){var t=arguments.length>1&&void 0!==arguments[1]&&arguments[1],n=e.style;if("paymentRequestButton"===this._componentName){var r=n&&n.paymentRequestButton||{},o=r.height,i="string"==typeof o?o:void 0;(t||i)&&(this._frame.updateStyle({height:i||this._lastHeight||J.Tw,minHeight:"auto"}),this._lastHeight=i||this._lastHeight)}else{var a=n&&n.base||{},c=a.lineHeight,s=a.fontSize,u=a.padding,l="string"!=typeof c||isNaN(parseFloat(c))?void 0:c,d="string"==typeof s?s:void 0,p="string"==typeof u?u:void 0;if(d&&!Ne(d)&&this._controller.warn("The fontSize style you specified (".concat(d,") is not in px. We do not recommend using relative css units, as they will be calculated relative to our iframe's styles rather than your site's.")),t||l||d){var m=-1===A.T2.indexOf(this._componentName)?void 0:p||this._lastPadding,f=(0,g.Tf)(l||this._lastHeight,d||this._lastFontSize,m);this._frame.updateStyle({height:f}),this._lastFontSize=d||this._lastFontSize,this._lastHeight=l||this._lastHeight,this._lastPadding=m}}}},{key:"_createElement",value:function(e,t,n){var r=this,o=(0,P.ei)(e,["locale","fonts","betas","appearance","loader","clientSecret","deferredIntent","wait","mids","controllingElement","controllingMode","mountedInternal","externalPaymentMethodTypes","allowedCardBrands","disallowedCardBrands","customerSessionClientSecret","paymentMethodCreation"]),i=(0,P.ei)(t,["hidePostalCode","hideIcon","disableLink","preferredNetwork","showIcon","disableMultipleButtons","style","iconStyle","value","error","locale","fonts","placeholder","disabled","placeholderCountry","supportedCountries","accountHolderType","issuingCard","ephemeralKeySecret","nonce","toCopy","__privateCvcOptional","__privateValue","__privateEmitIbanValue"]),c=this._component,s=W(Y.Kb);(0,g.yq)(c,Q);var u=K(document.body),l=e.componentName,d=e.groupId,p=G[l],m=(0,a.Z)((0,a.Z)((0,a.Z)({},o),i),{},{rtl:u}),f=this._controller.createElementFrame(p,l,d,m);if(f._on("load",(function(){s.disabled=!1})),this._listenerRegistry.addEventListener(s,"focus",(function(){f.focus()})),f.appendTo(c),T._y[l]){var _=T._y[l].secondary,h=this._controller.createSecondaryElementFrame(p,_,l,d,m);h&&h.on&&h.on("height-change",(function(e){h.updateStyle({height:"".concat(e.height,"px")})})),this._secondaryFrame=h,h.appendTo(c),this._listenerRegistry.addEventListener(window,"click",(function(){return r._handleOutsideClick()}))}if(c.appendChild(s),b.Ah&&l!==A.Yj.paymentRequestButton){var y=function(){var e=W(Y.tk);return e.setAttribute("tabindex","-1"),e}();c.appendChild(y)}this._frame=f,this._fakeInput=s,this._setupEvents(n),this._updateFrameHeight(t,!0)}}]),e}(),Te=Re,Me={amount:y.Rx,currency:(0,y.kw)("USD","CAD"),logoColor:(0,y.jt)((0,y.kw)("primary","black","white")),fontColor:(0,y.jt)(y.Z_),fontSize:(0,y.jt)(y.Z_),textAlign:(0,y.jt)(y.Z_),stripeMerchantId:(0,y.jt)(y.Z_)},Oe=(0,y.mC)(Me),xe=n(9900),Ze=n(6274).Promise,je=["options"],Le=function(e){var t,n=e.options,r=(0,d.Z)(e,je),o=e.emitEvent,i=e.listenerRegistry,s=n.controller,u=n.componentName,l=n.publicOptions,p=n.groupId,m=n.locale,f=new re.E,_=function(e){var t=(0,y.Gu)(Oe,e||{},"create()"),n=t.value,r=t.warnings;if(!Math.floor(n.amount)===n.amount)throw new E.No("'Amount' must be a whole integer number that represents the lowest denomination (cents).");return r.forEach((function(e){return s.warn(e)})),n},h=_(l),v=function(e,n){return e.apply(void 0,[t].concat((0,c.Z)(n)))},g=[],b=function(e){return function(){for(var n=arguments.length,r=new Array(n),o=0;o<n;o++)r[o]=arguments[o];t?v(e,r):g.push([e,r])}},w=function(){};Ze.all([(0,xe.e)(),(0,xe.a)()]).then((function(e){var n=(0,x.Z)(e,2),o=n[0],c=n[1],l=o.default;w=c.unmountModal;var d=(0,a.Z)((0,a.Z)({},r),{},{options:{locale:m,groupId:p,controller:s,componentName:u,publicOptions:h},mountModal:function(e){return c.mountModal({controller:s,listenerRegistry:i,url:e})}});t=l(d),s.report("affirm_message.loaded",{load_time:f.getElapsedTime(),currency:h.currency}),function(){for(;g.length;){var e=g.shift(),t=(0,x.Z)(e,2),n=t[0],r=t[1];v(n,r)}}()}),(function(e){s.report("affirm_message.import_error",{error:e})}));var k=function(e){return function(){throw new E.No(e)}};return{mount:b((function(e){e.mount(h),o("mounted")})),unmount:b((function(e){w(),e.unmount()})),update:b((function(e,t){var n=(0,P.TS)(h,t);h=_(n),e.update(h)})),focus:k("Focus is not supported by affirmMessage."),blur:k("Blur is not supported by affirmMessage."),clear:k("Clear is not supported by affirmMessage.")}},Be={amount:y.Rx,currency:(0,y.kw)("USD","AUD","CAD","GBP","NZD","EUR"),badgeTheme:(0,y.jt)((0,y.kw)("black-on-mint","black-on-white","mint-on-black","white-on-black")),introText:(0,y.jt)((0,y.kw)("In","in","Or","or","Pay","pay","Pay in","pay in")),isEligible:(0,y.jt)(y.Xg),isCartEligible:(0,y.jt)(y.Xg),lockupTheme:(0,y.jt)((0,y.kw)("black","white","mint")),logoType:(0,y.jt)((0,y.kw)("badge","lockup")),max:(0,y.jt)(y.Rx),min:(0,y.jt)(y.Rx),modalLinkStyle:(0,y.jt)((0,y.kw)("circled-info-icon","more-info-text","learn-more-text")),modalTheme:(0,y.jt)((0,y.kw)("mint","white")),showInterestFree:(0,y.jt)(y.Xg),showLowerLimit:(0,y.jt)(y.Xg),showUpperLimit:(0,y.jt)(y.Xg),showWith:(0,y.jt)(y.Xg)},De=(0,y.mC)(Be),qe=function(){return n.e(259).then(n.bind(n,8293))},Fe=n(6274).Promise,Ue=function(e){var t,r=e.emitEvent,o=e.options,i=o.controller,a=o.locale,s=o.publicOptions,u=new re.E,l=function(e){var t=(0,y.Gu)(De,e||{},"create()"),n=t.value;return t.warnings.forEach((function(e){return i.warn(e)})),n},d=l(s),p=function(e,n){return e.apply(void 0,[t].concat((0,c.Z)(n)))},m=[],f=function(e){return function(){for(var n=arguments.length,r=new Array(n),o=0;o<n;o++)r[o]=arguments[o];t?p(e,r):m.push([e,r])}},_=function(){};Fe.all([n.e(578).then(n.bind(n,8434)),qe()]).then((function(n){var o=(0,x.Z)(n,2),c=o[0],s=o[1],l=c.default;_=s.unmountModal;var f=e.component,h=e.listenerRegistry;t=l({component:f,mountModal:function(e,t,n){return s.mountModal({controller:i,listenerRegistry:h,currency:e,locale:t,modalTheme:n})},locale:a,listenerRegistry:h}),i.report("afterpay_message.loaded",{load_time:u.getElapsedTime(),locale:a,currency:d.currency}),function(){for(;m.length;){var e=m.shift(),t=(0,x.Z)(e,2),n=t[0],r=t[1];p(n,r)}}(),r("ready")}),(function(e){i.report("afterpay_message.import_error",{error:e})}));var h=function(e){return function(){throw new E.No(e)}};return{mount:f((function(e){e.mount(d)})),unmount:f((function(e){_(),e.unmount()})),update:f((function(e,t){var n=(0,P.TS)(d,t);d=l(n),e.update(d)})),focus:h("Focus is not supported by afterpayClearpayMessage."),blur:h("Blur is not supported by afterpayClearpayMessage."),clear:h("Clear is not supported by afterpayClearpayMessage.")}},Ge={amount:y.MZ,currency:(0,y.kw)("USD","GBP","EUR","DKK","NOK","SEK","AUD","CAD","NZD"),paymentMethods:(0,y.CT)((0,y.kw)("klarna","afterpay_clearpay","affirm")),countryCode:(0,y.kw)("US","CA","AU","NZ","GB","IE","FR","ES","DE","AT","BE","DK","FI","IT","NL","NO","SE"),logoColor:(0,y.jt)((0,y.kw)("black","white","color")),metaData:(0,y.jt)((0,y.mC)({messagingClientReferenceId:(0,y.AG)(y.Z_)}))},ze=(0,y.mC)(Ge),Ke=n(8330),He=n(2334),Ye=n(7955),We=n(2375),Ve=(0,y.kw)("USD","GBP","EUR","DKK","NOK","SEK","AUD","CAD","NZD","PLN","CZK","CHF"),Xe=(0,y.kw)("US","CA","AU","NZ","GB","IE","FR","ES","DE","AT","BE","DK","FI","IT","NL","NO","SE","CZ","GR","PT","CH","PL"),Qe=(0,y.kw)("klarna","afterpay_clearpay","affirm"),Je=(0,y.kw)("combined_promotional_messaging","promotional_text","list_promotions_messaging","_klarna_marketing_button"),$e=(0,y.jt)((0,y.mC)({userSessionId:(0,y.AG)(y.Z_)})),et=Object.freeze({currency:Ve,countryCode:Xe,metaData:$e,paymentMethodTypes:(0,y.jt)((0,y.CT)(Qe)),displayType:(0,y.jt)(Je),_internalBrowserEngine:(0,y.jt)((0,y.kw)("webKit","other")),_internalEmbeddedCheckoutMessenger:(0,y.jt)((0,y.mC)({send:y.uz,messageQueue:(0,y.CT)(y.Ry),isDisconnected:y.Xg,deferredMessageResponses:y.Ry,on:y.uz,off:y.uz,transport:y.Ry,callbacks:y.Ry,isTargetReadyForMessages:y.Xg}))}),tt=Object.freeze((0,a.Z)((0,a.Z)({},et),{},{amount:y.MZ,_unmountAutomatically:(0,y.jt)(y.Xg)})),nt=(0,y.mC)(tt),rt=Object.freeze({wait:y.Xg,rtl:y.Xg,keyMode:y.Ec,apiKey:(0,y.jt)(y.Z_),stripeAccount:(0,y.jt)(y.Z_),fonts:(0,y.jt)((0,y.CT)(y.Ry)),componentName:y.Z_,publicOptions:nt}),ot=Object.freeze((0,a.Z)((0,a.Z)({},et),{},{amount:y.Z_,_unmountAutomatically:(0,y.jt)(y.HM)})),it=((0,y.mC)(ot),(0,y.mC)((0,P.Q8)(tt,y.jt))),at=function(e){return"object"==typeof e&&null!==e},ct=function(e){var t=e.options,n=e.methodName,r=e.deprecated,o=e.current;if(at(t)){var i=t;if(i.hasOwnProperty(r)&&i.hasOwnProperty(o))throw new E.No("".concat(n,": You passed both ").concat(r," and ").concat(o,". Please only pass ").concat(o,"."));i.hasOwnProperty(r)&&(i[o]=i[r],delete i[r])}},st=function(e,t,n){return ct({options:e,methodName:n,deprecated:"paymentMethods",current:"paymentMethodTypes"}),ct({options:at(e)?e.metaData:null,methodName:n,deprecated:"messagingClientReferenceId",current:"userSessionId"}),function(e,t,n){if(at(e)&&e.hasOwnProperty(t)){var r=e[t];if(Array.isArray(r)){var o=r.filter((function(e){return e!==n}));e[t]=o}}}(e,"paymentMethodTypes","apple_pay_later"),t?(0,y.Gu)(it,e,n):(0,y.Gu)(nt,e,n)},ut=["locale","fonts"],lt=["locale","fonts","clientSecret"],dt=["locale","fonts"],pt=["locale","fonts"],mt=["locale","fonts"],ft={locale:(0,y.yv)("elements()"),fonts:(0,y.yv)("elements()"),defaultValues:(0,y.jt)((0,y.mC)({email:y.Z_}))},_t=(0,y.mC)(ft),ht=Object.freeze({line1:(0,y.jt)((0,y.AG)(y.Z_)),line2:(0,y.jt)((0,y.AG)(y.Z_)),city:(0,y.jt)((0,y.AG)(y.Z_)),state:(0,y.jt)((0,y.AG)(y.Z_)),country:(0,y.jt)((0,y.AG)(y.Z_)),postal_code:(0,y.jt)((0,y.AG)(y.Z_))}),yt=Object.freeze({name:(0,y.jt)((0,y.AG)(y.Z_)),firstName:(0,y.jt)((0,y.AG)(y.Z_)),lastName:(0,y.jt)((0,y.AG)(y.Z_)),address:(0,y.jt)((0,y.mC)(ht)),phone:(0,y.jt)((0,y.AG)(y.Z_))}),vt=Object.freeze({name:y.Z_,address:(0,y.mC)(ht),phone:(0,y.jt)((0,y.AG)(y.Z_))}),gt={locale:(0,y.yv)("elements()"),fonts:(0,y.yv)("elements()"),mode:(0,y.or)((0,y.p3)("shipping"),(0,y.p3)("billing")),allowedCountries:(0,y.jt)((0,y.CT)(y.Z_)),autocomplete:(0,y.jt)(We.tX),blockPoBox:(0,y.jt)(y.Xg),defaultValues:(0,y.jt)((0,y.mC)(yt)),contacts:(0,y.jt)((0,y.CT)((0,y.mC)(vt))),fields:(0,y.jt)(We.mZ),validation:(0,y.jt)(We.qF),display:(0,y.jt)(We.ef)},bt=(0,y.mC)(Object.freeze(gt)),wt=(0,y.mC)(Object.freeze((0,a.Z)((0,a.Z)({},gt),{},{mode:(0,y.NM)("Mode cannot be updated.")}))),kt=(0,y.mC)(Object.freeze((0,a.Z)((0,a.Z)({},gt),{},{mode:(0,y.NM)("The 'shippingAddress' Element does not support the 'mode' option, use 'address' Element instead."),contacts:(0,y.NM)("The 'shippingAddress' Element does not support the 'contacts' option, use 'address' Element instead."),display:(0,y.NM)("The 'shippingAddress' Element does not support the 'display' option, use 'address' Element instead."),autocomplete:(0,y.jt)((0,y.mC)({mode:(0,y.kw)("automatic","disabled")}))}))),St=function(e,t,n,r,o){switch(e){case"linkAuthentication":var i=(0,y.Gu)(_t,t,n),s=i.value;s.locale,s.fonts;return{value:(0,d.Z)(s,ut),warnings:i.warnings};case"payment":var u=(0,y.Gu)(function(e,t){var n={locale:(0,y.yv)("elements()"),fonts:(0,y.yv)("elements()"),business:(0,y.jt)((0,y.mC)({name:y.Z_})),paymentMethodOrder:(0,y.jt)((0,y.CT)(y.Z_)),fields:(0,y.jt)(He.mZ),readOnly:(0,y.jt)(y.Xg),terms:(0,y.jt)(He.FC),defaultValues:(0,y.jt)(He.I2),applePay:(0,y.jt)(He.ru),savePaymentMethod:(0,y.jt)(He.$K)};return e&&(n=(0,a.Z)((0,a.Z)({},n),{},{applePay:(0,y.jt)(He.hk)})),(0,S.uN)(t,S.M4.payment_element_beta_1)&&(n=(0,a.Z)((0,a.Z)({},n),{},{appearance:(0,y.jt)(y.Ry),clientSecret:Ke.Hv}),e&&(n=(0,a.Z)((0,a.Z)({},n),{},{clientSecret:(0,y.jt)(Ke.Hv)}))),(0,S.uN)(t,S.M4.financial_connections_on_event_beta_1)&&(n.financialConnections=(0,y.jt)(He.a0)),(0,S.uN)(t,S.M4.blocked_card_brands_beta_1)&&!e&&(n.allowedCardBrands=(0,y.jt)(He.mT),n.disallowedCardBrands=(0,y.jt)(He.mT)),n.layout=(0,y.jt)(He.zf),n.wallets=(0,y.jt)(He.Uz),(0,y.mC)(n)}(r,o),t,n),l=u.value,p=(l.locale,l.fonts,l.clientSecret),m=void 0===p?void 0:p,f=(0,d.Z)(l,lt),_=u.warnings,h=(0,Ye._m)(t,r,n),v=(0,Ye.oU)(t,n),g=(0,Ye.lA)(t),b=g.savePaymentMethodTruncated,w=g.warnings;return{value:(0,a.Z)((0,a.Z)({parsedIntentSecret:m},f),b?{savePaymentMethod:(0,a.Z)({},b)}:{}),warnings:[].concat((0,c.Z)(_),(0,c.Z)(h),(0,c.Z)(v),(0,c.Z)(w))};case"shippingAddress":var k=(0,y.Gu)(kt,t,n),P=k.value,E=(P.locale,P.fonts,(0,d.Z)(P,dt)),C=k.warnings;return C.push("Shipping Address Element is now Address Element.\n          It is advised to switch to the Address Element. For more information,\n          see https://stripe.com/docs/elements/address-element.\n        "),-1===n.indexOf("update")&&(0,Ye._0)(t),(0,Ye.S6)(t),{value:E,warnings:C};case"address":if(-1!==n.indexOf("update")){var A=(0,y.Gu)(wt,t,n),N=A.value;N.locale,N.fonts;return{value:(0,d.Z)(N,pt),warnings:A.warnings}}var I=(0,y.Gu)(bt,t,n),R=I.value,T=(R.locale,R.fonts,(0,d.Z)(R,mt)),M=I.warnings;return(0,Ye._0)(t),(0,Ye.C1)(t),(0,Ye.S6)(t),(0,Ye.YR)(t),{value:T,warnings:M};case"paymentMethodMessaging":return st(t,r,n);case"autocompleteSuggestions":case"achBankSearchResults":return{value:Object.freeze({}),warnings:[]};default:return(0,y.Rz)(e)}},Pt=function(e,t){switch(e){case"linkAuthentication":case"payment":case"shippingAddress":case"address":case"paymentMethodMessaging":return(0,a.Z)({height:"2px",margin:"-4px",width:"calc(100% + 8px)"},t?{opacity:"0",transition:"opacity 0.4s ease 0.1s"}:null);case"autocompleteSuggestions":case"achBankSearchResults":return{height:"2px",margin:"-4px",width:"calc(100% + 8px)",top:"0",pointerEvents:"none"};default:return(0,y.Rz)(e)}},Et=n(9620),Ct=function(e){var t=e.wallet,n=e.options;if(n.controller.keyMode()===Et.Kl.unknown)return!1;var r=!n.publicOptions.hasOwnProperty("wallets")||"auto"===n.publicOptions.wallets||"never"!==n.publicOptions.wallets[t],o=(0,S.uN)(n.betas,"payment_element_beta_1")&&!(0,S.uN)(n.betas,"payment_element_apple_pay_beta_1");return r&&!o},At=function(e){var t,n,r,o=e.options,i=e.key;if(o.publicOptions&&o.publicOptions.hasOwnProperty("applePay")&&null!==(t=o.publicOptions)&&void 0!==t&&t.applePay.hasOwnProperty(i))return null===(n=o.publicOptions)||void 0===n||null===(r=n.applePay)||void 0===r?void 0:r[i]},Nt=function(e){return-1!==["linkAuthentication","payment","shippingAddress","address"].indexOf(e)},It=n(6274).Promise,Rt=function(e){var t,n=e.elementFrame,r=e.component,i=e.componentName,c=e.loaderEnabled,s=e.elementOptions,u=0,l=function(e){if(!e)return null;var t=function(e){var t=[],n=function e(n){var r=document.createElement("div");return(0,g.yq)(r,n.style),n.isShimmerNode&&t.push(r),Array.isArray(n.children)&&n.children.forEach((function(t){return r.appendChild(e(t))})),r}(e);return n.className="__PrivateStripeElementLoader",{loaderComponent:n,shimmerNodes:t}}(e),n=t.loaderComponent,r=t.shimmerNodes;return(0,a.Z)({loaderComponent:n},function(e){var t,n,r=3e3,o=function(){t&&clearTimeout(t),n&&clearTimeout(n)};return{startAnimation:function(){o();var i=function(t){(0,g.Ql)((function(){e.forEach((function(e){e.style.transition="start"===t?"transform ".concat(r,"ms ease"):"",e.style.transform="start"===t?"translateX(200%)":"translateX(-100%)"}))}))};!function e(){i("start"),n=setTimeout((function(){return i("stop")}),r),t=setTimeout(e,3500)}()},stopAnimation:o}}(r))},d=new It((function(e){var t=o;t&&c?(t._emit("get-element-loader-ui",{componentName:i,elementOptions:s}),t._on("element-loader-ui-callback",(function(t){var n=t.message,r=n.componentName,o=n.loaderUiNodes;i===r&&e(l(o))}))):e(null)})),p=function(e){return function(){var t=++u;return d.then((function(n){return n&&t===u?e(n):{err:"stale call"}}))}},m=function(e){e.height&&(r.style.height=e.height)},f=function(e){var t=e.loaderComponent,o=e.stopAnimation;n._off("set_styles",m),r.style.height="",o();try{r.contains(t)&&r.removeChild(t)}catch(e){}},_=p((function(e){var t=e.loaderComponent,o=e.startAnimation;t.style.opacity="1",n.updateStyle({opacity:"0"}),r.style.height=t.style.height,r.appendChild(t),o(),n._on("set_styles",m)})),h=p((function(e){e.loaderComponent.style.opacity="0",t=setTimeout((function(){f(e)}),316)})),y=p(f);return{show:function(){return t&&clearTimeout(t),_()},hide:function(){return n.updateStyle({opacity:"1"}),h()},unmount:function(){return n.updateStyle({opacity:"1"}),t&&clearTimeout(t),y()}}},Tt=n(1119),Mt={apple_pay:"applePay",google_pay:"googlePay"},Ot={country:"US",currency:"usd",total:{amount:0,label:""},requestPayerName:!0,requestPayerEmail:!1,requestPayerPhone:!1},xt=function(e,t,n,r){var o="applePay"===r?"googlePay":"applePay",i=function(e){var t,n,r,o=e.options;if(o.publicOptions&&o.publicOptions.hasOwnProperty("applePay")&&null!==(t=o.publicOptions)&&void 0!==t&&t.applePay.hasOwnProperty("applePayLaterAvailability"))return null===(n=o.publicOptions)||void 0===n||null===(r=n.applePay)||void 0===r?void 0:r.applePayLaterAvailability}({options:e}),c=At({options:e,key:"recurringPaymentRequest"}),s=At({options:e,key:"deferredPaymentRequest"}),u=At({options:e,key:"automaticReloadPaymentRequest"}),l=new Z.Z({controller:e.controller,authentication:{apiKey:e.controller._apiKey,accountId:e.controller._stripeAccount||null},mids:e.mids,rawOptions:(0,a.Z)((0,a.Z)({},Ot),{},{disableWallets:["browserCard","link",o],__isPaymentElement:!0,__elementsGroupId:e.groupId,applePay:{applePayLaterAvailability:i,recurringPaymentRequest:c,deferredPaymentRequest:s,automaticReloadPaymentRequest:u}}),betas:e.betas,queryStrategyOverride:null,listenerRegistry:t}),d=function(){};l._on("token",(function(e){d({type:"token",token:e.token.id}),e.complete("success")})),l._on("cancel",(function(){d({type:"cancelled"})})),l._on("__private_do_not_use_error",(function(e){d({type:"error",error:e})}));var p=l.canMakePayment().then((function(e){e&&e[r]?(n.send({action:"should-list-wallet",payload:{wallet:r}}),n._on("show-upe-wallet",(function(e){var t=e.wallet;d=e.onComplete,Mt[t]===r&&l.show()}))):n.send({action:"should-not-list-wallet",payload:{wallet:r}})}));return{pr:l,canMakePaymentPromise:p}},Zt=n(3849),jt=n(1708),Lt={PAYMENT_INTENT:"payment_intent",SETUP_INTENT:"setup_intent"},Bt=function(e){return e?Lt[e.type]:"deferred_intent"},Dt=function(e){!function(e){var t=e.options,n=e.institutionId,r=e.manualEntryOnly,o=e.parsedClientSecret,i=e.searchSession,a=e.deferredIntentOptions,c=e.hostedSurface,s=e.hasExistingConsumerSession,u=e.sharedSessionContext,l=e.merchantToken,d=e.onEvent;(0,Tt.OJ)({linkAccountSessionCreatorClientSecret:null==o?void 0:o.clientSecret,linkAccountSessionCreatorType:Bt(o),createdBy:(0,jt.Wg)(null==o?void 0:o.id,null==a?void 0:a.elementsSessionId),controller:t.controller,attachRequired:!1,institution:n,data:{type:"us_bank_account"},searchSession:i,manualEntryOnly:r,paymentMethodOptions:null==a?void 0:a.paymentMethodOptions,amount:null==a?void 0:a.amount,onBehalfOf:null==a?void 0:a.onBehalfOf,hostedSurface:c,hasExistingConsumerSession:s,sharedSessionContext:u,groupId:t.groupId,merchantToken:l,onEvent:d}).then((function(e){if(e.error)"financial_connections_session_cancelled"===e.error.code?t.controller.action.completeLinkAccountSessionElements({groupId:t.groupId,error:Zt.zb}):"financial_connections_initialization_error"===e.error.code?t.controller.action.completeLinkAccountSessionElements({groupId:t.groupId,error:Zt.bT}):t.controller.action.completeLinkAccountSessionElements({groupId:t.groupId,error:Zt.TH});else if(e.linkAccountSession.paymentAccount){var n=e.linkAccountSession.paymentAccount;switch(n.object){case"financial_connections.account":case"linked_account":var r=n;t.controller.action.completeLinkAccountSessionElements({groupId:t.groupId,bankAccount:{sessionId:e.linkAccountSession.id,displayName:r.display_name,bankName:r.institution_name,last4:r.last4||"",type:"instant"}});break;case"financial_connections.bank_account":case void 0:var o=n;t.controller.action.completeLinkAccountSessionElements({groupId:t.groupId,bankAccount:{sessionId:e.linkAccountSession.id,displayName:"Bank account",bankName:o.bank_name,last4:o.last4,type:"manual"}});break;default:(0,y.Rz)(n)}}else t.controller.action.completeLinkAccountSessionElements({groupId:t.groupId,error:Zt.zb})}))}({options:e.options,institutionId:e.institutionId,manualEntryOnly:e.manualEntryOnly,parsedClientSecret:e.parsedClientSecret,searchSession:e.searchSession,deferredIntentOptions:e.deferredIntentOptions,hostedSurface:e.hostedSurface,hasExistingConsumerSession:e.hasExistingConsumerSession,sharedSessionContext:e.sharedSessionContext,merchantToken:e.merchantToken,onEvent:e.onEvent})},qt=function(e,t,n){var r=e.createHiddenFrame(U.NC.GOOGLE_MAPS_APP,{apiKey:"AIzaSyCab6eIMNih34mQb3XI_QWXagmF2_rvQAg",elementMode:n});return r._on("get-google-maps-predictions",(function(e){!function(e,t){r.send({action:"get-google-maps-predictions",payload:{data:{search:e,countryRestrictions:t}}})}(e.search,e.countryRestrictions)})),r._on("get-google-maps-details",(function(e){!function(e){r.send({action:"get-google-maps-details",payload:{data:{placeId:e}}})}(e.placeId)})),r._on("google-maps-callback",(function(e){var n=e.event,r=e.message;switch(n){case"gotPredictions":!function(e){t.send({action:"google-maps-predictions",payload:{data:e}})}(r);break;case"gotDetails":!function(e){t.send({action:"google-maps-details",payload:{data:e}})}(r)}})),r},Ft=function(e){return(0,P.ei)(e,["defaultValues","paymentMethodOrder","allowedCardBrands","disallowedCardBrands","business","fields","readOnly","terms","wallets","layout","savePaymentMethod","allowedCountries","autocomplete","blockPoBox","defaultValues","contacts","fields","validation","mode","display","currency","countryCode","metaData","paymentMethodTypes","displayType","_internalBrowserEngine","amount","_unmountAutomatically"])},Ut=function(e){var t=e.controller,n=e.componentName,r=e.groupId,o=e.fonts,i=e.wait,a=e.publicOptions,c=e.controllingElement,s=e.controllingMode,u=e.mountedInternal,l=e.externalPaymentMethodTypes,d=e.locale,p={fonts:o,wait:i,rtl:K(document.body),publicOptions:Ft(a),controllingElement:c,controllingMode:s,mountedInternal:u,externalPaymentMethodTypes:l,stripeAccount:t._stripeAccount,locale:d},m=Y.P0[n];return t.createElementFrame(m,n,r,p)},Gt=function(e){var t=e.props,n=e.componentName,r=e.controllingElement,o=e.controllingMode,i=e.ariaHidden,c=void 0===i?"false":i,s=t.component,u=t.elementTimings,l=t.getParent,d=t.options,p=Ut((0,a.Z)((0,a.Z)({},d),{},{componentName:n,controllingElement:r,controllingMode:o}));p.appendTo(s),p.updateStyle((0,a.Z)((0,a.Z)({},Pt(n,!1)),{},{position:"absolute",zIndex:"1"})),p._iframe.setAttribute("aria-hidden",c),p._iframe.setAttribute("tabindex","-1");var m=(0,le.$M)((function(){p.send({action:"stripe-timings",payload:{timestamps:{stripeJsLoad:u.stripeJsLoadTimestamp.getAsPosixTime(),stripeCreate:u.stripeCreateTimestamp.getAsPosixTime(),groupCreate:u.groupCreateTimestamp.getAsPosixTime(),create:u.createTimestamp.getAsPosixTime(),mount:(new re.E).getAsPosixTime()}}})}));p._on("load",(function(){p.send({action:"stripe-user-mount",payload:{rtl:K(l())}}),m()})),p._on("set_styles",(function(e){p.updateStyle(e)})),"achBankSearchResults"===n&&p._on("us-bank-account-v2-launch",(function(e){return Dt((0,a.Z)({options:d},e))}))},zt=function(e){var t=e.controller,n=e.groupId,r=e.locale,o=e.type,i=e.isDarkMode,a=e.isRtl,c=e.purchaseProtectionsEnabled,s=e.newVersionEnabled,u=e.businessName,l=e.selectedLast4,d=e.backupBrand,p=e.backupLast4,m=e.protectionType,f=e.allowedPaymentMethod,_=t.createLightboxFrame({type:U.NC.LINK_INFO_MODAL,options:{locale:r,type:o,isDarkMode:i,isRtl:a,purchaseProtectionsEnabled:c,newVersionEnabled:s,businessName:u,selectedLast4:l,backupBrand:d,backupLast4:p,protectionType:m,allowedPaymentMethod:f},groupId:n});_.show(),_.fadeInBackdrop();_._on("close",(function(){_.fadeOutBackdrop(),_.destroy(!0)}))},Kt=function(e){var t=e.controller,n=e.linkProtectionType,r=e.liveMode,o=e.readOnly,i=e.linkAccountSessionCreatorClientSecret,a=e.linkAccountSessionCreatorType,c=e.linkAccountSessionCreatorId,s=e.linkAccountSessionClientSecret,u=e.apiKey,l=e.stripeAccount,d=t.createLightboxFrame({type:U.NC.LINK_PURCHASE_PROTECTION_MODAL,options:{linkProtectionType:n,liveMode:r,readOnly:o,linkAccountSessionCreatorClientSecret:i,linkAccountSessionCreatorType:a,linkAccountSessionCreatorId:c,linkAccountSessionClientSecret:s,apiKey:u,stripeAccount:l}});d.show(),d.fadeInBackdrop();d._on("close",(function(){d.fadeOutBackdrop(),d.backdropRunOnHide(),d.destroy(!0)}))},Ht=n(6241),Yt=n(6977),Wt=(n(8229),function(e){return function(e,t){return(0,P.G)(e.verification_sessions,(function(e){var n=e.type,r=e.state;return n===t&&"STARTED"===r}))}(e,"SIGNUP")}),Vt=function(e){(0,xe.a)().then((function(t){(0,t.mountModal)(e)}))},Xt=function(e){var t=e.unsafeOptions,n=e.openModalPayload,r=e.elementTimings,o=e.embeddedCheckoutMessenger,i=t.controller,a=t.groupId,c=t.wait,s=t.fonts,u=i._apiKey,l=A.Yj.paymentMethodMessagingModal,d=(0,y.Gu)((0,y.mC)(rt),{wait:c,rtl:K(document.body),keyMode:(0,Et.lO)(u),apiKey:u,stripeAccount:i._stripeAccount,fonts:s||[],componentName:l,publicOptions:n.publicOptions},"elements.create('".concat(l,"')")),p=d.value;if(d.warnings.forEach((function(e){i.warn(e)})),"object"==typeof o&&o&&o.hasOwnProperty("send"))o.send("mount-payment-method-messaging-info-modal-in-embedded-checkout",{type:U.NC.PAYMENT_METHOD_MESSAGING_MODAL_ELEMENT,options:p});else{var m={stripeJsLoad:r.stripeJsLoadTimestamp.getAsPosixTime(),stripeCreate:r.stripeCreateTimestamp.getAsPosixTime(),groupCreate:r.groupCreateTimestamp.getAsPosixTime(),create:r.createTimestamp.getAsPosixTime(),mount:(new re.E).getAsPosixTime()},f=i.createLightboxFrame({type:U.NC.PAYMENT_METHOD_MESSAGING_MODAL_ELEMENT,options:p,groupId:a});0,f.show(),f.fadeInBackdrop();f._on("close",(function(){f.fadeOutBackdrop(),f.destroy(!0)})),f.send({action:"stripe-user-mount",payload:{rtl:K(document.body)}}),f.send({action:"stripe-timings",payload:{timestamps:m}})}},Qt={selectors:{email:[],phoneCountry:[],phoneNumber:[],name:[]},runCount:0,runtimeInMillis:0,nodeCount:0,source:""},Jt=function(e){var t=(0,de.lT)()(e);$t(t)},$t=function(e){if(e.selectors.email){var t=Qt.selectors.email,n=e.selectors.email,r={};t.concat(n).forEach((function(e){r[e.value]=e}));var o=[];for(var i in r)r.hasOwnProperty(i)&&o.push(r[i]);Qt.selectors.email=o}Qt.runtimeInMillis+=e.runtimeInMillis,Qt.nodeCount+=e.nodeCount,Qt.runCount++,Qt.source=e.source},en=function(e,t,n){var r=[];try{if(!n.selectors||!n.selectors.length)return;var o=Date.now(),i=n.selectors.slice(0,10).map((function(e){var t=document.querySelector(e),o=[];return t instanceof HTMLElement&&(o=(0,de.sr)(t,5e3)),r.push.apply(r,(0,c.Z)(o.map((function(t,n){return{value:t,selector:e,nthMatch:n}})))),{selector:e,result:o.length?"found":"not_found",atTime:n.atTime}}));n.logRecallFromInner||t.report("link.no_code_default_values.recall",{results:JSON.stringify(i),executionTime:Date.now()-o}),e.send({action:"stripe-link-no-code-default-values",payload:{foundSelectors:r,logRecallFromInner:n.logRecallFromInner,reportableSelectorResults:i}})}catch(e){t.report("link.no_code_default_values.recall_error",{message:null==e?void 0:e.message,stack:null==e?void 0:e.stack,name:null==e?void 0:e.name})}},tn=n(6835),nn=function(e){for(var t,n,r=on(),o=e,i=0,a=null;null!==(c=o)&&void 0!==c&&c.parentElement&&i<40;){var c,s,u=null===(s=(0,g.Dx)(o))||void 0===s?void 0:s.getPropertyValue("background-color");if(u&&u!==r){a=u;break}i+=1,o=o.parentElement}a||(a=null!==(t=null===(n=(0,g.Dx)(document.body))||void 0===n?void 0:n.getPropertyValue("background-color"))&&void 0!==t?t:null);return{backgroundColor:a,textColor:rn(e),numberOfNodesTraversed:i}},rn=function(e){var t,n,r=document.createElement("p");r.style.display="none",e.appendChild(r);var o=null!==(t=null===(n=(0,g.Dx)(r))||void 0===n?void 0:n.getPropertyValue("color"))&&void 0!==t?t:null;return e.removeChild(r),o},on=function(){var e,t,n=document.createElement("div");n.style.display="none",document.body.appendChild(n);var r=null!==(e=null===(t=(0,g.Dx)(n))||void 0===t?void 0:t.getPropertyValue("background-color"))&&void 0!==e?e:null;return document.body.removeChild(n),r},an=function(e){if("object"==typeof e&&e&&e.hasOwnProperty("financialConnections")){var t=e.financialConnections;if("object"==typeof t&&t&&t.hasOwnProperty("onEvent")){var n=t.onEvent;if("function"==typeof n&&n)return n}return null}return null},cn=n(6274).Promise,sn=function(e,t){return function(e){try{var t=(new TextEncoder).encode(e);return crypto.subtle.digest("SHA-1",t).then((function(e){var t=Array.from(new Uint8Array(e)).map((function(e){return e.toString(16).padStart(2,"0")})).join("");return parseInt(t.slice(0,4),16)/65536})).catch((function(){return null}))}catch(e){return new cn((function(e){return e(null)}))}}(e).then((function(e){if(null===e)return"skipped_assignment";var n="treatment";return t.report("upe.prewarm_default_values.experiment_exposure",{variant:n}),n}))},un=function(e,t){return"object"==typeof e&&e&&e.hasOwnProperty(t)?e[t]:null},ln=function(e,t){switch(t){case"payment":var n=function(e){if("object"==typeof e&&e&&e.hasOwnProperty("layout")){var t=e.layout;if("string"==typeof t){if(-1!==["auto","accordion","tabs"].indexOf(t))return{type:t,defaultCollapsed:!1,spacedAccordionItems:!1}}else{var n=t.type,r=t.defaultCollapsed;if("accordion"===n){var o=t.spacedAccordionItems;return t.visibleAccordionItemsCount,{type:n,defaultCollapsed:r,spacedAccordionItems:o}}if(-1!==["auto","tabs"].indexOf(n))return{type:n,defaultCollapsed:r}}}return{}}(e);return{payment:{layout:n}};case"address":return{address:{display:un(e,"display")}};default:return{}}},dn=function(e){var t=e.component,r=e.listenerRegistry,o=e.elementTimings,c=e.getParent,s=e.emitEvent,u=e.options,l=e.selfDestruct,d=null,m=null,f=null,_=null,h=null,v=[],b=[],w=u.storeReadyPromise||cn.resolve(),k=new tn.B,S=Ut(u),P=-1!==["auto","always"].indexOf(u.loader)&&Nt(u.componentName),E=Rt({controller:u.controller,elementFrame:S,component:t,componentName:u.componentName,loaderEnabled:P,elementOptions:ln(u.publicOptions,u.componentName)}),C=function(e){if("object"==typeof e&&e&&e.hasOwnProperty("defaultValues")){var t,n,r=e.defaultValues,o=null!==(t=null==r||null===(n=r.billingDetails)||void 0===n?void 0:n.email)&&void 0!==t?t:null;return"string"==typeof o?o:null}return null}(u.publicOptions);if(C){var A=u.controller._stripeJsId;sn(A,u.controller).then((function(e){if("treatment"===e){var t,n,r,o=null,i=null,a=null;if("PAYMENT_INTENT"===(null===(t=u.clientSecret)||void 0===t?void 0:t.type))o=null===(r=u.clientSecret)||void 0===r?void 0:r.id;"payment"===(null===(n=u.deferredIntent)||void 0===n?void 0:n.mode)&&(i=u.deferredIntent.amount,a=u.deferredIntent.currency),u.controller.action.preloadConsumerLookup({email:{email:C,source:"default_value"},session_id:A,payment_intent:o,amount:i,currency:a,element:u.componentName})}}))}S._on("load-error",(function(e){s("loaderror",{error:e}),l()}));var N,I=un(u.publicOptions,"autocomplete");if(("shippingAddress"===u.componentName||"address"===u.componentName)&&(null==I?void 0:I.mode)!==We.t0.disabled){var R=u.publicOptions.mode||We.gC;S._on("setup-stripe-google-maps-autocomplete",(function(){!function(e,t,n){var r=qt(e,t,n);t._on("get-google-maps-predictions",(function(e){e.keyMode===We.UH.stripe&&r._emit("get-google-maps-predictions",e)})),t._on("get-google-maps-details",(function(e){e.keyMode===We.UH.stripe&&r._emit("get-google-maps-details",e)}))}(u.controller,S,R),Gt({props:e,componentName:"autocompleteSuggestions",controllingElement:"addressElement",controllingMode:R,ariaHidden:"true"})})),(null==I?void 0:I.mode)===We.t0.google_maps_api&&(!function(e,t,n){e.action.initGoogleMapsService({apiKey:n}),t._on("get-google-maps-predictions",(function(n){n.keyMode===We.UH.merchant&&e.action.getGoogleMapsPredictions({data:n,frameId:t.id})})),t._on("get-google-maps-details",(function(n){n.keyMode===We.UH.merchant&&e.action.getGoogleMapsDetails({data:n,frameId:t.id})}))}(u.controller,S,I.apiKey),Gt({props:e,componentName:"autocompleteSuggestions",controllingElement:"addressElement",controllingMode:R}))}if("payment"===u.componentName){var T;if(u.publicOptions.parsedIntentSecret)w=u.controller.action.setupStoreForElementsGroup({clientSecret:u.publicOptions.parsedIntentSecret,customerOptions:null,customerSessionClientSecret:null,currency:null,locale:u.locale,groupId:u.groupId,appearance:null!==(T=u.publicOptions.appearance)&&void 0!==T?T:u.appearance,loader:u.loader,externalPaymentMethodTypes:u.externalPaymentMethodTypes,mids:u.mids});var M=null,O=function(){return qe().then((function(e){var t=e.mountModal,n=e.unmountModal;return v.push((function(){n()})),t}))};S._on("setup-afterpay-modal",(function(){M||(M=O())})),S._on("mount-afterpay-modal",(function(e){var t=e.currency,n=e.locale,o=e.modalTheme;M||(M=O()),M.then((function(e){e({controller:u.controller,listenerRegistry:r,currency:t,locale:n,modalTheme:o})}))}));var x=null,Z=function(){return(0,xe.a)().then((function(e){var t=e.mountModal,n=e.unmountModal;return v.push((function(){n()})),t}))};S._on("setup-affirm-modal",(function(){x||(x=Z())})),S._on("affirm-modal-open",(function(e){var t=e.link;x||(x=Z()),x.then((function(e){e({controller:u.controller,listenerRegistry:r,url:t})}))})),S._on("setup-us-bank-account",(function(){Gt({props:e,componentName:"achBankSearchResults",controllingElement:"paymentElement",ariaHidden:"true"})}));var j=null;!j&&Ct({wallet:"applePay",options:u})&&(j=xt(u,r,S,"applePay")),S._on("update-apple-pay",(function(e){var t;null===(t=j)||void 0===t||t.pr.update(e)}));var L=null;if(!L&&Ct({wallet:"googlePay",options:u})){var B=(L=xt(u,r,S,"googlePay")).pr._backingLibraries.GOOGLE_PAY;B&&b.push(B._destroy)}if(S._on("update-google-pay",(function(e){var t;null===(t=L)||void 0===t||t.pr.update(e)})),L||j){var D,q,F;F=L&&j?"both":L?"googlePay":"applePay";var U=u.groupId;u.controller.action.fetchingWallets({groupId:U,isComplete:!1,wallet:F}),cn.all([null===(D=L)||void 0===D?void 0:D.canMakePaymentPromise,null===(q=j)||void 0===q?void 0:q.canMakePaymentPromise]).then((function(){u.controller.action.fetchingWallets({groupId:U,isComplete:!0,wallet:F})}))}S._on("link-launch",(function(e){var t=e.institutionId,n=e.parsedClientSecret,r=e.hasSession,o=e.sharedSessionContext,i=e.checkoutPriceAmount,a=e.email,c=e.linkMobilePhone,s=e.linkMobilePhoneCountry,l=e.instantDebitsIncentive,d=e.businessName,p=e.deferredIntentOptions,m=e.merchantToken;(0,Tt.sx)(t,null==n?void 0:n.clientSecret,null==n?void 0:n.id,u.controller,o,u.groupId,i,a,c,s,l,d,p,r,jt.LJ.PaymentElement,m).then((function(e){if(!("error"in e)){var t=e.consumer;if(t&&!r){var n;u.controller.action.loginWithConsumerInfo({consumerInfo:t,groupId:u.groupId});var o=null===(n=t.redacted_payment_details[0])||void 0===n?void 0:n.id;t.country&&"US"!==t.country?u.controller.action.clearInstantDebitsIncentive({groupId:u.groupId}):o&&Wt(t.consumer_session)&&u.controller.action.confirmInstantDebitsIncentiveForPaymentDetails({bankPaymentDetailsId:o,groupId:u.groupId})}else if(null!=t&&t.new_payment_details){var i=t.new_payment_details;u.controller.action.addPaymentDetails({paymentDetails:i,groupId:u.groupId})}}}))})),S._on("us-bank-account-v2-launch",(function(e){Dt((0,a.Z)({options:u,onEvent:an(u.publicOptions)},e))})),S._on("collect-link-prefill-data",(function(e){!function(e,t,n){try{Jt(n.source),e.send({action:"stripe-link-prefill-selectors",payload:Qt})}catch(e){t.report("prefill_data_selectors_error",{message:null==e?void 0:e.message,stack:null==e?void 0:e.stack,name:null==e?void 0:e.name})}}(S,u.controller,e)})),S._on("accumulate-link-prefill-data",(function(e){!function(e,t){try{Jt(t.source)}catch(t){e.report("prefill_data_selectors_error",{message:null==t?void 0:t.message,stack:null==t?void 0:t.stack,name:null==t?void 0:t.name})}}(u.controller,e)})),S._on("link-no-code-default-values-recall-selectors",(function(e){en(S,u.controller,e)}))}S._on("mount-link-info-modal",(function(e){zt((0,a.Z)({controller:u.controller,groupId:u.groupId},e))})),S._on("mount-link-purchase-protection-detail-modal",(function(e){Kt((0,a.Z)({controller:u.controller},e))})),S._on("mount-payment-method-messaging-info-modal",(function(e){!function(e){var t=e.openModalPayload,n=e.unsafeOptions,r=e.elementTimings,o=e.embeddedCheckoutMessenger,i=n.controller,a=t.type;switch(a){case"affirm_modal":if("object"==typeof o&&o&&o.hasOwnProperty("send")){o.send("mount-affirm-modal-in-embedded-checkout",{url:t.url});break}Vt({url:t.url,listenerRegistry:i._listenerRegistry,controller:i});break;case"payment_method_messaging_modal":Xt({openModalPayload:t,unsafeOptions:n,elementTimings:r,embeddedCheckoutMessenger:o});break;default:(0,y.Rz)(a)}}({openModalPayload:e,unsafeOptions:u,elementTimings:o,embeddedCheckoutMessenger:function(e){if("object"==typeof e&&e&&e.hasOwnProperty("_internalEmbeddedCheckoutMessenger"))return e._internalEmbeddedCheckoutMessenger}(u.publicOptions)})})),S._on("payment_method_messaging.unmount",(function(){Q(),S.destroy()})),(0,g.yq)(t,(0,a.Z)((0,a.Z)({},z.KC),{},{margin:"-4px 0",transition:"height .35s ease"})),S.appendTo(t),S.updateStyle(Pt(u.componentName,P)),w.then((function(){_=new re.E})),S._on("load",(function(){m=new re.E,S.send({action:"stripe-user-mount",payload:{rtl:K(c()),merchantPageProperties:nn(t)}})})),Y.Nb.forEach((function(e){S._on(e,(function(t){return s(e,t)}))})),S._on("set_styles",(function(e){S.updateStyle(e)})),S._on("redirectfocus",(function(e){var n,r=e.focusDirection;null===(n=(0,g.dh)(t,r))||void 0===n||n.focus()}));var G=le.ZT,W=!1,V=function(){return N||((N=document.createElement("div")).setAttribute("aria-hidden","true"),(0,p.Z)(N.style,{position:"fixed",width:"320px",height:"0"}),document.body.appendChild(N)),i||(i=(0,le.XD)((function(){return n.e(36).then(n.bind(n,2626))}))),i};S._on("track_frame_position_preload",(function(){V()})),S._on("track_frame_position_stop",(function(){W=!1,G()})),S._on("track_frame_position_start",(function(){W||(W=!0,V().then((function(e){var t=e.autoUpdate,n=e.computePosition,r=e.size;if(W&&c()){var o=S._iframe;if(o){var i=!1;window.ResizeObserver&&window.IntersectionObserver&&(i=!0);var a={ancestorScroll:i,ancestorResize:i,elementResize:i,layoutShift:i,animationFrame:!i};G(),G=(0,le.$M)(t(o,N,(function(){n(o,N,{strategy:"fixed",placement:"right-start",middleware:[r({apply:function(e){var t=e.availableWidth,n=e.availableHeight,r=e.rects,o={width:r.reference.width,height:r.reference.height,availableWidthRight:t,availableHeightBelow:n-r.reference.height,viewportPosition:{x:r.reference.x,y:r.reference.y}};S.send({action:"stripe-frame-position",payload:o})}})]})}),a))}}})))})),S._on("submit",(function(){s("submit");var e=t.closest("form");if(e){var n=['button[type="submit"]',"button:not([type])",'input[type="submit"]','input[type="image"]'].map((function(t){return e.querySelector(t)})).filter((function(e){return!!e}))[0];n&&n.click()}}));var X=(0,le.$M)((function(){var e,t,n,r,i;S.send({action:"stripe-timings",payload:{timestamps:{stripeJsLoad:o.stripeJsLoadTimestamp.getAsPosixTime(),stripeCreate:o.stripeCreateTimestamp.getAsPosixTime(),groupCreate:o.groupCreateTimestamp.getAsPosixTime(),create:o.createTimestamp.getAsPosixTime(),store:null===(e=_)||void 0===e?void 0:e.getAsPosixTime(),mount:null===(t=d)||void 0===t?void 0:t.getAsPosixTime(),load:null===(n=m)||void 0===n?void 0:n.getAsPosixTime(),loaderStart:null===(r=f)||void 0===r?void 0:r.getAsPosixTime(),loaderEnabled:P,parentVisible:null===(i=h)||void 0===i?void 0:i.getAsPosixTime()}}})}));S._on("ready",(function(){E.hide(),f||s("loaderstart"),k.promise.then((function(){X(),u.controller.report("parent_visible",{element:u.componentName})})),s("ready")})),S._on("parent_visible_fallback",(function(){k.resolve()}));var Q=function(){for(u.controller.action.elementUnmounted({elementName:u.componentName,groupId:u.groupId,frameId:S.id});v.length;){var e;null===(e=v.pop())||void 0===e||e()}S.unmount()};return{update:function(e){e.appearance&&u.controller.action.updateElementsOptions({locale:void 0,appearance:e.appearance,groupId:u.groupId}),S.update(e)},focus:function(){H(),S.focus(),S.send({action:"stripe-user-focus",payload:{}})},blur:function(){S.blur()},clear:function(){S.clear()},mount:function(){d=new re.E;var e=c();if(e){P?(E.show().then((function(e){null!=e&&e.err||(f=new re.E,s("loaderstart"))})),v.push((function(){E.unmount()}))):(f=new re.E,s("loaderstart"));var t=(0,g.d3)(e,(function(){S.send({action:"stripe-parent-visible",payload:null}),h=new re.E,k.resolve()}));v.push(t),(0,g.mb)(e,[[Y.et,!0]]),v.push((function(){(0,g.mb)(e,[[Y.et,!1]])}))}},unmount:Q,destroy:function(){for(;b.length;){var e;null===(e=b.pop())||void 0===e||e()}},collapse:function(){S.collapse()},getValue:function(){return S.getValue(),new cn((function(e){S._on("get-value-response",(function t(n){return S._off("get-value-response",t),e(n)}))}))},_frame:S}},pn=["options"],mn=["controller","componentName","publicOptions"],fn=["update"],_n=function(e){var t=e.options,n=(0,d.Z)(e,pn),r=t.controller,o=t.componentName,i=t.publicOptions,c=(0,d.Z)(t,mn),s=function(e){switch(e){case"linkAuthentication":case"payment":case"shippingAddress":case"address":case"autocompleteSuggestions":case"achBankSearchResults":case"paymentMethodMessaging":return e;default:throw new Error("Unexpected element type for implementation")}}(o);if(["address","shippingAddress"].indexOf(s)>-1&&r.keyMode()===Et.Kl.unknown)throw new E.No("It looks like you're using an older Stripe key. The Address Element is only available for use with a modern API key, which is prefixed with 'pk_live_' or 'pk_test_'.\n    You can roll your publishable key here: https://dashboard.stripe.com/account/apikeys");var u=St(s,i||{},"elements.create('".concat(s,"')"),!1,t.betas);u.warnings.forEach((function(e){return r.warn(e)}));var l=["payment","linkAuthentication"].indexOf(o)>-1,p="payment"===t.componentName&&(u.value.parsedIntentSecret||null);if(l&&!t.clientSecret&&!t.deferredIntent&&!p)throw new E.No("In order to create a ".concat(t.componentName,' element, you must pass a clientSecret or mode when creating the Elements group.\n\n  e.g. stripe.elements({clientSecret: "{{CLIENT_SECRET}}"})'));var m=dn((0,a.Z)((0,a.Z)({},n),{},{options:(0,a.Z)((0,a.Z)({},c),{},{controller:r,componentName:s,publicOptions:u.value})})),f=m.update,_=(0,d.Z)(m,fn);return(0,a.Z)({update:function(e){var n=St(s,e||{},"".concat(s,".update()"),!0,t.betas);n.warnings.forEach((function(e){return r.warn(e)})),f(n.value)}},_)},hn=n(6274).Promise,yn=function(e){var t,r=e.emitEvent,o=e.options,i=o.controller,s=o.locale,u=o.publicOptions,l=s?(0,ie.jR)(s):"en",d=new re.E,p=function(e){var t=(0,y.Gu)(ze,e||{},"create()"),n=t.value;return t.warnings.forEach((function(e){return i.warn(e)})),n},m=p(u),f=function(e,n){return e.apply(void 0,[t].concat((0,c.Z)(n)))},_=[],h=function(e){return function(){for(var n=arguments.length,r=new Array(n),o=0;o<n;o++)r[o]=arguments[o];t?f(e,r):_.push([e,r])}},v=function(){};hn.all([n.e(631).then(n.bind(n,6372)),n.e(870).then(n.bind(n,347))]).then((function(n){var o,c,s=(0,x.Z)(n,2),u=s[0],p=s[1],h=u.default;v=p.unmountModal;var y=e.component,g=e.listenerRegistry;t=h({component:y,mountModal:function(e){return p.mountModal({controller:i,listenerRegistry:g,locale:e,publicOptions:m})},locale:l,listenerRegistry:g}),i.report("payment_method_messaging.loaded",(0,a.Z)({load_time:d.getElapsedTime(),locale:l,amount:m.amount,currency:m.currency,paymentMethods:m.paymentMethods,countryCode:m.countryCode},(null===(o=m.metaData)||void 0===o?void 0:o.messagingClientReferenceId)&&{messagingClientReferenceId:null===(c=m.metaData)||void 0===c?void 0:c.messagingClientReferenceId})),function(){for(;_.length;){var e=_.shift(),t=(0,x.Z)(e,2),n=t[0],r=t[1];f(n,r)}}(),r("ready")}),(function(e){i.report("payment_method_messaging.import_error",{error:e})}));var g=function(e){return function(){throw new E.No(e)}};return{mount:h((function(e){e.mount(m)})),unmount:h((function(e){v(),e.unmount()})),update:h((function(e,t){var n=(0,P.TS)(m,t);m=p(n),e.update(m)})),focus:g("Focus is not supported by paymentMethodMessaging."),blur:g("Blur is not supported by paymentMethodMessaging."),clear:g("Clear is not supported by paymentMethodMessaging.")}},vn=function(e){if("unifiedMessage"===e.options.componentName||(0,S.uN)(e.options.betas,"ume_beta_1"))return yn(e);var t=_n(e),n=t._frame;return n&&n._on("click",(function(){e.emitEvent("click")})),t},gn=n(2388),bn=n(925),wn=n(2543),kn=n(6274).Promise,Sn=function(e){var t=e.controller,n=e.eventName,r=e.time,o=e.timeLabel,i=e.reject,a=e.rejectFunctionName,c=void 0===a?"reject":a,s=e.resolve,u=e.betas,l=null,d=!1,p=!1;return l=setTimeout((function(){p=!0;var e="Timed out waiting for a call to resolve() or ".concat(c,'(). If you listen to the "').concat(n,'" event, then you must call event.resolve() or event.').concat(c,'() in the "').concat(n,'" handler within ').concat(o,".");(0,S.uN)(u,S.M4.ece_temp_prevent_default_beta_1)||"preventDefault"!==c||(e='Timed out waiting for a call to resolve(). If you listen to the "'.concat(n,'" event, then you must call event.resolve in the "').concat(n,'" handler within ').concat(o,".")),t.warn(e),i("Stripe.js: Timeout hit")}),r),{resolve:function(e){if(p)t.warn("Call to resolve() was ignored because it has already timed out. Please ensure that resolve is called within ".concat(o,"."));else{if(d){var n="Call to resolve() was ignored because resolve or ".concat(c," has already been called. Do not call resolve or ").concat(c," more than once.");return(0,S.uN)(u,S.M4.ece_temp_prevent_default_beta_1)||"preventDefault"!==c||(n="Call to resolve() was ignored because resolve has already been called. Do not call resolve more than once."),void t.warn(n)}l&&clearTimeout(l),d=!0,s(e)}},reject:function(){p?t.warn("Call to ".concat(c,"() was ignored because it has already timed out. Please ensure that ").concat(c," is called within ").concat(o,".")):d?t.warn("Call to ".concat(c,"() was ignored because resolve or ").concat(c," has already been called. Do not call resolve or ").concat(c," more than once.")):(l&&clearTimeout(l),d=!0,i("Stripe.js: Called by merchant"))}}},Pn=function(){throw new E.No("You cannot update the currency if the payment interface is already open.")},En=function(e,t,n){return e(1===n?"ece.".concat(t):"ece.".concat(t,"s"))},Cn=n(7934),An=n(2920),Nn=n(7703),In=n(3234),Rn=n(6274).Promise,Tn=0,Mn=1,On=function(e){if(!e)return null;var t=[e.givenName,e.familyName].filter((function(e){return e&&"string"==typeof e})).join(" ");return""===t?null:t},xn=function(e,t){if(e){return(0,Nn.Fq)(e,(function(){t.report("ece.apple_pay.missing_country_code",{element:A.Yj.expressCheckout,country:e.country})}))}},Zn=function(e,t,n){t.report("ece.apple_pay.session_creation_failed",{element:A.Yj.expressCheckout,error:n}),e.abort();var r=n.message;"string"==typeof r&&t.warn(r)},jn=function(e,t,n,r){return{amount:(0,Ht.Fe)(e,n,"apple"),label:t,type:r?"pending":"final"}},Ln=function(e,t,n,r){var o=arguments.length>4&&void 0!==arguments[4]?arguments[4]:[],i=arguments.length>5?arguments[5]:void 0,a=!1,c=(0,Cn.RO)(e,a,r,o,n,i);return c.push("maestro"),(0,S.uN)(t,"cup_apple_pay_beta_1")&&c.push("chinaUnionPay"),(0,S.uN)(t,"cartes_bancaires_apple_pay_beta_1")&&"eur"===n&&-1===c.indexOf("cartesBancaires")&&c.unshift("cartesBancaires"),c.filter((function(e){return null!==e}))},Bn=function(e,t,n){var r=t.amount,o=t.deliveryEstimate,i=t.displayName,a=t.id;return function(e,t){if("string"==typeof e)return kn.resolve(e);var n=e.minimum,r=e.maximum;if(!n&&!r)return kn.resolve("");if(n&&!r){var o=n.value,i=n.unit;return En(t,i,o).then((function(e){return t("ece.delivery_in",{value:o.toString(),unit:e||""})}))}if(!n&&r){var a=r.value,c=r.unit;return En(t,c,a).then((function(e){return t("ece.delivery_within",{value:a.toString(),unit:e||""})}))}var s=n,u=s.unit,l=s.value,d=r,p=d.unit,m=d.value;return u===p?En(t,p,m).then((function(e){return t("ece.delivery_in_to",{minValue:l.toString(),maxValue:m.toString(),unit:e||""})})):En(t,u,l).then((function(e){return En(t,p,m).then((function(n){return t("ece.delivery_in_to_units",{minValue:l.toString(),minUnit:e||"",maxValue:m.toString(),maxUnit:n||""})}))}))}(o||{},e).then((function(e){return{label:i,detail:e||"",amount:(0,Ht.Fe)(r,n,"apple"),identifier:a}}))},Dn=function(e){var t=e.administrativeArea,n=e.countryCode;return{city:e.locality||"",state:t||"",postal_code:e.postalCode||"",country:(null==n?void 0:n.toUpperCase())||""}},qn=function(e){if(e){var t=e.addressLines;return(0,a.Z)({line1:t&&Array.isArray(t)?t[0]:"",line2:t&&Array.isArray(t)?t.slice(1).join(", "):null},Dn(e))}},Fn=function(e,t){if(t)return Object.values(t).every((function(e){return!e}))?void 0:{name:e,address:t}},Un=function(e){var t=e.controller,n=e.eventHandlers,r=e.groupId,o=e.listenerRegistry,i=e.betas,s=e.blockedCardBrands,u=e.elementsInitSource,l={isPaymentSheetShowing:!1,total:0,businessName:"",currency:"usd",pending:!1,shippingRates:void 0,selectedShippingRate:void 0,allowedShippingCountries:void 0,lineItems:void 0,privateSession:void 0,isUsingRecurringPaymentRequest:!1,isUsingAutomaticReloadPaymentRequest:!1,isUsingDeferredPaymentRequest:!1,recurringPaymentRequestBillingAgreement:void 0,automaticReloadPaymentRequestBillingAgreement:void 0,applePayTokenRevokeWebhookUrl:void 0},d=function(){l.isPaymentSheetShowing=!1,l.privateSession=void 0,t.action.expressCheckoutSheetClosed({groupId:r}),t.action.expressCheckoutConfirmEnd({groupId:r})},p=function(e,i){o.addEventListener(e,"validatemerchant",(0,R.TC)(function(e){var t=e.privateSession,n=e.controller,r=e.displayName,o=e.isPaymentSheetShowing;return function(e){n.action.createApplePaySession({data:{validation_url:e.validationURL,domain_name:(0,In.A)(n.report),display_name:r},usesExpressCheckoutElement:!0}).then((function(e){switch(e.type){case"object":if(!o())return;t.completeMerchantValidation(JSON.parse(e.object.session));break;case"error":Zn(t,n,e.error);break;default:(0,y.Rz)(e)}}),(function(e){return Zn(t,n,e)}))}}({privateSession:e,controller:t,displayName:i,isPaymentSheetShowing:function(){return l.isPaymentSheetShowing}}))),o.addEventListener(e,"cancel",(0,R.TC)((function(){d(),n.cancel({paymentMethodType:"apple_pay"})})));var c=function(){var e=l.total,t=l.businessName,n=l.currency,r=l.pending;return jn(e,t,n,r)},s=function(e,n){var r;return l.total=null!==(r=e.amount)&&void 0!==r?r:l.total,function(e){var n=e.lineItems,r=e.shippingRates,o=e.applePay,i=l.currency,c=l.pending,s=l.isUsingRecurringPaymentRequest,u=l.isUsingAutomaticReloadPaymentRequest,d=l.isUsingDeferredPaymentRequest,p=l.recurringPaymentRequestBillingAgreement,m=l.automaticReloadPaymentRequestBillingAgreement;if(!s&&null!=o&&o.recurringPaymentRequest)throw new E.No("You tried to update an applePay.recurringPaymentRequest without creating the object first. You must provide an applePay.recurringPaymentRequest object while resolving the 'click' event in order to update it later.");if(!u&&null!=o&&o.automaticReloadPaymentRequest)throw new E.No("You tried to update an applePay.automaticReloadPaymentRequest without creating the object first. You must provide an applePay.automaticReloadPaymentRequest object while resolving the 'click' event in order to update it later.");if(!d&&null!=o&&o.deferredPaymentRequest)throw new E.No("You tried to update an applePay.deferredPaymentRequest without creating the object first. You must provide an applePay.deferredPaymentRequest object while resolving the 'click' event in order to update it later.");var f=null==n?void 0:n.map((function(e){var t=e.amount,n=e.name;return jn(t,n,i,c)})),_=(0,P.Xy)(r,l.shippingRates)||null==r?void 0:r.map((function(e){return Bn((function(e,n){return t.action.unsafeLocalizeString({message:e,data:n})}),e,i)}));return Rn.all(null!=_?_:[]).then((function(e){var n=(0,Nn.jQ)({recurringPaymentRequest:null!=o&&o.recurringPaymentRequest?(0,a.Z)((0,a.Z)({},null==o?void 0:o.recurringPaymentRequest),{},{billingAgreement:p}):void 0,currency:i,pending:c,warn:t.warn}),r=(0,Nn.IK)({automaticReloadPaymentRequest:null!=o&&o.automaticReloadPaymentRequest?(0,a.Z)((0,a.Z)({},null==o?void 0:o.automaticReloadPaymentRequest),{},{billingAgreement:m}):void 0,currency:i,pending:c,warn:t.warn}),s=(0,Nn.sI)({deferredPaymentRequest:null==o?void 0:o.deferredPaymentRequest,currency:i,pending:c,warn:t.warn});return{newLineItems:f,newShippingMethods:e.length?e:void 0,newRecurringPaymentRequest:n,newAutomaticReloadPaymentRequest:r,newDeferredPaymentRequest:s}}))}(e).then((function(t){var r=t.newLineItems,o=t.newShippingMethods,i=t.newRecurringPaymentRequest,a=t.newDeferredPaymentRequest,s=t.newAutomaticReloadPaymentRequest,u=c();return l.lineItems=r||l.lineItems,l.shippingRates=e.shippingRates||l.shippingRates,e.shippingRates&&!(0,P.Xy)(e.shippingRates,l.shippingRates)?l.selectedShippingRate=e.shippingRates[0].id:n&&(l.selectedShippingRate=n.identifier),i?i.tokenNotificationURL=l.applePayTokenRevokeWebhookUrl:s?s.tokenNotificationURL=l.applePayTokenRevokeWebhookUrl:a&&(a.tokenNotificationURL=l.applePayTokenRevokeWebhookUrl),{newLineItems:l.lineItems,newShippingMethods:o,newTotal:u,newRecurringPaymentRequest:i,newAutomaticReloadPaymentRequest:s,newDeferredPaymentRequest:a}}))};o.addEventListener(e,"shippingcontactselected",(0,R.TC)((function(t){var r=t.shippingContact,o=Dn(r);if(l.allowedShippingCountries&&l.allowedShippingCountries.length&&-1===l.allowedShippingCountries.indexOf(o.country)){var i=c(),a=l.lineItems,u=new window.ApplePayError("shippingContactInvalid","country","We can not ship to this country.");e.completeShippingContactSelection({newTotal:i,newLineItems:a,errors:[u]})}else{var d={paymentMethodType:"apple_pay",name:"",address:o,resolve:function(t){s(t).then((function(t){e.completeShippingContactSelection(t)}))},reject:function(){var t=c(),n=l.lineItems,r=new window.ApplePayError("shippingContactInvalid","postalAddress");e.completeShippingContactSelection({newTotal:t,newLineItems:n,errors:[r]})}};n.shippingAddressChange(d)}})));o.addEventListener(e,"shippingmethodselected",(0,R.TC)((function(r){var o=r.shippingMethod,i=(0,P.sE)(l.shippingRates||[],(function(e){return e.id===o.identifier}));if(i){var a={paymentMethodType:"apple_pay",shippingRate:i,resolve:function(t){s(t,o).then((function(t){return e.completeShippingMethodSelection(t)}))},reject:function(){var t=c();e.completeShippingMethodSelection(Mn,t,[]),d(),n.cancel({paymentMethodType:"apple_pay"})}};n.shippingRateChange(a)}else{t.report("ece.apple_pay.unexpected_shipping_rate",{element:A.Yj.expressCheckout});var u={newTotal:c()};e.completeShippingMethodSelection(u)}})));o.addEventListener(e,"paymentauthorized",(0,R.TC)((function(o){var i=o.payment;t.action.expressCheckoutConfirmStart({groupId:r,paymentMethodType:"apple_pay"}).then((function(){return t.action.tokenizeWithData({type:"apple_pay",elementName:A.Yj.expressCheckout,tokenData:(0,a.Z)((0,a.Z)({},i),{},{billingContact:xn(i.billingContact,t)}),mids:t.mids()})})).then((function(o){var a;if("error"===o.type){var c=new window.ApplePayError("unknown");return e.completePayment({status:Mn,errors:[c]}),t.report("ece.apple_pay.create_token_failed",{element:A.Yj.expressCheckout,error:o.error}),void t.action.expressCheckoutConfirmEnd({groupId:r})}var s=xn(i.shippingContact,t),u=function(e){if(!e)return{};var t=e.addressLines,n=e.locality,r=e.administrativeArea,o=e.postalCode,i=e.countryCode;return{line1:t&&Array.isArray(t)?t[0]:void 0,line2:t&&Array.isArray(t)?t.slice(1).join(", "):void 0,city:n,state:r,postal_code:o,country:i}}(s),d=qn(i.shippingContact),p=xn(i.billingContact,t),m=qn(i.billingContact),f=m||null!=s&&s.emailAddress||null!=s&&s.phoneNumber?{name:On(p)||void 0,email:null==s?void 0:s.emailAddress,phone:null==s?void 0:s.phoneNumber,address:m}:void 0,_=l.selectedShippingRate?(0,P.sE)(l.shippingRates||[],(function(e){return e.id===l.selectedShippingRate})):void 0,h={paymentMethodType:"apple_pay",paymentFailed:function(){var n=arguments.length>0&&void 0!==arguments[0]?arguments[0]:{},o=n.reason,i=void 0===o?"fail":o,a="invalid_shipping_address"===i?new window.ApplePayError("shippingContactInvalid","addressLines"):new window.ApplePayError("unknown");e.completePayment({status:Mn,errors:[a]}),t.action.expressCheckoutConfirmEnd({groupId:r})},billingDetails:f,shippingAddress:Fn(null!==(a=On(s))&&void 0!==a?a:"",d),shippingRate:_};t.action.setExpressCheckoutConfirmData({groupId:r,shippingContact:{name:On(s),address:u,phone:null},paymentMethodData:{type:k.GS.card,card:{token:o.object.id},billing_details:{email:null==s?void 0:s.emailAddress,phone:null==s?void 0:s.phoneNumber}}}).then((function(){return n.confirm(h)}))}))})));"custom_checkout"!==u&&"checkout"!==u||o.addEventListener(e,"paymentmethodselected",(0,R.TC)((function(t){var r=t.paymentMethod,o={paymentMethodType:"apple_pay",name:"",address:Dn(r.billingContact||bn.zc),resolve:function(t){s(t).then((function(t){return e.completePaymentMethodSelection(t)}))},reject:function(){var t=c(),n=l.lineItems,r=new window.ApplePayError("billingContactInvalid","postalAddress");e.completePaymentMethodSelection({newTotal:t,newLineItems:n,errors:[r]})}};n.__privateDoNotUseBillingAddressChange(o)})))};return{shouldShowButton:function(e){return t.action.shouldShowEceButton({groupId:r,shouldShowButton:e,button:"applePay"})},clickHandler:function(e,n){var o,u,d,m,f=window.ApplePaySession;if(!f)return t.warn("User clicked on the Apple Pay button, but window.ApplePaySession does not exist."),void t.report("ece.apple_pay.missing_window_session",{element:A.Yj.expressCheckout});var _=(null===(o=n.business)||void 0===o?void 0:o.name)||e.businessName,h=e.currency,y=e.applePayLaterDisabled,v=function(e,t){var n,r,o;return(0!==e.amount||0!==(null===(n=t.applePay)||void 0===n||null===(r=n.recurringPaymentRequest)||void 0===r||null===(o=r.trialBilling)||void 0===o?void 0:o.amount))&&e.pending}(e,n);l.total=e.amount,l.businessName=_,l.currency=h,l.pending=v,l.shippingRates=n.shippingRates,l.selectedShippingRate=null===(u=n.shippingRates)||void 0===u||null===(d=u[0])||void 0===d?void 0:d.id,l.allowedShippingCountries=n.allowedShippingCountries,l.lineItems=null===(m=n.lineItems)||void 0===m?void 0:m.map((function(e){var t=e.amount,n=e.name;return jn(t,n,h,v)}));var g=(0,a.Z)((0,a.Z)((0,a.Z)({},e),n),{},{pending:v,businessName:_,warn:t.warn,localizeString:function(e,n){return t.action.unsafeLocalizeString({message:e,data:n})},betas:i,blockedCardBrands:s,account:t.getCredentials().stripeAccount});y&&(g.applePay=(0,a.Z)((0,a.Z)({},g.applePay),{},{applePayLaterAvailability:J.yv.unavailableItemIneligible})),function(e){var t=e.amount,n=e.billingAddressRequired,r=e.businessName,o=e.merchantCountry,i=e.currency,s=e.emailRequired,u=e.lineItems,l=e.pending,d=e.phoneNumberRequired,p=e.shippingAddressRequired,m=e.shippingRates,f=e.applePay,_=e.defaultBillingAgreement,h=e.applePayTokenRevokeWebhookUrl,y=e.warn,v=e.localizeString,g=e.betas,b=e.account,w=e.blockedCardBrands,k=e.capabilityEnabledCardNetworks,P=e.isConnectPlatform,E=[].concat((0,c.Z)(s?["email"]:[]),(0,c.Z)(d?["phone"]:[]),(0,c.Z)(p?["postalAddress"]:[])),C=n?["postalAddress"]:[],A=null==m?void 0:m.map((function(e){return Bn(v,e,i)})),N=h+function(e,t){return"merchant.".concat((t?[e,t]:[e]).join("."),".stripe")}(window.location.hostname,b);return Rn.all(null!=A?A:[]).then((function(e){var n=null==u?void 0:u.map((function(e){var t=e.amount,n=e.name;return jn(t,n,i,l)})),c=null!=f?f:{},s=c.recurringPaymentRequest,d=c.deferredPaymentRequest,p=c.automaticReloadPaymentRequest,m=["supports3DS"];return null!=f&&f.cardFunding&&m.push(f.cardFunding),(0,S.uN)(g,"cup_apple_pay_beta_1")&&m.push("supportsEMV"),(0,a.Z)({countryCode:o,currencyCode:i.toUpperCase(),lineItems:n,merchantCapabilities:m,requiredBillingContactFields:C,requiredShippingContactFields:E,shippingMethods:e.length?e:void 0,supportedNetworks:Ln(o,g,i,w,k,P),total:jn(t,r,i,l),recurringPaymentRequest:(0,Nn.jQ)({recurringPaymentRequest:s,currency:i,pending:l,defaultBillingAgreement:_,applePayTokenRevokeWebhookUrl:N,warn:y}),deferredPaymentRequest:(0,Nn.sI)({deferredPaymentRequest:d,currency:i,pending:l,defaultBillingAgreement:_,applePayTokenRevokeWebhookUrl:N,warn:y}),automaticReloadPaymentRequest:(0,Nn.IK)({automaticReloadPaymentRequest:p,currency:i,pending:l,defaultBillingAgreement:_,applePayTokenRevokeWebhookUrl:N,warn:y}),applePayLaterAvailability:"auto"===(null==f?void 0:f.applePayLaterAvailability)?"available":null==f?void 0:f.applePayLaterAvailability},null==f?void 0:f.paymentRequestPassthrough)}))}(g).then((function(e){var n,o,i,a,c,s,u;l.isUsingRecurringPaymentRequest=!!e.recurringPaymentRequest,l.recurringPaymentRequestBillingAgreement=null===(n=e.recurringPaymentRequest)||void 0===n?void 0:n.billingAgreement,l.isUsingAutomaticReloadPaymentRequest=!!e.automaticReloadPaymentRequest,l.automaticReloadPaymentRequestBillingAgreement=null===(o=e.automaticReloadPaymentRequest)||void 0===o?void 0:o.billingAgreement,l.isUsingDeferredPaymentRequest=!!e.deferredPaymentRequest;var d=new f(4,e);l.applePayTokenRevokeWebhookUrl=null!==(i=null!==(a=null===(c=e.recurringPaymentRequest)||void 0===c?void 0:c.tokenNotificationURL)&&void 0!==a?a:null===(s=e.deferredPaymentRequest)||void 0===s?void 0:s.tokenNotificationURL)&&void 0!==i?i:null===(u=e.automaticReloadPaymentRequest)||void 0===u?void 0:u.tokenNotificationURL,l.privateSession=d,p(d,_),d.begin(),l.isPaymentSheetShowing=!0,t.action.expressCheckoutSheetOpened({groupId:r,paymentMethodType:"apple_pay"}),t.report("ece.sheet_visible",{element:A.Yj.expressCheckout,payment_method:"apple_pay"})}))},canMakePayments:function(e){var n=window.location.hostname,r=t.getCredentials().stripeAccount,o=t.keyMode()===Et.Kl.test;return(0,An.Qt)(n,r,o,t.report,4,e)},completePayment:function(e){if(e){var n,o=new window.ApplePayError("unknown");null===(n=l.privateSession)||void 0===n||n.completePayment({status:Mn,errors:[o]}),t.action.expressCheckoutConfirmEnd({groupId:r})}else{var i;null===(i=l.privateSession)||void 0===i||i.completePayment({status:Tn}),d()}}}},Gn=function(e){return e.reduce((function(e,t){return e.push.apply(e,(0,c.Z)(He.L$[t])),e}),[])},zn=function(e,t){if(null!=e&&e.length){var n=Gn(e);return(0,c.Z)(A.iw).filter((function(e){return-1===n.indexOf(e)}))}return null!=t&&t.length?Gn(t):[]},Kn=n(5962),Hn=n(4417),Yn=n(6274).Promise,Wn=function(e){var t,n=e.component,r=e.elementTimings,o=e.getParent,i=e.emitEvent,c=e.options,s=e.selfDestruct,u=e.hasRegisteredListener,l=e.listenerRegistry,d=c.controller,p=c.groupId,m=c.publicOptions,f=c.betas,_=c.allowedCardBrands,h=c.disallowedCardBrands,y=null,v={runOnUnmount:[],updateRequest:{isCalled:!1,inMerchantEventHandler:!1}},w=null===(t=m.__checkout)||void 0===t?void 0:t.embeddedCheckoutMessenger,k=function(e){var t=e.controller,n=e.componentName,r=e.groupId,o=e.fonts,i=e.wait,a=e.publicOptions,c=e.controllingElement,s=e.elementsInitSource,u={fonts:o,wait:i,rtl:K(document.body),publicOptions:a,controllingElement:c,elementsInitSource:s};return t.createElementFrame(U.NC.EXPRESS_CHECKOUT_ELEMENT,n,r,u)}(c);(0,g.yq)(n,(0,a.Z)((0,a.Z)({},bn.KC),{},{margin:"-4px 0",transition:"height .35s ease"})),k.appendTo(n),k.updateStyle(bn.CF),k._on("set_styles",(function(e){k.updateStyle(e)})),k._on("redirectfocus",(function(e){var t,r=e.focusDirection;null===(t=(0,g.dh)(n,r))||void 0===t||t.focus()}));var C=(0,le.$M)((function(){k.send({action:"stripe-timings",payload:{timestamps:{stripeJsLoad:r.stripeJsLoadTimestamp.getAsPosixTime(),stripeCreate:r.stripeCreateTimestamp.getAsPosixTime(),groupCreate:r.groupCreateTimestamp.getAsPosixTime(),create:r.createTimestamp.getAsPosixTime(),mount:y?y.getAsPosixTime():0}}})}));k._on("load",(function(){k.send({action:"stripe-user-mount",payload:{rtl:K(o())}}),C()})),k._on("update-start",(function(){v.updateRequest.inMerchantEventHandler&&(v.updateRequest.isCalled=!0)})),k._on("update-end",(function(){var e,t;null===(e=(t=v.updateRequest).resolve)||void 0===e||e.call(t),v.updateRequest.isCalled=!1}));var N=function(e){new Yn((function(e){v.updateRequest.isCalled?v.updateRequest.resolve=e:e()})).then((function(){return c.controller.action.getElementsSessionAmountModeCurrency({groupId:p})})).then((function(t){var n=t.amount,r=t.mode,o=t.currency;v.amount=n,e(n,o,r)}))},I=function(){w&&w.send("hide_ece_overlay",null)},R=function(e,t){var n=t.paymentMethodType,r=!("nonce"in t),o="ece.".concat(function(e){return"shippingaddresschange"===e?"shipping_address_change":"shippingratechange"===e?"shipping_rate_change":"__private_do_not_use_billing_address_change"}(e));if(d.report(o,{element:A.Yj.expressCheckout,payment_method:n}),u(e)){var s;s=r?function(){t.reject(),v.updateRequest.inMerchantEventHandler=!1}:function(){k.send({action:"stripe-ece-change-event",payload:{nonce:t.nonce}}),v.updateRequest.inMerchantEventHandler=!1};var l=Sn({controller:d,eventName:e,time:19900,timeLabel:"20 seconds",reject:function(){d.report("".concat(o,".reject"),{element:A.Yj.expressCheckout,payment_method:n}),s()},resolve:function(i){N((function(s,u,l){v.lastCurrency&&u!==v.lastCurrency&&Pn();var p=(0,gn.lK)(i,e,n,"SETUP_INTENT"===l,null==c?void 0:c.elementsInitSource),m=p.value;p.warnings.forEach((function(e){return d.warn(e)})),d.report("".concat(o,".resolve"),{element:A.Yj.expressCheckout,payment_method:n,hasLineItems:!!m.lineItems,hasShippingRates:!!m.shippingRates}),v.lineItems=m.lineItems||v.lineItems,(0,gn.uU)(s,v.lineItems),r?t.resolve((0,a.Z)((0,a.Z)({},m),{},{amount:s})):k.send({action:"stripe-ece-change-event",payload:{nonce:t.nonce,changePayload:(0,a.Z)((0,a.Z)({},m),{},{amount:s})}})})),v.updateRequest.inMerchantEventHandler=!1},betas:f}),p=l.resolve,m=l.reject;return v.updateRequest.inMerchantEventHandler=!0,void i(e,(0,a.Z)((0,a.Z)({},"name"in t?{name:t.name,address:t.address}:{shippingRate:t.shippingRate}),{},{reject:m,resolve:p}))}N((function(e,n){v.lastCurrency&&n!==v.lastCurrency&&Pn(),r?t.resolve({amount:e}):k.send({action:"stripe-ece-change-event",payload:{nonce:t.nonce,changePayload:{amount:e}}})}))},T=function(e){var t;i("cancel"),null===(t=v.unmountOverlay)||void 0===t||t.call(v);var n=e.paymentMethodType;d.report("ece.cancel",{element:A.Yj.expressCheckout,payment_method:n})},M=function(e){var t=e.paymentMethodType,n=e.billingDetails,r=e.shippingAddress,o=e.shippingRate;if(d.report("ece.confirm",{element:A.Yj.expressCheckout,payment_method:t}),!u("confirm"))throw new E.No("Unhandled expressCheckout Element confirm event. Make sure to register a confirm handler.");var c=(0,a.Z)((0,a.Z)({},(0,S.uN)(f,"express_checkout_element_beta_1")?{paymentMethodType:t}:{expressPaymentType:t}),{},{billingDetails:n,shippingAddress:r,shippingRate:o,paymentFailed:function(n){var r=(0,gn.lH)(n),o=r.value;r.warnings.forEach((function(e){return d.warn(e)})),d.report("ece.confirm.payment_failed",{element:A.Yj.expressCheckout,payment_method:t,reason:o.reason}),d.action.getIsAwaitingConfirmCallback({groupId:p}).then((function(t){if(!t)throw new E.No("Unexpected call to paymentFailed(). Ensure you are either submitting a payment or calling paymentFailed() once per expressCheckout Element confirm event.");!("nonce"in e)?e.paymentFailed(o):k.send({action:"stripe-ece-confirm-payment",payload:{nonce:e.nonce,paymentFailedPayload:o}})}))}});i("confirm",c)},O=Un({controller:d,eventHandlers:{cancel:function(e){return T(e)},__privateDoNotUseBillingAddressChange:function(e){return R("__private_do_not_use_billingaddresschange",e)},shippingAddressChange:function(e){return R("shippingaddresschange",e)},shippingRateChange:function(e){return R("shippingratechange",e)},confirm:M},groupId:p,listenerRegistry:l,betas:f,blockedCardBrands:zn(_,h),elementsInitSource:null==c?void 0:c.elementsInitSource});d.action.getElementsSessionUnverifiedPaymentMethodsOnDomain({groupId:p,wallets:m.paymentMethods}).then((function(e){var t,n,r;-1!==e.indexOf("apple_pay")||"never"===(null===(t=m.paymentMethods)||void 0===t?void 0:t.applePay)?O.shouldShowButton(!1):"always"===(null===(n=m.paymentMethods)||void 0===n?void 0:n.applePay)?O.canMakePayments(!1).then((function(e){O.shouldShowButton(e)})):O.canMakePayments(!0).then((function(e){O.shouldShowButton(e)})),-1===e.indexOf("google_pay")&&"never"!==(null===(r=m.paymentMethods)||void 0===r?void 0:r.googlePay)&&"https:"!==window.location.protocol&&(d.action.shouldShowEceButton({groupId:p,button:"googlePay",shouldShowButton:!1}),d.warn("You are testing over HTTP, so Google Pay will not appear. You must use HTTPS in order to use Google Pay."))})),k._on("ece-outer-pm-complete-payment",(function(e){"apple_pay"===e.paymentMethodType&&O.completePayment(e.isError)})),k._on("dismiss-overlay",(function(){var e;null===(e=v.unmountOverlay)||void 0===e||e.call(v)})),k._on("cancel",(function(e){T(e)})),k._on("click",(function(e){var t=e.paymentMethodType,n="apple_pay"===t,r="click";if(d.report("ece.click",{element:A.Yj.expressCheckout,payment_method:t}),function(e){var t=e.paymentMethodType;return"paypal"===t||"klarna"===t||(0,Hn.r2)(t)||"iOS"===(0,b.d4)(window.navigator.userAgent)&&"google_pay"===t}(e)){var o=e.overlayString,s=e.fontValues,l=e.paymentMethodType;if("link"!==l)if(w)!function(e,t,n){w&&w.send("show_ece_overlay",{pmt:e,overlayString:t,fontValues:n})}(l,o,s),v.unmountOverlay=I,v.runOnUnmount.push(I);else{var p=(0,Kn.C)(l,o,s),m=p.mount,_=p.unmount;m(),v.unmountOverlay=_,v.runOnUnmount.push(_)}}if(u(r)){var h=function(){v.updateRequest.inMerchantEventHandler=!1};n||(h=function(t){var n;k.send({action:"stripe-user-ece-button-click",payload:{nonce:e.nonce,errorReason:t}}),null===(n=v.unmountOverlay)||void 0===n||n.call(v)},v.updateRequest.inMerchantEventHandler=!1);var y=Sn({controller:c.controller,eventName:r,time:800,timeLabel:"1 second",reject:h,rejectFunctionName:"preventDefault",resolve:function(r){N((function(o,i,s){var u,l,p,m,_;v.lastCurrency=i;var h=(0,gn.PY)(r,"SETUP_INTENT"===s,t,f,null==c?void 0:c.elementsInitSource),y=h.value;h.warnings.forEach((function(e){return d.warn(e)})),d.report("ece.click.options",(0,a.Z)((0,a.Z)({},(0,P.ei)(y,["allowedShippingCountries","business","billingAddressRequired","emailRequired","phoneNumberRequired","shippingAddressRequired"])),{},{usesApplePayRecurringPayment:!(null===(u=y.applePay)||void 0===u||!u.recurringPaymentRequest),usesApplePayDeferredPayment:!(null===(l=y.applePay)||void 0===l||!l.deferredPaymentRequest),usesApplePayAutomaticReloadPayment:!(null===(p=y.applePay)||void 0===p||!p.automaticReloadPaymentRequest),usesApplePayPaymentRequestPassthrough:!(null===(m=y.applePay)||void 0===m||!m.paymentRequestPassthrough),applePayLaterAvailability:null===(_=y.applePay)||void 0===_?void 0:_.applePayLaterAvailability,hasLineItems:!!y.lineItems,hasShippingRates:!!y.shippingRates,element:A.Yj.expressCheckout,payment_method:t})),v.lineItems=y.lineItems||v.lineItems,(0,gn.uU)(o,v.lineItems),n?O.clickHandler((0,a.Z)((0,a.Z)({},e),{},{amount:o,currency:i}),(0,a.Z)((0,a.Z)({},wn.GN),y)):k.send({action:"stripe-user-ece-button-click",payload:{nonce:e.nonce,clickPayload:(0,a.Z)((0,a.Z)((0,a.Z)({},wn.GN),y),{},{mids:d.mids(),amount:o})}})})),v.updateRequest.inMerchantEventHandler=!1},betas:f}),g=y.resolve,E=y.reject;return v.updateRequest.inMerchantEventHandler=!0,void((0,S.uN)(f,"express_checkout_element_beta_1")?i(r,(0,a.Z)({paymentMethodType:t,resolve:g},(0,S.uN)(f,"ece_temp_prevent_default_beta_1")?{preventDefault:E}:{})):i(r,(0,a.Z)({expressPaymentType:t,resolve:g},(0,S.uN)(f,"ece_temp_prevent_default_beta_1")?{preventDefault:E}:{})))}N((function(t,r){v.lastCurrency=r,n?O.clickHandler((0,a.Z)((0,a.Z)({},e),{},{amount:t,currency:r}),wn.GN):k.send({action:"stripe-user-ece-button-click",payload:{nonce:e.nonce,clickPayload:(0,a.Z)((0,a.Z)({},wn.GN),{},{mids:d.mids(),amount:t})}})}))})),k._on("shippingaddresschange",(function(e){return R("shippingaddresschange",e)})),k._on("shippingratechange",(function(e){return R("shippingratechange",e)})),k._on("confirm",M);return k._on("load-error",(function(e){i("loaderror",{error:e}),s()})),bn.Nb.forEach((function(e){k._on(e,(function(t){return i(e,t)}))})),{update:function(e){k.update(e)},focus:function(){H(),k.focus(),k.send({action:"stripe-user-focus",payload:{}})},blur:function(){k.blur()},clear:function(){throw new E.No("clear() is not supported by the Express Checkout Element.")},mount:function(){y=new re.E;var e=o();e&&((0,g.mb)(e,[[bn.et,!0]]),v.runOnUnmount.push((function(){(0,g.mb)(e,[[bn.et,!1]])})))},unmount:function(){for(;v.runOnUnmount.length;){var e;null===(e=v.runOnUnmount.pop())||void 0===e||e()}k.unmount()},destroy:function(){c.controller.action.resetExpressCheckoutState({groupId:p})},_frame:k}},Vn=["options"],Xn=["controller","publicOptions","componentName"],Qn=["update"],Jn=function(e){var t=e.options,n=(0,d.Z)(e,Vn),r=t.controller,o=t.publicOptions,i=(t.componentName,(0,d.Z)(t,Xn));if(r.keyMode()===Et.Kl.unknown)throw new E.No("It looks like you're using an older Stripe key. The Pay Button Element is only available for use with a modern API key, which is prefixed with 'pk_live_' or 'pk_test_'.\n      You can roll your publishable key here: https://dashboard.stripe.com/account/apikeys");var c=(0,gn.oN)(o||{},t.elementsInitSource);"payButton"===e.options.componentName&&c.warnings.push("Pay Button Element is now Express Checkout Element.\nIt is advised to switch to the Express Checkout Element. For more information,\nsee https://stripe.com/docs/elements/express-checkout-element."),c.warnings.forEach((function(e){return r.warn(e)}));var s=Wn((0,a.Z)((0,a.Z)({},n),{},{options:(0,a.Z)((0,a.Z)({},i),{},{controller:r,componentName:"expressCheckout",publicOptions:c.value})})),u=s.update,l=(0,d.Z)(s,Qn);return(0,a.Z)((0,a.Z)({},l),{},{update:function(e){var t=(0,gn.a1)(e||{}),n=t.value;t.warnings.forEach((function(e){return r.warn(e)})),u(n)}})},$n=function(e,t){var n=function(e){if(!T.YA[e])throw new Error("Unexpected Element type: ".concat(e,"."));return T.YA[e].implementation}(e);switch(n){case"legacy":return new Te(t);case"affirm_message":return Le(t);case"afterpay_message":return Ue(t);case"payment_method_messaging":return vn(t);case"frame":return _n(t);case"express_checkout":return Jn(t);default:return(0,y.Rz)(n,"Unexpected implementation type: ".concat(n,"."))}},er=function(){var e=arguments.length>0&&void 0!==arguments[0]?arguments[0]:{};return(0,a.Z)((0,a.Z)((0,a.Z)((0,a.Z)({},(0,P.ei)(e,["business","fields","readOnly","terms","allowedCardBrands","disallowedCardBrands","blockPoBox","validation","display","layout","paymentMethodOrder","wallets","buttonHeight","accountHolderType","disabled","hideIcon","hidePostalCode","disableLink","disableMultipleButtons","iconStyle","placeholderCountry","rtl","showIcon","supportedCountries","preferredNetwork","betas","componentName","groupId","locale","loader","externalPaymentMethodTypes"])),e.autocomplete&&{disableAutocomplete:"disabled"===e.autocomplete.mode}),e.contacts&&{contacts:e.contacts.length}),e.savePaymentMethod&&{savePaymentMethod:(0,a.Z)((0,a.Z)({},e.savePaymentMethod),{},{messages:!!e.savePaymentMethod.messages})})},tr=function(e){function t(e,r,o){var i,c;(0,s.Z)(this,t),(c=n.call(this)).mount=(0,R.TC)((function(e){var t;if(c._checkDestroyed(),!e)throw new E.No("Missing argument. Make sure to call mount() with a valid DOM element or selector.");if("string"==typeof e){var n=document.querySelectorAll(e);if(n.length>1&&c._controller.warn("The selector you specified (".concat(e,") applies to ").concat(n.length," DOM elements that are currently on the page.\nThe Stripe Element will be mounted to the first one.")),!n.length)throw new E.No("The selector you specified (".concat(e,") applies to no DOM elements that are currently on the page.\nMake sure the element exists on the page before calling mount()."));t=n[0]}else{if(!e.appendChild)throw new E.No("Invalid DOM element. Make sure to call mount() with a valid DOM element or selector.");t=e}if("INPUT"===t.nodeName)throw new E.No("Stripe Elements must be mounted in a DOM element that\ncan contain child nodes. `input` elements are not permitted to have child\nnodes. Try using a `div` element instead.");t.children.length&&t!==document.body&&c._controller.warn("This Element will be mounted to a DOM element that contains child nodes."),c._mountToParent(t)})),c.update=(0,R.TC)((function(e){return c._controller.report("update",{options:er(e),element:c._componentName,element_mode:c._componentMode}),c._checkDestroyed(),c._implementation.update(e),(0,f.Z)(c)})),c.focus=(0,R.TC)((function(e){return c._checkDestroyed(),e&&e.preventDefault(),c._implementation.focus(),(0,f.Z)(c)})),c.blur=(0,R.TC)((function(){return c._checkDestroyed(),c._implementation.blur(),(0,f.Z)(c)})),c.clear=(0,R.TC)((function(){return c._checkDestroyed(),c._implementation.clear(),(0,f.Z)(c)})),c.collapse=(0,R.TC)((function(){if(c._checkDestroyed(),!c._implementation.collapse)throw new E.No("Collapse is not supported by the ".concat(c._componentName," Element."));return c._implementation.collapse(),(0,f.Z)(c)})),c.unmount=(0,R.TC)((function(){return c._checkDestroyed(),c._unmount(),(0,f.Z)(c)})),c.destroy=(0,R.TC)((function(){var e,t;return c._checkDestroyed(),c.unmount(),null===(e=(t=c._implementation).destroy)||void 0===e||e.call(t),c._destroyed=!0,c._emitEvent("destroy"),(0,f.Z)(c)})),c.getValue=(0,R.TC)((function(){c._checkDestroyed();var e=new Set(["address"]);if(c._implementation.getValue&&e.has(c._componentName))return c._implementation.getValue();throw new E.No("getValue is not supported by the ".concat(c._componentName," Element."))})),c._getParent=function(){return c._parent},c._emitEvent=function(e,t){return"loaderror"!==e||c._hasRegisteredListener("loaderror")||c._controller.keyMode()!==Et.Kl.test||console.error("Unhandled ".concat(c._componentName," Element loaderror"),t),c._emit(e,(0,a.Z)({elementType:c._componentName},t))};var u=e.controller,l=e.componentName,d=e.groupId,p=e.locale,m=e.betas;e.mids;c._controller=u,c._componentName=l,c._componentMode=null===(i=e.publicOptions)||void 0===i?void 0:i.mode,c._destroyed=!1,c._groupId=d;var _=document.createElement("div");return _.className=T.A2,c._component=_,u.report("create",{options:er((0,a.Z)({componentName:l,groupId:d,locale:p,betas:m},e.publicOptions)),element:l,element_mode:c._componentMode,elements_init_source:e.elementsInitSource}),c._implementation=$n(c._componentName,{options:e,component:_,listenerRegistry:r,elementTimings:o,emitEvent:c._emitEvent,getParent:c._getParent,hasRegisteredListener:c._hasRegisteredListener,selfDestruct:function(){c.destroy()}}),c}(0,_.Z)(t,e);var n=(0,h.Z)(t);return(0,u.Z)(t,[{key:"_checkDestroyed",value:function(){if(this._destroyed)throw new E.No("This Element has already been destroyed. Please create a new one.")}},{key:"_isMounted",value:function(){return!!document.body&&document.body.contains(this._component)}},{key:"_unmount",value:function(){var e=this._component.parentElement;e&&e.removeChild(this._component),this._controller.report("unmount",{element:this._componentName,element_mode:this._componentMode}),this._implementation.unmount(),this._parent=null}},{key:"_mountToParent",value:function(e){var t=this._component.parentElement,n=this._isMounted();if(e===t){if(n)return;this.unmount(),this._mountTo(e)}else if(t){if(n)throw new E.No("This Element is already mounted. Use `unmount()` to unmount the Element before re-mounting.");this.unmount(),this._mountTo(e)}else this._mountTo(e)}},{key:"_mountTo",value:function(e){for(this._parent=e;e.firstChild&&e!==document.body;)e.removeChild(e.firstChild);e.appendChild(this._component);var t=!1;try{var n;t=!(null===(n=window.top)||void 0===n||!n.document)}catch(e){}this._controller.report("mount",{element:this._componentName,element_mode:this._componentMode,is_mounted_in_iframe:window.top!==window,can_access_top:t}),this._implementation.mount()}}]),t}(O.Z),nr=function(e,t){e._controller.report("legacy_private_property_used",{prop:t,componentName:e._componentName})};["_autofilled","_classes","_complete","_empty","_fakeInput","_focused","_frame","_invalid","_lastBackgroundColor","_lastFontSize","_lastHeight","_lastPadding","_lastSubmittedAt","_listenerRegistry","_paymentRequest"].forEach((function(e){Object.defineProperty(tr.prototype,e,{enumerable:!1,get:function(){return nr(this,e),this._implementation[e]}})}));["_formSubmit","_isIssuingDisplayElement"].forEach((function(e){Object.defineProperty(tr.prototype,e,{enumerable:!1,writable:!1,value:function(){return nr(this,e),this._implementation[e]()}})}));var rr,or=tr,ir=["stripe.elements","custom_checkout","checkout"],ar="stripe.js:",cr=function(e){if("/v3"===e||"/v3/"===e)return e;if(0!==e.indexOf("/v3/")&&0!==e.indexOf("/fingerprinted/"))return e;var t=e.split("/");return t[t.length-1].replace(/-[a-f0-9]{32}/,"")},sr=[],ur=function(e){if(window.performance){var t="".concat(ar).concat(e);try{if(!dr())return void sr.push({name:t,startTime:performance.now()});performance.mark(t)}catch(e){}}},lr=!1,dr=function(){return lr},pr=function(){lr||(lr=!0,sr.forEach((function(e){return performance.mark(e.name,{startTime:e.startTime})})))},mr=function(e){return e.map((function(e){var t,n=e.domainLookupStart;n===e.startTime&&(n=void 0),n&&(n=Math.round(n));var r=e.name;0===r.indexOf(ar)&&(r=r.substring(ar.length));try{r=new URL(r).pathname}catch(e){}if("longtask"===e.entryType){r="lt-".concat(r);try{var o=e.attribution;t=o[0].containerName||cr(o[0].containerSrc)||void 0}catch(e){}}if("long-animation-frame"===e.entryType)try{r="laf",t=function(e){var t=e.scripts;if(t&&0!==t.length){var n=t[0].invoker;if(/^https?:\/\//.test(n))try{return cr(new URL(n).pathname)}catch(e){return}try{return"".concat(cr(new URL(t[0].sourceURL).pathname),"::").concat(n)}catch(e){return n}}}(e)}catch(e){}return{t:Math.round(e.startTime),d:Math.round(e.duration),n:r,f:n,i:t}}))},fr=function(e){var t=e.types,n=e.reporter,r=e.resourcePrefixFilter;try{if(!window.performance||!window.performance.getEntriesByType||!("PerformanceObserver"in window))return;var o,i=t.filter((function(e){return-1!==PerformanceObserver.supportedEntryTypes.indexOf(e)}));i.push("mark"),pr();var a=[],s=function(e,t){var i=function(e,t,n){return"resource"===e&&n?t.filter((function(e){return 0===e.name.indexOf(n)})):"mark"===e?t.filter((function(e){return 0===e.name.indexOf(ar)})):t}(e,t,r);0!==i.length&&(clearTimeout(o),a.push.apply(a,(0,c.Z)(mr(i))),o=setTimeout((function(){n(a.splice(0))}),100))};i.forEach((function(e){new PerformanceObserver((function(t){s(e,t.getEntries())})).observe({type:e,buffered:!0})}))}catch(e){}},_r=["fonts","locale","customerOptions","customerSessionClientSecret"],hr={require_cvc_recollection:(0,y.jt)(y.Xg)},yr={verification_method:(0,y.jt)(y.kw.apply(void 0,(0,c.Z)(jt.YQ))),financial_connections:(0,y.jt)((0,y.mC)({permissions:(0,y.jt)((0,y.CT)(y.kw.apply(void 0,(0,c.Z)(jt.pd)))),prefetch:(0,y.jt)((0,y.CT)(y.kw.apply(void 0,(0,c.Z)(jt.tt))))}))},vr={card:(0,y.jt)((0,y.mC)(hr)),us_bank_account:(0,y.jt)((0,y.mC)(yr))},gr=function(e){var t=(0,y.jt)((0,y.AG)((0,y.CT)(y.kw.apply(void 0,(0,c.Z)(function(e){return(0,S.uN)(e,S.M4.elements_enable_deferred_intent_beta_1)?Object.keys(k.GS).concat(He.Y4):Object.keys(k.GS)}(e)))))),n=(0,y.jt)((0,y.AG)((0,y.kw)("off_session","on_session"))),r=(0,y.jt)((0,y.AG)((0,y.kw)("automatic","automatic_async","manual"))),o=(0,y.jt)((0,y.AG)((0,y.mC)(vr))),i=(0,y.jt)((0,y.AG)(y.Z_)),a=(0,y.jt)((0,y.AG)(y.Z_));return{mode:(0,y.jt)((0,y.AG)((0,y.kw)("payment","setup","subscription"))),amount:(0,y.jt)((0,y.AG)(y.MZ)),currency:(0,y.jt)((0,y.AG)(y.cV)),paymentMethodCreation:(0,y.jt)((0,y.kw)("manual")),payment_method_types:t,paymentMethodTypes:t,setup_future_usage:n,setupFutureUsage:n,capture_method:r,captureMethod:r,payment_method_options:o,paymentMethodOptions:o,payment_method_configuration:i,paymentMethodConfiguration:i,on_behalf_of:a,onBehalfOf:a}},br={customerOptions:(0,y.jt)((0,y.mC)({customer:y.Z_,ephemeralKey:y.Z_}))},wr={customerSessionClientSecret:(0,y.jt)((0,y.AG)(y.Z_))},kr=function(e){if(e)return(0,a.Z)((0,a.Z)((0,a.Z)({},e),e.hasOwnProperty("rules")?{rules:"<truncated>"}:null),e.hasOwnProperty("variables")?{variables:"<truncated>"}:null)},Sr=function(){var e=arguments.length>0&&void 0!==arguments[0]?arguments[0]:{};return(0,a.Z)((0,a.Z)((0,a.Z)({},(0,P.ei)(e,["locale","loader","externalPaymentMethodTypes","paymentMethodCreation","allowedCardBrands","disallowedCardBrands"].concat(Ar))),e.hasOwnProperty("fonts")?{fonts:"<truncated>"}:null),{},{appearance:kr(e.appearance)},e.customerOptions?{customerOptions:{customer:e.customerOptions.customer}}:null)},Pr=function(e,t){var n=e.mode,r=e.currency,o=e.amount,i=e.captureMethod,a=e.capture_method,c=void 0===a?i:a,s=e.setupFutureUsage,u=e.setup_future_usage,l=void 0===u?s:u,d=e.paymentMethodTypes,p=e.payment_method_types,m=void 0===p?d:p,f=e.paymentMethodOptions,_=e.payment_method_options,h=void 0===_?f:_,y=e.paymentMethodConfiguration,v=e.payment_method_configuration,g=void 0===v?y:v,b=e.onBehalfOf,w=e.on_behalf_of,k=void 0===w?b:w;return"payment"===n&&r?{mode:"payment",currency:r,amount:o||null,capture_method:c,setup_future_usage:l,payment_method_types:m,payment_method_options:h,payment_method_configuration:g,on_behalf_of:k}:"setup"===n?{mode:"setup",currency:r,capture_method:c,setup_future_usage:l||(t?"off_session":void 0),payment_method_types:m,payment_method_options:h,payment_method_configuration:g,on_behalf_of:k}:"subscription"===n&&r&&"number"==typeof o?{mode:"subscription",currency:r,amount:o,setup_future_usage:t?"off_session":void 0,payment_method_types:m,payment_method_options:h,payment_method_configuration:g,on_behalf_of:k}:void 0},Er=["customerSessionClientSecret"],Cr=["mode","amount","payment_method_types","paymentMethodTypes","capture_method","captureMethod","setup_future_usage","setupFutureUsage","payment_method_options","paymentMethodOptions","payment_method_configuration","paymentMethodConfiguration"],Ar=[].concat(Cr,["currency","on_behalf_of","onBehalfOf"]),Nr=function(e,t,n){var r=e,o=t;if("setup"===(null==r?void 0:r.mode)&&null!=o&&o.amount)throw new E.No("Invalid value for ".concat(n,": `amount` is not applicable when `mode` is `'setup'`"))},Ir=function(e,t,n,r){var o=e.mode,i=e.amount,a=e.currency,c=e.paymentMethodTypes,s=e.payment_method_types,u=void 0===s?c:s,l=e.paymentMethodConfiguration,d=e.payment_method_configuration,p=void 0===d?l:d,m=e.paymentMethodOptions,f=e.payment_method_options,_=void 0===f?m:f,h=(0,S.uN)(r,S.M4.deferred_intent_pe_optional_amount_beta_0);if(null!=u&&u.length&&p)throw new E.No("Invalid value for ".concat(n,": You may only specify one of these parameters: `payment_method_types` or `payment_method_configuration`."));var v=Object.keys((0,P.ei)(t,Cr));if("payment"===o){var g=(0,y.mC)({amount:(0,y.jt)((0,y.AG)(y.Rx)),currency:y.Z_}),b=(0,y.mC)({amount:y.Rx,currency:y.Z_}),w=h?g:b,k=(0,y.Gu)(w,{amount:i,currency:a},"options").value;if(null!=k.amount&&k.amount<=0)throw new E.No("Invalid value for ".concat(n,": `amount` must be greater than 0"))}else if("setup"===o){!(0,S.uN)(r,S.M4.elements_enable_deferred_intent_beta_1)&&(u||(0,y.Gu)((0,y.mC)({currency:y.Z_}),{currency:a},"options"))}else{if(!o&&v.length)throw new E.No("Invalid value for ".concat(n,": `").concat(v.join("`, `"),"` ").concat(v.length>1?"are":"is"," only applicable when a `mode` is set."));if("subscription"===o){var C=(0,y.mC)({amount:(0,y.jt)((0,y.AG)(y.Rx)),currency:y.Z_}),A=(0,y.mC)({amount:y.Rx,currency:y.Z_}),N=h?C:A,I=(0,y.Gu)(N,{amount:i,currency:a},"options").value;if(I.amount&&I.amount<0)throw new E.No("Invalid value for ".concat(n,": `amount` must be 0 or greater"))}}if(_){var R,T,M,O=null===(R=_.us_bank_account)||void 0===R||null===(T=R.financial_connections)||void 0===T?void 0:T.permissions;if(O&&!(O.indexOf("payment_method")>-1))throw new E.No("Invalid value for ".concat(n,": permissions array must include 'payment_method'. You provided: ").concat(O.join(", ")));if(void 0!==(null===(M=_.card)||void 0===M?void 0:M.require_cvc_recollection)&&"setup"===o)throw new E.No("Invalid value for ".concat(n,": `require_cvc_recollection` is not applicable when `mode` is `'setup'`"))}},Rr=function(e){e._emit("update-end"),e._emit("updateend")},Tr=function(e){function t(e,r,i,u,l,_){var h;(0,s.Z)(this,t),(h=n.call(this)).getElement=(0,R.TC)((function(e){var t,n=(null!=(t=e)&&t.__elementType&&"string"==typeof t.__elementType&&"function"==typeof t?t.__elementType:null)||e;return M(n,h._betas),(0,P.sE)(h._elements,(function(e){return e._componentName===n}))||null})),h.update=(0,R.TC)((function(e){var t,n,r=(0,a.Z)((0,a.Z)({},h._commonOptions),e);Nr(r,e,"elements.update()");var o=(0,y.Gu)(function(e){return(0,y.mC)((0,a.Z)((0,a.Z)((0,a.Z)((0,a.Z)({locale:(0,y.jt)(y.Z_),appearance:(0,y.jt)(y.Ry)},gr(e)),br),wr),{},{clientSecret:(0,y.jt)((0,y.AG)(Ye._F))}))}(h._betas),e||{},"elements.update()"),i=o.value;if(o.warnings.forEach((function(e){return h._controller.warn(e)})),0!==Object.keys(i).length){var c,s,u=i.customerOptions,l=i.locale,d=i.appearance,m=i.on_behalf_of,_=i.clientSecret,v=i.customerSessionClientSecret,g=i.currency,b=i.onBehalfOf,w=void 0===b?m:b,k=(0,S.jk)(l,h._betas);k&&(h._controller.action.fetchLocale({locale:k}),h._elements.forEach((function(e){var t,n;t=e._implementation,"function"==typeof(null===(n=t._paymentRequest)||void 0===n?void 0:n._updateLocale)&&e._implementation._paymentRequest._updateLocale(k)})));var E=!1;if(!!Object.keys((0,P.ei)(i,["clientSecret"].concat(Ar,Er))).length){var C;_=null!==(C=_)&&void 0!==C?C:h._commonOptions.clientSecret,v=void 0===v?h._commonOptions.customerSessionClientSecret:v,g=void 0===g?h._commonOptions.currency:g,w=void 0===w?h._commonOptions.onBehalfOf||h._commonOptions.on_behalf_of:w;var A=(0,P.ei)(i,[].concat(Ar,Er)),N=(0,P.ei)(h._commonOptions,[].concat(Ar,Er)),I=(0,a.Z)((0,a.Z)({},N),A);i.clientSecret&&Cr.forEach((function(e){I[e]=null})),i.mode&&(h._commonOptions.clientSecret=void 0),E=!(0,P.Xy)(I,N),Ir(I,A,"elements.update()",h._betas),E&&(c=I,s=Pr(I,!0))}i.hasOwnProperty("customerOptions")&&(h._customerOptions=u||null),i.hasOwnProperty("customerSessionClientSecret")&&(h._commonOptions.customerSessionClientSecret=v||null),i.hasOwnProperty("appearance")&&(h._commonOptions.appearance=d),i.hasOwnProperty("clientSecret")&&(h._commonOptions.clientSecret=_),k&&(h._commonOptions.locale=k),(0,p.Z)(h._commonOptions,c);var R=(0,P.sE)(h._elements,(function(e){return"expressCheckout"===e._componentName||"payButton"===e._componentName}));null==R||null===(t=R._implementation._frame)||void 0===t||t._emit("update-start"),h._controller.action.updateElementsOptions((0,a.Z)({customerOptions:u,locale:k,appearance:d,groupId:h._id},E?{customerSessionClientSecret:v,clientSecret:_,currency:"SETUP_INTENT"===(null===(n=_)||void 0===n?void 0:n.type)?g:void 0,onBehalfOf:w,deferredIntent:s}:{})).then((function(){var e;Rr((0,f.Z)(h)),null==R||null===(e=R._implementation._frame)||void 0===e||e._emit("update-end")}))}})),h.submit=(0,R.P0)((function(){return h._isSubmitting&&h._controller.report("simultaneous_elements_submit_calls"),h._isSubmitting=!0,h._controller.action.validateElements({groupId:h._id,slug:"submit_elements"}).then((function(e){return e&&"error"===e.type?{error:e.error}:h._controller.action.showWalletIfNecessary(h._id).then((function(e){switch(null==e?void 0:e.type){case"error":return e.error?{error:e.error}:h._controller.action.localizeError({code:"unexpected"}).then((function(e){return{error:e}}));case"cancelled":return h._controller.action.localizeError({code:"incomplete",type:"input_validation_error"}).then((function(e){return{error:e}}));default:return{}}}))})).finally((function(){h._isSubmitting=!1}))})),h.create=(0,R.W6)((function(e,t){ur("mount:".concat(e));var n=new re.E;!function(e,t,n){if(M(e,n),T.YA[e].unique&&-1!==t.indexOf(e)){if("address"===e)throw new E.No("Can only create one Element of type ".concat(e,". See https://stripe.com/docs/elements/address-element?platform=web#use-address-element-with-other-elements for more information."));throw new E.No("Can only create one Element of type ".concat(e,"."))}var r=T.YA[e].conflict,o=(0,P.dq)(t,r);if(o.length){var i=o[0];throw new E.No("Cannot create an Element of type ".concat(e," after an Element of type ").concat(i," has already been created."))}}(e,h._elements.map((function(e){return e._componentName})),h._betas),function(e,t){"payment"===e&&(0,w.zd)()&&t.warn("It looks like you are using Payment Element in an iframe.\n      Avoid placing the Payment Element within another iframe because some payment methods require redirecting to another page for payment confirmation.")}(e,h._controller);var r=(0,a.Z)((0,a.Z)((0,a.Z)({},(0,P.CE)(null!=t?t:{},"paymentRequest")),(0,P.ei)(h._commonOptions,["locale","fonts","appearance","clientSecret","loader","externalPaymentMethodTypes","customerSessionClientSecret","betas","paymentMethodCreation","disallowedCardBrands","allowedCardBrands"].concat(Ar))),{},{componentName:e,groupId:h._id}),i=(b.P0||b.JW)&&(0,w.qC)(r).length>2e3,s=!!h._pendingFonts||i;if("never"!==h._commonOptions.loader&&!h._isLoaderFrameMounted&&Nt(e)){var u=function(e){return o||((o=e.createHiddenFrame(U.NC.LOADER_UI_APP,{}))._on("generate-loader-ui",(function(e){o.send({action:"generate-loader-ui",payload:{data:e}})})),o._on("get-element-loader-ui",(function(e){o.send({action:"get-element-loader-ui",payload:{data:e}})})),o)}(h._controller);u._emit("generate-loader-ui",{rawAppearanceConfig:h._commonOptions.appearance}),h._isLoaderFrameMounted=!0}var l=new or((0,a.Z)((0,a.Z)({publicOptions:t},(0,P.CE)(h._commonOptions,Ar)||{}),{},{deferredIntent:Pr(h._commonOptions,!0),componentName:e,groupId:h._id,fonts:i?null:h._commonOptions.fonts,controller:h._controller,wait:s,mids:h._controller.mids(),elementsInitSource:h._commonOptions.__elementsInitSource}),h._listenerRegistry,(0,a.Z)((0,a.Z)({},h._timings),{},{createTimestamp:n}));return h._elements=[].concat((0,c.Z)(h._elements),[l]),l._on("destroy",(function(){h._elements=h._elements.filter((function(t){return t._componentName!==e}))})),i&&l._implementation.update({fonts:h._commonOptions.fonts}),l})),h.fetchUpdates=(0,R.P0)((function(){if(h._commonOptions.clientSecret)return h._controller.action.fetchUpdates({clientSecret:h._commonOptions.clientSecret,customerOptions:h._customerOptions,customerSessionClientSecret:h._commonOptions.customerSessionClientSecret,locale:h._commonOptions.locale,groupId:h._id,currency:h._commonOptions.currency}).then((function(e){if("error"===(null==e?void 0:e.type)){var t=e.error,n=t.message,r=t.extra_fields;return null!=r&&r.status?{error:{message:n,status:r.status}}:{error:{message:n}}}return{}}));throw new E.No('In order to call fetchUpdates, you must pass a valid PaymentIntent or SetupIntent client secret when creating the Elements group.\n\n  e.g. stripe.elements({clientSecret: "{{CLIENT_SECRET}}"})')})),ur("elements-group");var k=h._on;h._on=function(t,n,r){return e.report("register_elements_listener",{name:t}),k.call((0,f.Z)(h),t,n,r),(0,f.Z)(h)};var C=new re.E;Nr(_,_,"elements()");var A=(0,y.Gu)(function(e){var t={locale:(0,y.jt)(y.Z_),fonts:(0,y.jt)((0,y.CT)(y.Ry)),appearance:(0,y.jt)(y.Ry),clientSecret:(0,y.jt)(Ye._F),loader:(0,y.jt)((0,y.kw)("auto","always","never")),externalPaymentMethodTypes:(0,y.jt)(He.iU),__elementsInitSource:(0,y.jt)(y.kw.apply(void 0,(0,c.Z)(ir)))},n=(0,a.Z)((0,a.Z)((0,a.Z)((0,a.Z)((0,a.Z)({},t),wr),(0,S.uN)(e,S.M4.elements_customers_beta_1)?br:{}),(0,S.uN)(e,S.M4.blocked_card_brands_beta_2)?{allowedCardBrands:(0,y.jt)(He.jX),disallowedCardBrands:(0,y.jt)(He.jX)}:{}),gr(e));return(0,y.mC)(n)}(u),_||{},"elements()"),N=A.value;A.warnings.forEach((function(t){return e.warn(t)})),(0,Ye.Z0)(u,!!N.customerSessionClientSecret);var O=(0,P.ei)(N,Ar);if(Ir(O,O,"elements()",u),Object.keys((0,P.ei)(N,Cr)).length&&N.clientSecret)throw new E.No("Invalid options for elements(): Expected either mode or clientSecret, but not both.");!function(){var e,t=arguments.length>0&&void 0!==arguments[0]?arguments[0]:{};if(t.clientSecret&&"SETUP_INTENT"!==(null===(e=t.clientSecret)||void 0===e?void 0:e.type)&&t.currency)throw new E.No("Invalid options for elements(): `currency` is only applicable with a SetupIntent client_secret or when a `mode` is set")}(N),(0,g.BO)(e.warn);var x=N.__elementsInitSource||"stripe.elements";e.report("elements",{options:Sr(N),elements_init_source:x}),N.appearance&&Math.random()<.01&&e.report("appearance",{config:N.appearance}),N.loader||(N.loader="auto");var Z=N.fonts,j=void 0===Z?[]:Z,L=N.locale,B=N.customerOptions,D=void 0===B?null:B,q=N.customerSessionClientSecret,F=(0,d.Z)(N,_r),G=void 0!==q?q:void 0;h._customerOptions=D;var z=N.appearance?N.appearance:{};h._elements=[],h._id=(0,v.To)("elements-".concat((0,v.Vj)(),"-")),h._isSubmitting=!1,h._timings=(0,a.Z)((0,a.Z)({},i),{},{groupCreateTimestamp:C}),h._controller=e,h._betas=u,h._listenerRegistry=r,h._isLoaderFrameMounted=!1;var K=(0,S.jk)(L,u);h._controller.action.fetchLocale({locale:K||"auto"});var H=j.filter((function(e){return!e.cssSrc||"string"!=typeof e.cssSrc})).map((function(e){return(0,a.Z)((0,a.Z)({},e),{},{__resolveFontRelativeTo:window.location.href})})),Y=j.map((function(e){return e.cssSrc})).reduce((function(e,t){return"string"==typeof t?[].concat((0,c.Z)(e),[t]):e}),[]).map((function(e){return(0,w.sD)(e)?e:(0,w.v_)(window.location.href,e)}));h._pendingFonts=Y.length;var W,V=(0,S.uN)(u,S.M4.payment_element_beta_1)&&!F.clientSecret,X=Pr(F,!0),Q=F.on_behalf_of,J=F.onBehalfOf,$=void 0===J?Q:J;return V||(W=e.action.setupStoreForElementsGroup({clientSecret:F.clientSecret,deferredIntent:X,onBehalfOf:$,customerOptions:D,customerSessionClientSecret:null!=G?G:null,currency:F.currency,loader:N.loader,locale:L,appearance:z,groupId:h._id,externalPaymentMethodTypes:F.externalPaymentMethodTypes,paymentMethodCreation:F.paymentMethodCreation,disallowedCardBrands:F.disallowedCardBrands,allowedCardBrands:F.allowedCardBrands,elementsInitSource:x,mids:l})),h._commonOptions=(0,a.Z)((0,a.Z)({},F),{},{__elementsInitSource:x,betas:u,storeReadyPromise:W,appearance:z,locale:K,customerSessionClientSecret:G,get fonts(){return H}}),Y.forEach((function(e){if("string"==typeof e){var t=new re.E;I(e).then((function(n){h._controller.report("font.loaded",{load_time:t.getElapsedTime(),font_count:n.length,css_src:e});var r=n.map((function(t){return(0,a.Z)((0,a.Z)({},t),{},{__resolveFontRelativeTo:e})}));h._controller.action.updateCSSFonts({fonts:r,groupId:h._id}),H.push.apply(H,(0,c.Z)(r))})).catch((function(n){h._controller.report("error.font.not_loaded",{load_time:t.getElapsedTime(),message:n&&n.message&&n.message,css_src:e}),h._controller.warn("Failed to load CSS file at ".concat(e,"."))}))}})),h._controller._controllerFrame._on("stripe-user-credentials-update",(function(e){var t;if(h._commonOptions.clientSecret)throw new E.No("It looks like you use client_secret in your Elements integration.\n           You cannot use stripe.update() to change publishable key.\n           Please follow https://stripe.com/docs/payments/defer-intent-creation to change your Elements integration.");if((0,P.sE)(h._elements,(function(e){return"linkAuthentication"===e._componentName})))throw new E.No("It looks like you use the Link Authentication Element in your Elements integration.\n              stripe.update() is not supported when using the Link Authentication Element.");if((0,P.sE)(h._elements,(function(e){return"card"===e._componentName})))throw new E.No("It looks like you use the Card Element in your Elements integration.\n              stripe.update() is not supported when using the Card Element. It is supported when showing the Payment Element and/or Express Checkout Element before creating an intent.\n              To use stripe.update(), please follow https://docs.stripe.com/payments/payment-element/migration to change your Elements integration.");var n=(0,P.ei)(h._commonOptions,Ar),r=Pr(n,!0),o=(0,P.sE)(h._elements,(function(e){return"payButton"===e._componentName}));null==o||null===(t=o._implementation._frame)||void 0===t||t._emit("update-start"),h._controller.action.updateElementsOptions({customerOptions:void 0,customerSessionClientSecret:void 0,locale:void 0,appearance:void 0,groupId:h._id,deferredIntent:r,stripeUserCredentials:e}).then((function(){var e;Rr((0,f.Z)(h)),null==o||null===(e=o._implementation._frame)||void 0===e||e._emit("update-end")}))})),(0,m.Z)(h,(0,f.Z)(h))}(0,_.Z)(t,e);var n=(0,h.Z)(t);return(0,u.Z)(t)}(O.Z),Mr=Tr,Or=function(e,t,n,r,o,i,a){return new Z.Z({controller:e,authentication:t,mids:n,rawOptions:r,betas:o,queryStrategyOverride:i,listenerRegistry:a})},xr=n(1764),Zr=function(e){return function(t){return n.e(895).then(n.bind(n,5640)).then((function(n){return(0,n.makeInit)(e,t)}))}},jr=n(2337),Lr=n(4478),Br=function(e){var t=e.controller,r=e.rawOptions,o=(0,jr.zM)(r||{});o.warnings.forEach((function(e){t.warn(e)}));var i=o.value,a=i.clientSecret,c=i.fetchClientSecret,s=i.onComplete,u=i.onLineItemsChange,l=i.onShippingDetailsChange;if(a&&c)throw new E.No("You must provide only one of either `clientSecret` or `fetchClientSecret` to `initEmbeddedCheckout`.");if(!a&&!c)throw new E.No("You must provide one of either `clientSecret` or `fetchClientSecret` to `initEmbeddedCheckout`.");if(t.report("init_embedded_checkout",{clientSecretParam:c?"fetchClientSecret":"clientSecret",onComplete:!!s,onLineItemsChange:!!u,onShippingDetailsChange:!!l}),a){try{(0,Lr.V)(a)}catch(e){throw"InvalidCharacterError"===e.name?new E.No("Unable to parse client secret. Please ensure you are using a valid embedded Checkout client secret."):e}var d=(0,jr.yY)(a,s);d&&t.warn(d)}return n.e(16).then(n.bind(n,9067)).then((function(e){return(0,e.init)({options:o.value,controller:t})}))},Dr=(0,y.mC)({name:(0,y.kw)("react-stripe-js","stripe-js","react-stripe-elements"),version:(0,y.AG)(y.Z_),startTime:(0,y.jt)(y.Rx)}),qr=(0,y.ci)({name:(0,y.ui)(1,30),partner_id:(0,y.jt)(y.Z_),version:(0,y.jt)((0,y.ui)(5,15)),url:(0,y.jt)((0,y.ui)(4,60))}),Fr=n(2808),Ur=n(3423),Gr="stripe.js/".concat(Ur.X),zr="".concat(Gr,"; stripe-js-v3/").concat(Ur.X),Kr=("".concat(zr,"; raw-card"),"".concat(zr,"; raw-stripe-js-api"),"".concat(zr,"; create-source-card-data"),"checkout"),Hr=("".concat(zr,"; ").concat(Kr),"".concat(zr,"; ").concat("payment-link","; ").concat(Kr),"".concat(zr,"; hip"),"".concat(zr,"; payment-element")),Yr=("".concat(Hr,"; deferred-intent"),"".concat(zr,"; card-element"),"".concat(zr,"; split-card-element"),"".concat(zr,"; lpm-element"),"".concat(zr,"; payment-request-button"),"".concat(zr,"; express-checkout-element")),Wr=("".concat(Yr,"; deferred-intent"),"dashboard"),Vr=n(3852),Xr=n(3770),Qr=["elements","createToken","createPaymentMethod"],Jr=["elements","createSource","createToken","createPaymentMethod"],$r=function(){function e(t){var n=this;(0,s.Z)(this,e),this._gets=[],this._didDetect=!1,this._onDetection=function(e){n._didDetect=!0,t(e)},window.Stripe&&window.Stripe.__cachedInstances&&this._onDetection("react-stripe-elements")}return(0,u.Z)(e,[{key:"got",value:function(e){this._didDetect||("elements"===e?this._gets=["elements"]:this._gets.push(e),this._checkForWrapper())}},{key:"called",value:function(e){this._didDetect||(this._gets=this._gets.filter((function(t){return t!==e})))}},{key:"_checkForWrapper",value:function(){(0,P.Xy)(this._gets,Qr)?this._onDetection("react-stripe-js"):(0,P.Xy)(this._gets,Jr)&&this._onDetection("react-stripe-elements")}}]),e}(),eo=["type"],to=function(e){if(!e||"object"!=typeof e)return null;var t=e.type;return{type:"string"==typeof t?t:null,data:(0,d.Z)(e,eo)}},no=function(e){switch(e.type){case"object":return{source:e.object};case"error":return{error:e.error};default:return(0,y.Rz)(e)}},ro={source:(0,y.mC)({id:(0,y.xe)("src_"),client_secret:(0,y.xe)("src_client_secret_")})},oo=(0,y.mC)(ro),io=function(e){switch(e.type){case"object":return{paymentMethod:e.object};case"error":return{error:e.error};default:return(0,y.Rz)(e)}},ao=n(6274).Promise,co=function(e,t,n,r,o,i){if("string"==typeof r)return function(e,t,n,r,o){var i=(0,y.rX)(r),a=to(i?o:r),c=a||{type:null,data:{}},s=c.type,u=c.data;if(s&&n!==s)return ao.reject(new E.No("The type supplied in payment_method_data is not consistent."));if(i){var l=i._implementation._frame.id,d=i._componentName;return e.action.createPaymentMethodWithElement({frameId:l,elementName:d,type:n,paymentMethodData:u,mids:t,enforcePreSubmit:!1,enforcePaymentMethodCreationManual:!1}).then(io)}return a?e.action.createPaymentMethodWithData({elementName:null,type:n,paymentMethodData:u,mids:t}).then(io):ao.reject(new E.No("Please provide either an Element or PaymentMethod creation parameters to createPaymentMethod."))}(e,t,r,o,i);try{var a=function(e,t){return(0,y.Gu)((0,Ke.q2)(null,t),e,"createPaymentMethod").value}(r,n),c=a.element,s=a.elements,u=a.type,l=a.data,d=(0,S.uN)(n,S.M4.elements_enable_deferred_intent_beta_1);if(c){var p=c._implementation._frame.id,m=c._componentName,f=["payment","expressCheckout","payButton"].indexOf(m)>-1;return e.action.createPaymentMethodWithElement({frameId:p,elementName:m,type:u,paymentMethodData:l,mids:t,enforcePreSubmit:f&&!d,enforcePaymentMethodCreationManual:f&&!d}).then(io)}if(s){if(s._controller._id!==e._id)throw new E.No("Invalid value for stripe.createPaymentMethod(): the 'elements' provided was created by a different Stripe instance. Please use the same Stripe instance to create the 'elements' and call stripe.createPaymentMethod().");s._isSubmitting&&e.report("elements_submit_conflict.create_payment_method");var _,h=s._id,v="stripe.createPaymentMethod()";return e.action.getElementConfirmingPayment({groupId:h,errorMessageMethodName:v}).then((function(n){return _=n,e.action.createPaymentMethodWithElements({groupId:h,elements:s._elements,paymentMethodData:l,mids:t,elementConfirming:n,enforcePreSubmit:!d,enforcePaymentMethodCreationManual:!d})})).then((function(t){return(0,Zt.tA)({groupId:h,elementConfirmingPayment:_,controller:e,isError:"error"in t,errorMessageMethodName:v}).then((function(){return t}))})).then((function(e){return io(e)}))}if(u)return e.action.createPaymentMethodWithData({elementName:null,type:u,paymentMethodData:l,mids:t}).then(io);throw new Error("No type or elements provided")}catch(e){return ao.reject(e)}},so=n(1849),uo=n(125),lo=function(e){function t(e){return(0,s.Z)(this,t),n.call(this,{channel:"paypal-fraudnet",fingerprintedPath:"paypal-fraudnet-sdk-a459ee5d72a9728d630d28cbacb26e92.html",frameQueryParams:{flowId:e.flowId,sessionId:e.sessionId,sandbox:e.sandbox},on:e.on})}(0,_.Z)(t,e);var n=(0,h.Z)(t);return(0,u.Z)(t)}(uo.K),po=lo,mo=n(6274).Promise,fo=function(e,t){return new mo((function(n,r){setTimeout((function(){return r(new Error("Timeout in integrateFraudnet"))}),5e3);var o=(0,v.Vj)().replace(/-/g,""),i=new po({sandbox:!t,flowId:e,sessionId:o,on:{onInit:function(){n(o)},onError:function(e){var t=e.error;r(t)}}});document.body&&i.mount(document.body)}))},_o=function(e){function t(e){return(0,s.Z)(this,t),n.call(this,{channel:"rechnung-device-fingerprint",fingerprintedPath:/*! STRIPE_JS_BUILD_SALT ea59fae6b7*/"rechnung-device-fingerprint-sdk-a59eacf28e5db25399520a180a0c15b4.html",frameQueryParams:{merchantId:e.merchantId,sessionId:e.sessionId,sandbox:e.sandbox},on:e.on})}(0,_.Z)(t,e);var n=(0,h.Z)(t);return(0,u.Z)(t)}(uo.K),ho=_o,yo=n(6274).Promise,vo=["acct_1P8KpGDMHO4ZxtzF"],go=function(e,t,n){return new yo((function(r,o){setTimeout((function(){return o(new Error("Timeout while loading Rechnung device fingerprint script"))}),1e4);var i=new ho({merchantId:e,sessionId:t,sandbox:!n,on:{onInit:function(){r()},onError:function(e){var t=e.error;o(t)}}});document.body&&i.mount(document.body)}))},bo=n(5736),wo=["payment_method","payment_method_data","payment_method_options","confirmation_token"],ko={clientSecret:(0,y.jt)(y.Z_),redirect:(0,y.jt)((0,y.kw)("always","if_required")),confirmParams:(0,y.jt)(y.Ry),handleActions:(0,y.jt)(y.Xg)},So=(0,a.Z)((0,a.Z)({},ko),{},{element:(0,y.jt)(y.Ry)}),Po=(0,a.Z)((0,a.Z)({},ko),{},{elements:(0,y.jt)(y.Ry)}),Eo={"stripe.confirmPayment()":{link:"https://stripe.com/docs/js/payment_intents/payment_method",action:"Payment"},"stripe.confirmSetup()":{link:"https://stripe.com/docs/js/setup_intents/payment_method",action:"Setup"}},Co=function(e,t,n){var r=t.rawSecret,o=t.rawElement,i=t.rawElements,a=t.rawHandleActions,c=t.rawRedirect,s=t.validatedConfirmParams,u=t.elementConfirmingPayment;if((0,S.uN)(e,S.M4.payment_element_beta_1)){var l=(0,y.rX)(o);if(!l)throw new E.No("Invalid value for ".concat(n,": `element` should be a Payment Element. You specified: ").concat(typeof o,"."));return{type:"elements",element:l}}if(function(e,t){var n=e.rawSecret,r=e.rawElements;if(!n&&!r)throw new E.No("".concat(t,": expected either `elements` or `clientSecret`, but got neither."))}({rawElements:i,rawSecret:r},n),c&&!1===a)throw new E.No("".concat(n,": `redirect` not applicable when `handleActions` is false."));if(r&&!i){if(null!=s&&s.payment_method&&null!=s&&s.payment_method_data)throw new E.No("".concat(n,": Expected either `payment_method` or `payment_method_data`, but not both."));return{type:"clientSecret",clientSecret:r}}var d=(0,y.MO)(i);if(!d)throw new E.No("Invalid value for ".concat(n,": elements should be an Elements group. You specified: ").concat(typeof i,"."));var p=(0,P.sE)(d._elements,(function(e){return"payment"===e._componentName})),m=(0,P.sE)(d._elements,(function(e){return"expressCheckout"===e._componentName||"payButton"===e._componentName}));if(!p&&!m)throw new E.No("Invalid value for ".concat(n,": elements should have a mounted Payment Element or Express Checkout Element. ").concat(function(e,t){if(e&&Eo[t]){var n=Eo[t],r=n.link,o=n.action;return"It looks like you have other Elements on the page. Refer to ".concat(r," to confirm a ").concat(o," Intent by payment method.")}return""}(!!d._elements.length,n)));if("expressCheckout"===u){if(!m)throw new Error('Element confirming payment is "expressCheckout", but there is no Express Checkout Element mounted on the page.');return{type:"elements",elements:d,clientSecret:r,element:m}}if(!p){if(m)throw new Error('Element confirming payment is "expressCheckout", but '.concat(n,' was not called within the "confirm" event. Please call ').concat(n,' in the "confirm" event (https://stripe.com/docs/js/elements_object/express_checkout_element_confirm_event).'));throw new Error('Element confirming payment is "payment", but there is no PaymentElement mounted on the page.')}if(d&&null!=s&&s.confirmation_token)throw new E.No("".concat(n,": Expected either `elements` or `confirmation_token`, but not both."));return{type:"elements",elements:d,clientSecret:r,element:p}},Ao=function(e){var t=e.betas,n=e.rawUpdateData,r=e.errorMessageMethodName,o=e.controller,i=e.elementConfirmingPayment,a=(0,y.Gu)((0,y.mC)(function(e){return(0,S.uN)(e,S.M4.payment_element_beta_1)?So:Po}(t)),n,r),c=a.value,s=c.element,u=void 0===s?void 0:s,l=c.elements,d=void 0===l?void 0:l,p=c.confirmParams,m=c.clientSecret,f=c.redirect,_=c.handleActions,h=a.warnings,v=(0,y.Gu)((0,y.jt)((0,y.mC)({return_url:(0,y.jt)(y.Z_),confirmation_token:(0,y.jt)(y.Z_),payment_method:(0,y.jt)(y.Z_),payment_method_data:(0,y.jt)(y.Ry),payment_method_options:(0,y.jt)(y.Ry),setup_future_usage:(0,y.NM)("".concat(r,": do not pass setup_future_usage at confirm time. Instead, pass setup_future_usage when the PaymentIntent is created."))})),p,r,{path:["confirmParams"]}).value,g=Co(t,{rawSecret:m,rawElement:u,rawElements:d,rawHandleActions:_,rawRedirect:f,validatedConfirmParams:v,elementConfirmingPayment:i},r),b=f||"always",w=(null==v?void 0:v.return_url)||null;return h.forEach((function(e){return o.warn(e)})),{validatedRedirect:b,validatedReturnUrl:w,validatedParams:g,validatedConfirmParams:v,validatedHandleActions:!1!==_,rawConfirmParams:p}},No=function(e){var t,n=e.controller,r=e.mids,o=e.betas,i=e.rawUpdateData,c=e.intentType,s=e.elementConfirmingPayment,u=e.errorMessageMethodName,l=Ao({betas:o,rawUpdateData:i,controller:n,errorMessageMethodName:u,elementConfirmingPayment:s}),p=l.validatedParams,m=l.validatedConfirmParams,f=l.validatedRedirect,_=l.validatedHandleActions,h=l.validatedReturnUrl,y=l.rawConfirmParams,v=null!=y?y:{},g=(v.payment_method,v.payment_method_data,v.payment_method_options,v.confirmation_token,(0,d.Z)(v,wo));if("clientSecret"===p.type?t=function(e){var t=e.validatedParams,n=e.validatedConfirmParams,r=e.validatedHandleActions,o=e.otherParams,i=e.intentType,c=e.mids,s=null!=n?n:{},u=s.confirmation_token,l=s.payment_method_data,d=s.payment_method,p=s.payment_method_options,m="payment"===i?(0,Zt.cn)(t.clientSecret,"confirmPayment"):(0,Zt.jH)(t.clientSecret,"confirmSetup"),f=(0,Zt.k7)({payment_method:l}),_=(0,a.Z)((0,a.Z)({},n),o);return l&&f?{intentSecret:m,tag:"paymentMethod-from-data",type:f,data:l,options:null!=p?p:{},handleActions:r,mids:c,expectedType:f,otherParams:o,merchantParams:_}:d?{intentSecret:m,tag:"paymentMethod",paymentMethod:d,options:null!=p?p:{},handleActions:r,mids:c,expectedType:f,otherParams:(0,a.Z)({use_stripe_sdk:!0,mandate_data:{customer_acceptance:{type:"online",online:{infer_from_client:!0}}}},o),merchantParams:_}:u?{intentSecret:m,tag:"confirmationToken",confirmationToken:u,options:null!=p?p:{},handleActions:r,mids:c,expectedType:f,otherParams:o,merchantParams:_}:{tag:"none",intentSecret:m,handleActions:r,mids:c,expectedType:f,otherParams:(0,a.Z)({use_stripe_sdk:!0,mandate_data:{customer_acceptance:{type:"online",online:{infer_from_client:!0}}}},o),merchantParams:_}}({validatedParams:p,validatedConfirmParams:m,validatedHandleActions:_,otherParams:g,intentType:c,mids:r}):(!function(e){var t,n,r,o=e.validatedParams,i=e.betas,a=e.validatedReturnUrl,c=e.errorMessageMethodName;if("clientSecret"!==o.type){var s=!(null===(t=o.elements)||void 0===t||!t._commonOptions.mode),u=!(null===(n=o.elements)||void 0===n||!n._commonOptions.payment_method_types)||!(null===(r=o.elements)||void 0===r||!r._commonOptions.paymentMethodTypes);if(!(0,S.uN)(i,S.M4.elements_enable_deferred_intent_beta_1)&&s&&!u&&!a)throw new E.No("".concat(c,": the `confirmParams.return_url` argument is required when using automatic payment methods."))}}({validatedParams:p,validatedReturnUrl:h,betas:o,errorMessageMethodName:u}),t=function(e){var t,n,r,o=e.validatedParams,i=e.validatedConfirmParams,c=e.validatedHandleActions,s=e.otherParams,u=e.mids,l=e.elementConfirmingPayment,d=e.enforcePreSubmit,p=o.clientSecret?(0,Yt.RY)(o.clientSecret):null;return{tag:"elements",groupId:o.element._groupId,frameId:null===(t=o.element)||void 0===t?void 0:t._implementation._frame.id,elementName:l,data:null!==(n=null==i?void 0:i.payment_method_data)&&void 0!==n?n:{},options:null!==(r=null==i?void 0:i.payment_method_options)&&void 0!==r?r:{},intentSecret:p||void 0,enforcePreSubmit:d&&!!p,otherParams:s,expectedType:null,mids:u,handleActions:c,merchantParams:(0,a.Z)((0,a.Z)({},i),s)}}({validatedParams:p,validatedConfirmParams:m,validatedHandleActions:_,otherParams:g,mids:r,elementConfirmingPayment:s,enforcePreSubmit:!(0,S.uN)(o,S.M4.elements_enable_deferred_intent_beta_1)})),"if_required"===f)return{intentMutationRequest:t,redirect:f,returnUrl:null};if("always"===f&&h)return{intentMutationRequest:t,redirect:f,returnUrl:h};throw new E.No("".concat(u,": the `confirmParams.return_url` argument is required unless passing `redirect: 'if_required'`"))},Io=["payment_method","payment_method_data","payment_method_options"],Ro="stripe.updatePaymentIntent()",To=(0,y.mC)({clientSecret:(0,y.jt)(Ke.f4),params:(0,y.jt)((0,y.TX)({payment_method:(0,y.jt)(y.Z_),payment_method_data:(0,y.jt)(y.Ry),payment_method_options:(0,y.jt)(y.Ry)})),elements:(0,y.jt)(y.oQ)}),Mo=n(6274).Promise,Oo=function(e,t){return function(n,r,o,i,a,c){var s=(0,Zt.cn)(o,e),u=(0,Zt.el)(e,a).handleActions,l=(0,Zt.o1)({expectedType:t,label:e,rawData:i,intentSecret:s,handleActions:u,mids:r});c&&"options"in l&&(l.options=(0,P.TS)(l.options,c));var d="none"===l.tag,p=n.action.confirmPaymentIntent(l);return u?p.then((0,bo.nq)(n,d,!1,!1,l.otherParams.expand)):p.then(Yt.PA)}},xo=Oo("confirmAcssDebitPayment",k.GS.acss_debit),Zo=Oo("confirmAffirmPayment",k.GS.affirm),jo=Oo("confirmAfterpayClearpayPayment",k.GS.afterpay_clearpay),Lo=Oo("confirmAuBecsDebitPayment",k.GS.au_becs_debit),Bo=Oo("confirmBacsDebitPayment",k.GS.bacs_debit),Do=Oo("confirmBancontactPayment",k.GS.bancontact),qo=Oo("confirmBoletoPayment",k.GS.boleto),Fo=Oo("confirmCardPayment",k.GS.card),Uo=Oo("confirmEpsPayment",k.GS.eps),Go=Oo("confirmFpxPayment",k.GS.fpx),zo=Oo("confirmGiropayPayment",k.GS.giropay),Ko=Oo("confirmGrabPayPayment",k.GS.grabpay),Ho=Oo("confirmIdealPayment",k.GS.ideal),Yo=Oo("confirmKlarnaPayment",k.GS.klarna),Wo=Oo("confirmKonbiniPayment",k.GS.konbini),Vo=Oo("confirmKrCardPayment",k.GS.kr_card),Xo=Oo("confirmNaverPayPayment",k.GS.naver_pay),Qo=Oo("confirmKakaoPayPayment",k.GS.kakao_pay),Jo=Oo("confirmPaycoPayment",k.GS.payco),$o=Oo("confirmKrMarketPayment",k.GS.kr_market),ei=Oo("confirmMobilepayPayment",k.GS.mobilepay),ti=Oo("confirmOxxoPayment",k.GS.oxxo),ni=Oo("confirmAlipayPayment",k.GS.alipay),ri=Oo("confirmP24Payment",k.GS.p24),oi=Oo("confirmPayByBankPayment",k.GS.pay_by_bank),ii=function(e,t,n,r,o){if("error"===(0,y.ld)((0,y.jt)((0,y.mC)({payment_method_options:(0,y.jt)((0,y.mC)({paypal:(0,y.jt)(y.Ry)}))})),r,"internal").type)return Oo("confirmPayPalPayment",k.GS.paypal)(e,t,n,r,o);var i=(0,Zt.cn)(n,"confirmPayPalPayment");return function(e,t){var n=e.keyMode()===Et.Kl.live;return new mo((function(r,o){setTimeout((function(){o(new Error("Timeout in initPaypalRiskLibrary"))}),5e3),e.action.retrievePaypalMerchantId(t).then((function(e){if("object"===e.type){var t=e.object.paypal_merchant_id,i="stripe_".concat(t,"_payments");fo(i,n).then((function(e){r(e)})).catch((function(e){o(e)}))}else o()})).catch((function(e){o(e)}))}))}(e,i.id).then((function(i){var a={paypal:{risk_correlation_id:i}};return Oo("confirmPayPalPayment",k.GS.paypal)(e,t,n,r,o,a)})).catch((function(){return Oo("confirmPayPalPayment",k.GS.paypal)(e,t,n,r,o)}))},ai=Oo("confirmPayToPayment",k.GS.payto),ci=function(e,t,n,r,o){var i,a,c,s,u;return"error"===(0,y.ld)((0,y.jt)((0,y.mC)({payment_method_options:(0,y.jt)((0,y.mC)({rechnung:(0,y.jt)(y.Ry)}))})),r,"internal").type?Oo("confirmRechnungPayment",k.GS.rechnung)(e,t,n,r,o):(i=e.keyMode()===Et.Kl.live,c=(0,v.Vj)().replaceAll("-",""),s=a||"test-1",u="".concat("ud1X0qwDppce","_").concat(s,"_").concat(c),i||-1!==vo.indexOf(s)?go(s,c,i).then((function(){return u})):yo.resolve("".concat("test","_").concat(u))).then((function(i){var a={rechnung:{risk_correlation_id:i}};return Oo("confirmRechnungPayment",k.GS.rechnung)(e,t,n,r,o,a)})).catch((function(){throw new E.No("Missing risk_correlation_id in payment_method_options.")}))},si=Oo("confirmSepaDebitPayment",k.GS.sepa_debit),ui=Oo("confirmSofortPayment",k.GS.sofort),li=Oo("confirmIdBankTransferPayment",k.GS.id_bank_transfer),di=Oo("confirmUpiPayment",k.GS.upi),pi=Oo("confirmUsBankAccountPayment",k.GS.us_bank_account),mi=Oo("confirmNzBankAccountPayment",k.GS.nz_bank_account),fi=Oo("confirmBlikPayment",k.GS.blik),_i=Oo("confirmZipPayment",k.GS.zip),hi=Oo("confirmCustomerBalancePayment",k.GS.customer_balance),yi=function(e,t,n,r,o){if(o&&!0===o.handleActions)throw new E.No("Expected option `handleActions` to be `false`.");var i=(0,a.Z)((0,a.Z)({},r),{},{payment_method:(0,a.Z)({},r&&r.payment_method||{})});return Oo("confirmWechatPayPayment",k.GS.wechat_pay)(e,t,n,i,o,{wechat_pay:{client:"web"}})},vi=function(e,t,n,r,o){if(!r||!r.payment_method_options||!r.payment_method_options.wechat_pay||"web"!==r.payment_method_options.wechat_pay.client&&"mobile_web"!==r.payment_method_options.wechat_pay.client)throw new E.No("Expected client value `web` or `mobile_web` in payment_method_options.");var i={};"string"==typeof r.payment_method&&(i=r.payment_method),"object"==typeof r.payment_method&&(i=(0,a.Z)({},r.payment_method||{}));var c=(0,a.Z)((0,a.Z)({},r),{},{payment_method:i,payment_method_options:(0,a.Z)((0,a.Z)({},r&&r.payment_method_options||{}),{},{wechat_pay:(0,a.Z)({},r&&r.payment_method_options&&r.payment_method_options.wechat_pay||{})})});return Oo("confirmWechatPayPayment",k.GS.wechat_pay)(e,t,n,c,o)},gi=Oo("confirmCashappPayment",k.GS.cashapp),bi=Oo("confirmPayNowPayment",k.GS.paynow),wi=Oo("confirmPayNowDisplayBeta1",k.GS.paynow),ki=Oo("confirmPixPayment",k.GS.pix),Si=Oo("confirmPromptPayPayment",k.GS.promptpay),Pi=Oo("confirmRevolutPayPayment",k.GS.revolut_pay),Ei=Oo("confirmAmazonPayPayment",k.GS.amazon_pay),Ci=Oo("confirmSunbitPayment",k.GS.sunbit),Ai=Oo("confirmBilliePayment",k.GS.billie),Ni=Oo("confirmSatispayPayment",k.GS.satispay),Ii=Oo("confirmNgMarketPayment",k.GS.ng_market),Ri=Oo("confirmNgMarketPayment",k.GS.ng_bank),Ti=Oo("confirmNgMarketPayment",k.GS.ng_bank_transfer),Mi=Oo("confirmNgMarketPayment",k.GS.ng_card),Oi=Oo("confirmNgMarketPayment",k.GS.ng_ussd),xi=Oo("confirmNetbankingPayment",k.GS.netbanking),Zi=Oo("confirmSouthKoreaMarketPayment",k.GS.south_korea_market),ji=Oo("confirmSwishPayment",k.GS.swish),Li=Oo("confirmTwintPayment",k.GS.twint),Bi=Oo("confirmMultibancoPayment",k.GS.multibanco),Di=function(e,t,n){var r=function(e,t,n){var r=(0,y.Gu)(To,n,Ro);r.warnings.forEach((function(t){return e.warn(t)}));var o=r.value,i=o.elements,c=o.params,s=void 0===c?{}:c,u=s.payment_method,l=s.payment_method_data,p=s.payment_method_options,m=(0,d.Z)(s,Io),f=o.clientSecret;if(i){var _=(0,P.sE)(i._elements,(function(e){return"payment"===e._componentName}));return _?{tag:"elements",elementName:"payment",frameId:_._implementation._frame.id,groupId:i._id,data:null!=l?l:{},options:null!=p?p:{},intentSecret:f,otherParams:m,handleActions:!1,expectedType:null,enforcePreSubmit:!1,mids:t,merchantParams:r.value.params}:{tag:"shipping-from-elements",groupId:i._id,data:null!=l?l:{},options:null!=p?p:{},intentSecret:f,otherParams:m,handleActions:!1,expectedType:(0,Zt.IV)(null==l?void 0:l.type),mids:t,merchantParams:r.value.params}}if(!f)throw new E.No("".concat(Ro,": expected either `elements` or `clientSecret`, but got neither."));if(u&&l)throw new E.No("".concat(Ro,": Expected either `payment_method` or `payment_method_data`, but not both."));var h=(0,Zt.IV)(null==l?void 0:l.type);return l&&h?{intentSecret:f,tag:"paymentMethod-from-data",type:h,data:l,options:null!=p?p:{},mids:t,expectedType:h,otherParams:m,handleActions:!1,merchantParams:r.value.params}:u?{intentSecret:f,tag:"paymentMethod",paymentMethod:u,options:null!=p?p:{},mids:t,expectedType:h,otherParams:(0,a.Z)({mandate_data:{customer_acceptance:{type:"online",online:{infer_from_client:!0}}}},m),handleActions:!1,merchantParams:r.value.params}:{intentSecret:f,tag:"none",mids:t,expectedType:h,otherParams:m,handleActions:!1,merchantParams:r.value.params}}(e,t,n);return e.action.updatePaymentIntent(r).then(Yt.PA)},qi=function(e,t,n,r){var o=(0,Zt.cn)(n,"updatePaymentIntent"),i=(0,Zt.k7)(r),c=(0,Zt.o1)({expectedType:i,label:"updatePaymentIntent",rawData:r,intentSecret:o,mids:t,handleActions:!1});return e.action.updatePaymentIntent((0,a.Z)({},c)).then(Yt.PA)},Fi=function(e){var t;return"error"in e&&"external_payment_method_selected"===e.error.code?{selectedPaymentMethod:null===(t=e.error.extra_fields)||void 0===t?void 0:t.selectedPaymentMethod}:e},Ui=function(e,t){return function(e,t){var n=(0,Zt.cn)(e,"retrievePaymentIntent");return t.action.retrievePaymentIntent({intentSecret:n,hosted:!1})}(e,t).then(Yt.PA)},Gi=function(e,t,n){var r=(0,Zt.cn)(t,"verifyMicrodepositsForPayment"),o=(0,y.Gu)(y.Ry,n,"stripe.verifyMicrodepositsForPayment");return e.action.verifyMicrodepositsForPayment({intentSecret:r,data:o.value}).then(Yt.PA)},zi=function(e,t,n){var r=(0,Zt.cn)(t,"collectUsBankAccountForPayment"),o=(0,y.Gu)((0,Ke.ZY)("us_bank_account"),n,"stripe.collectUsBankAccountForPayment").value,i=o.paymentMethodData,a=o.otherParams;return(0,Tt.ri)(r.clientSecret,r.id,e,i).then((function(t){return t.error?e.action.localizeError(t.error).then((function(e){return Mo.resolve({error:e})})):t.linkAccountSession.paymentAccount?e.action.attachLinkAccountSessionForPayment({intentSecret:r,linkAccountSessionId:t.linkAccountSession.id,expandParam:a.expand}).then((function(e){return(0,Yt.PA)(e)})):e.action.retrievePaymentIntent({intentSecret:r,hosted:!1}).then(Yt.PA)}))},Ki=function(e,t,n){var r=(0,y.Gu)((0,Ke.as)(Ke.f4,t),n,"stripe.collectBankAccountForPayment").value,o=r.clientSecret,i=r.paymentMethodData,a=r.onEvent,c=r.otherParams;return(0,Tt.ri)(o.clientSecret,o.id,e,i,a).then((function(t){return t.error?e.action.localizeError(t.error).then((function(e){return Mo.resolve({error:e})})):t.linkAccountSession.paymentAccount?e.action.attachLinkAccountSessionForPayment({intentSecret:o,linkAccountSessionId:t.linkAccountSession.id,expandParam:c.expand}).then((function(e){return(0,Yt.PA)(e)})):e.action.retrievePaymentIntent({intentSecret:o,hosted:!1}).then(Yt.PA)}))},Hi=function(e,t){var n=(0,Zt.cn)(e,"handleCardAction");return t.action.retrievePaymentIntent({intentSecret:n,hosted:!1}).then((function(e){var n=(0,bo.Fh)(e);switch(n.type){case"error":return Mo.resolve((0,Yt.PA)(e));case"object":var r=n.object;if((0,Yt.mD)(r.status)){if("manual"!==r.confirmation_method)throw new E.No("handleCardAction: The PaymentIntent supplied does not require manual server-side confirmation. Please use confirmCardPayment instead to complete the payment.");return(0,bo.gO)(t,r,n.locale,!1,!1)}throw new E.No("handleCardAction: The PaymentIntent supplied is not in the requires_action state.");default:return(0,y.Rz)(n)}}))},Yi=n(6297),Wi=n(623),Vi=n(6274).Promise,Xi=function(e,t){var n=(0,y.Gu)((0,y.mC)({clientSecret:Ke.Hv}),t,"stripe.handleNextAction").value.clientSecret;return"SETUP_INTENT"===n.type?function(e,t){return e.action.retrieveSetupIntent({intentSecret:t,hosted:!1}).then((function(t){switch(t.type){case"error":return Vi.resolve((0,Yt.e3)(t));case"object":var n=t.object;if((0,Yt.mD)(n.status))return(0,Wi.i)(e,n,t.locale,!1);throw new E.No("handleNextAction: The SetupIntent supplied is not in the requires_action state.");default:return(0,y.Rz)(t)}}))}(e,n):function(e,t){return e.action.retrievePaymentIntent({intentSecret:t,hosted:!1}).then((function(t){switch(t.type){case"error":return Vi.resolve((0,Yt.PA)(t));case"object":var n=t.object;if((0,Yt.mD)(n.status))return(0,bo.gO)(e,n,t.locale,!1,!1);throw new E.No("handleNextAction: The PaymentIntent supplied is not in the requires_action state.");default:return(0,y.Rz)(t)}}))}(e,n)},Qi=["type"],Ji=["source","source_data","payment_method","payment_method_data"],$i=["payment_intent"],ea=function(e,t){if(null==e)return(0,y.x4)(null);var n=e.type,r=(0,d.Z)(e,Qi),o=(0,y.Wc)(y.Z_,(function(){return null}))(n,(0,y.NQ)(t,"type"));return"error"===o.type?o:(0,y.x4)({type:o.value,data:r})},ta=function(e,t,n,r){if(null===e){if(null===t){var o=r?"source_data":"payment_method_data";throw new E.No("".concat(n,": you must additionally specify the type of payment method to create within ").concat(o,"."))}return t}if(null===t)return e;if(t!==e)throw new E.No("".concat(n,": you specified `type: ").concat(t,"`, but ").concat(n," will create a ").concat(e," payment method."));return e},na=function(e){return function(t,n){if((0,le.Kn)(t)){var r=t.source,o=t.source_data,i=t.payment_method,c=t.payment_method_data,s=(0,d.Z)(t,Ji);if(null!=r&&"string"!=typeof r)return(0,y.RH)("string",typeof r,(0,y.NQ)(n,"source"));if(null!=i&&"string"!=typeof i)return(0,y.RH)("string",typeof i,(0,y.NQ)(n,"payment_method"));if(null!=o&&!(0,le.Kn)(o))return(0,y.RH)("object",typeof o,(0,y.NQ)(n,"source_data"));if(null!=c&&!(0,le.Kn)(c))return(0,y.RH)("object",typeof c,(0,y.NQ)(n,"payment_method_data"));var u=ea(o,(0,y.NQ)(n,"source_data"));if("error"===u.type)return u;var l=u.value,p=ea(c,(0,y.NQ)(n,"payment_method_data"));if("error"===p.type)return p;var m=p.value;return(0,y.x4)({sourceData:l,source:null==r?null:r,paymentMethodData:m,paymentMethod:null==i?null:i,otherParams:(0,a.Z)((0,a.Z)({},e),s)})}return null===t?(0,y.RH)("object","null",n):(0,y.RH)("object",typeof t,n)}},ra=function(e){return function(t,n){if(void 0===t)return(0,y.x4)({sourceData:null,paymentMethodData:null,source:null,paymentMethod:null,otherParams:{}});if("object"!=typeof t)return(0,y.RH)("object",typeof t,n);if(null===t)return(0,y.RH)("object","null",n);if(e){if(!t.payment_intent){var r=(0,y.Gu)((0,y.mC)({return_url:(0,y.jt)(y.Z_),expand:(0,y.jt)((0,y.CT)(y.Z_)),shipping:(0,y.jt)((0,y.ci)({name:y.Z_,address:(0,y.ci)({line1:(0,y.jt)(y.Z_),line2:(0,y.jt)(y.Z_),city:(0,y.jt)(y.Z_),state:(0,y.jt)(y.Z_),postal_code:(0,y.jt)(y.Z_),country:(0,y.jt)(y.Z_)})}))}),t,"validate otherParams").value,o=(0,a.Z)((0,a.Z)({},t),r);return(0,y.x4)({sourceData:null,paymentMethodData:null,source:null,paymentMethod:null,otherParams:o})}var i=t.payment_intent,c=(0,d.Z)(t,$i);return na(c)(i,(0,y.NQ)(n,"payment_intent"))}return t.payment_intent?(0,y.zS)(new E.No("The payment_intent parameter has been removed. To fix, move everything nested under the payment_intent parameter to the top-level object.")):na({})(t,n)}},oa=function(e){var t=e.allowSourceCreation,n=e.useLegacyConfirmShape,r=e.expectedType,o=e.label,i=e.intentSecret,c=e.elementOrData,s=e.possibleData,u=e.mids,l=e.handleActions,d=function(e){var t=e.allowSourceCreation,n=e.useLegacyConfirmShape,r=e.expectedType,o=e.label,i=e.elementOrData,c=e.possibleData,s=e.intentSecret,u=e.mids,l=e.handleActions,d=(0,y.rX)(i);if(!d)return null;var p=(0,y.Gu)(ra(n),c,o).value,m=p.sourceData,f=p.source,_=p.paymentMethodData,h=p.paymentMethod,v=p.otherParams;if(!t&&m)throw new E.No("".concat(o,": Expected payment_method_data, not source_data."));if(null!=f)throw new E.No("When calling ".concat(o," on an Element, you can't pass in a pre-existing source ID, as a source will be created using the Element."));if(null!=h)throw new E.No("When calling ".concat(o," on an Element, you can't pass in a pre-existing PaymentMethod ID, as a PaymentMethod will be created using the Element."));var g=d._componentName,b=d._implementation._frame.id,w=m||_||{type:null,data:{}},S=w.type,P=w.data,C=(0,k.ZX)(g,S),A=t&&!_,N={elementName:g,frameId:b,type:ta(r,C,o,A),data:P};return A?(0,a.Z)({tag:"source-from-element",intentSecret:s,otherParams:v,mids:u,expectedType:r,handleActions:l,merchantParams:(0,a.Z)({source_data:P},v)},N):(0,a.Z)({tag:"paymentMethod-from-element",options:null,intentSecret:s,otherParams:v,mids:u,expectedType:r,handleActions:l,merchantParams:(0,a.Z)({payment_method_data:P},v)},N)}({allowSourceCreation:t,useLegacyConfirmShape:n,expectedType:r,label:o,elementOrData:c,possibleData:s,intentSecret:i,mids:u,handleActions:l});if(d)return d;var p=function(e){var t=e.allowSourceCreation,n=e.useLegacyConfirmShape,r=e.expectedType,o=e.label,i=e.rawData,c=e.intentSecret,s=e.mids,u=e.handleActions,l=(0,y.Gu)(ra(n),i,o).value,d=l.sourceData,p=l.source,m=l.paymentMethodData,f=l.paymentMethod,_=l.otherParams;if(!t&&d)throw new E.No("".concat(o,": Expected payment_method, source, or payment_method_data, not source_data."));var h=d||m;if(null!==p&&null!==d)throw new E.No("".concat(o,": Expected either source or source_data, but not both."));if(null!==f&&null!==m)throw new E.No("".concat(o,": Expected either payment_method or payment_method_data, but not both."));if(null!==f&&null!==p)throw new E.No("".concat(o,": Expected either payment_method or source, but not both."));if(h){var v=h.type,g=h.data,b=t&&!m,w=ta(r,v,o,b);return b?{tag:"source-from-data",intentSecret:c,type:w,data:g,mids:s,expectedType:r,otherParams:_,handleActions:u,merchantParams:(0,a.Z)({source_data:(0,a.Z)({type:w},g)},_)}:{tag:"paymentMethod-from-data",type:w,data:g,intentSecret:c,options:null,mids:s,expectedType:r,otherParams:_,handleActions:u,merchantParams:(0,a.Z)({payment_method_data:(0,a.Z)({type:w},g)},_)}}return null!==p?{tag:"source",intentSecret:c,source:p,mids:s,expectedType:r,otherParams:_,handleActions:u,merchantParams:(0,a.Z)({source:p},_)}:null!==f?{tag:"paymentMethod",paymentMethod:f,intentSecret:c,options:null,mids:s,expectedType:r,otherParams:_,handleActions:u,merchantParams:(0,a.Z)({payment_method:f},_)}:{tag:"none",intentSecret:c,mids:s,expectedType:r,otherParams:_,handleActions:u,merchantParams:_}}({allowSourceCreation:t,useLegacyConfirmShape:n,expectedType:r,label:o,rawData:c,intentSecret:i,mids:u,handleActions:l});if(p)return p;throw new E.No("Expected: stripe.".concat(o,"(intentSecret, element[, data]) or stripe.").concat(o,"(intentSecret[, data]). Please see the docs for more usage examples https://stripe.com/docs/payments/dynamic-authentication"))},ia=function(e,t,n,r,o,i){var a=(0,y.Gu)(Ke.f4,r,"stripe.confirmPaymentIntent intent secret").value,c=oa({allowSourceCreation:e,useLegacyConfirmShape:!1,expectedType:null,label:"confirmPaymentIntent",intentSecret:a,elementOrData:o,possibleData:i,handleActions:!1,mids:n});return t.action.confirmPaymentIntent(c).then(Yt.PA)},aa=function(e,t,n,r,o,i,a){var c=(0,y.Gu)(Ke.f4,o,"stripe.handleCardPayment intent secret").value,s=k.GS.card,u=oa({allowSourceCreation:e,useLegacyConfirmShape:r,expectedType:s,label:"handleCardPayment",intentSecret:c,elementOrData:i,possibleData:a,handleActions:!0,mids:n}),l=!i&&!a;return t.action.confirmPaymentIntent(u).then((0,bo.nq)(t,l,!1,!1))},ca=function(e,t,n,r,o,i){var a=(0,y.Gu)(Ke.f4,r,"stripe.handleSepaDebitPayment intent secret").value,c=k.GS.sepa_debit,s=oa({allowSourceCreation:!1,useLegacyConfirmShape:n,expectedType:c,label:"handleSepaDebitPayment",intentSecret:a,elementOrData:o,possibleData:i,handleActions:!0,mids:t}),u=!o&&!i;return e.action.confirmPaymentIntent(s).then((0,bo.nq)(e,u,!1,!1))},sa=function(e,t,n,r,o,i,a){var c=(0,y.Gu)(Ke.f4,o,"stripe.handleIdealPayment intent secret").value,s=k.GS.ideal,u=oa({allowSourceCreation:e,useLegacyConfirmShape:r,expectedType:s,label:"handleIdealPayment",intentSecret:c,elementOrData:i,possibleData:a,handleActions:!0,mids:n}),l=!i&&!a;return t.action.confirmPaymentIntent(u).then((0,bo.nq)(t,l,!1,!1))},ua=function(e,t,n,r,o,i){var a=(0,y.Gu)(Ke.f4,r,"stripe.handleFpxPayment intent secret").value,c=k.GS.fpx,s=oa({allowSourceCreation:!1,useLegacyConfirmShape:n,expectedType:c,label:"handleFpxPayment",intentSecret:a,elementOrData:o,possibleData:i,handleActions:!0,mids:t}),u=!o&&!i;return e.action.confirmPaymentIntent(s).then((0,bo.nq)(e,u,!1,!1))},la=function(e){switch(e.type){case"object":return{returnIntent:e.object};case"error":return{error:e.error};default:return(0,y.Rz)(e)}},da=function(e,t,n){var r=(0,y.Gu)((0,y.jt)(y.Ry),n,"stripe.confirmReturnIntent"),o=r.warnings,i=r.value;return o.forEach((function(t){return e.warn(t)})),e.action.confirmReturnIntent({returnIntentId:t,data:i||{}}).then(la)},pa=n(6274).Promise,ma=function(e,t){return function(n,r,o,i,a){var c=(0,Zt.jH)(o,e),s=(0,Zt.el)(e,a).handleActions,u=(0,Zt.o1)({expectedType:t,label:e,rawData:i,intentSecret:c,mids:r,handleActions:s}),l="none"===u.tag,d=n.action.confirmSetupIntent(u);return s?d.then((0,Wi.k)(n,l,!1,u.otherParams.expand)):d.then(Yt.e3)}},fa=ma("confirmAcssDebitSetup",k.GS.acss_debit),_a=ma("confirmAfterpayClearpaySetup",k.GS.afterpay_clearpay),ha=ma("confirmAmazonPaySetup",k.GS.amazon_pay),ya=ma("confirmCardSetup",k.GS.card),va=ma("confirmSepaDebitSetup",k.GS.sepa_debit),ga=ma("confirmAuBecsDebitSetup",k.GS.au_becs_debit),ba=ma("confirmBacsDebitSetup",k.GS.bacs_debit),wa=ma("confirmCashappSetup",k.GS.cashapp),ka=ma("confirmIdealSetup",k.GS.ideal),Sa=ma("confirmKrCardSetup",k.GS.kr_card),Pa=ma("confirmKrMarketSetup",k.GS.kr_market),Ea=ma("confirmKrMarketSetup",k.GS.ng_market),Ca=ma("confirmNgCardSetup",k.GS.ng_card),Aa=ma("confirmAlipaySetup",k.GS.alipay),Na=ma("confirmSofortSetup",k.GS.sofort),Ia=ma("confirmBancontactSetup",k.GS.bancontact),Ra=ma("confirmIdBankTransferSetup",k.GS.id_bank_transfer),Ta=ma("confirmPayPalSetup",k.GS.paypal),Ma=ma("confirmPayToSetup",k.GS.payto),Oa=ma("confirmRevolutPaySetup",k.GS.revolut_p
[truncated: 250,912 more chars]
