# Supplementary material for: Automatic classification of mobile apps to ensure safe usage for adolescents
Source: PLoS One. 2025 Jan 16;20(1):e0313953. doi: 10.1371/journal.pone.0313953 (PMC11737711; doi:10.1371/journal.pone.0313953)
Supplement: S1 Dataset — (ZIP) [file pone.0313953.s001.zip › sealuzh_app_reviews · Datasets at Hugging Face - WebPage_files/style.css]

*,:before,:after{box-sizing:border-box;border-width:0;border-style:solid;border-color:#e5e7eb}:before,:after{--tw-content: ""}html,:host{line-height:1.5;-webkit-text-size-adjust:100%;-moz-tab-size:4;-o-tab-size:4;tab-size:4;font-family:Source Sans Pro,ui-sans-serif,system-ui,sans-serif,"Apple Color Emoji","Segoe UI Emoji",Segoe UI Symbol,"Noto Color Emoji";font-feature-settings:normal;font-variation-settings:normal;-webkit-tap-highlight-color:transparent}body{margin:0;line-height:inherit}hr{height:0;color:inherit;border-top-width:1px}abbr:where([title]){-webkit-text-decoration:underline dotted;text-decoration:underline dotted}h1,h2,h3,h4,h5,h6{font-size:inherit;font-weight:inherit}a{color:inherit;text-decoration:inherit}b,strong{font-weight:bolder}code,kbd,samp,pre{font-family:IBM Plex Mono,ui-monospace,SFMono-Regular,Menlo,Monaco,Consolas,Liberation Mono,Courier New,monospace;font-feature-settings:normal;font-variation-settings:normal;font-size:1em}small{font-size:80%}sub,sup{font-size:75%;line-height:0;position:relative;vertical-align:baseline}sub{bottom:-.25em}sup{top:-.5em}table{text-indent:0;border-color:inherit;border-collapse:collapse}button,input,optgroup,select,textarea{font-family:inherit;font-feature-settings:inherit;font-variation-settings:inherit;font-size:100%;font-weight:inherit;line-height:inherit;letter-spacing:inherit;color:inherit;margin:0;padding:0}button,select{text-transform:none}button,input:where([type=button]),input:where([type=reset]),input:where([type=submit]){-webkit-appearance:button;background-color:transparent;background-image:none}:-moz-focusring{outline:auto}:-moz-ui-invalid{box-shadow:none}progress{vertical-align:baseline}::-webkit-inner-spin-button,::-webkit-outer-spin-button{height:auto}[type=search]{-webkit-appearance:textfield;outline-offset:-2px}::-webkit-search-decoration{-webkit-appearance:none}::-webkit-file-upload-button{-webkit-appearance:button;font:inherit}summary{display:list-item}blockquote,dl,dd,h1,h2,h3,h4,h5,h6,hr,figure,p,pre{margin:0}fieldset{margin:0;padding:0}legend{padding:0}ol,ul,menu{list-style:none;margin:0;padding:0}dialog{padding:0}textarea{resize:vertical}input::-moz-placeholder,textarea::-moz-placeholder{opacity:1;color:#9ca3af}input::placeholder,textarea::placeholder{opacity:1;color:#9ca3af}button,[role=button]{cursor:pointer}:disabled{cursor:default}img,svg,video,canvas,audio,iframe,embed,object{display:block;vertical-align:middle}img,video{max-width:100%;height:auto}[hidden]{display:none}[type=text],[type=email],[type=url],[type=password],[type=number],[type=date],[type=datetime-local],[type=month],[type=search],[type=tel],[type=time],[type=week],[multiple],textarea,select{-webkit-appearance:none;-moz-appearance:none;appearance:none;background-color:#fff;border-color:#6b7280;border-width:1px;border-radius:0;padding:.5rem .75rem;font-size:1rem;line-height:1.5rem;--tw-shadow: 0 0 #0000}[type=text]:focus,[type=email]:focus,[type=url]:focus,[type=password]:focus,[type=number]:focus,[type=date]:focus,[type=datetime-local]:focus,[type=month]:focus,[type=search]:focus,[type=tel]:focus,[type=time]:focus,[type=week]:focus,[multiple]:focus,textarea:focus,select:focus{outline:2px solid transparent;outline-offset:2px;--tw-ring-inset: var(--tw-empty, );--tw-ring-offset-width: 0px;--tw-ring-offset-color: #fff;--tw-ring-color: #2563eb;--tw-ring-offset-shadow: var(--tw-ring-inset) 0 0 0 var(--tw-ring-offset-width) var(--tw-ring-offset-color);--tw-ring-shadow: var(--tw-ring-inset) 0 0 0 calc(1px + var(--tw-ring-offset-width)) var(--tw-ring-color);box-shadow:var(--tw-ring-offset-shadow),var(--tw-ring-shadow),var(--tw-shadow);border-color:#2563eb}input::-moz-placeholder,textarea::-moz-placeholder{color:#6b7280;opacity:1}input::placeholder,textarea::placeholder{color:#6b7280;opacity:1}::-webkit-datetime-edit-fields-wrapper{padding:0}::-webkit-date-and-time-value{min-height:1.5em}::-webkit-datetime-edit,::-webkit-datetime-edit-year-field,::-webkit-datetime-edit-month-field,::-webkit-datetime-edit-day-field,::-webkit-datetime-edit-hour-field,::-webkit-datetime-edit-minute-field,::-webkit-datetime-edit-second-field,::-webkit-datetime-edit-millisecond-field,::-webkit-datetime-edit-meridiem-field{padding-top:0;padding-bottom:0}select{background-image:url("data:image/svg+xml,%3csvg xmlns='http://www.w3.org/2000/svg' fill='none' viewBox='0 0 20 20'%3e%3cpath stroke='%236b7280' stroke-linecap='round' stroke-linejoin='round' stroke-width='1.5' d='M6 8l4 4 4-4'/%3e%3c/svg%3e");background-position:right .5rem center;background-repeat:no-repeat;background-size:1.5em 1.5em;padding-right:2.5rem;-webkit-print-color-adjust:exact;print-color-adjust:exact}[multiple]{background-image:initial;background-position:initial;background-repeat:unset;background-size:initial;padding-right:.75rem;-webkit-print-color-adjust:unset;print-color-adjust:unset}[type=checkbox],[type=radio]{-webkit-appearance:none;-moz-appearance:none;appearance:none;padding:0;-webkit-print-color-adjust:exact;print-color-adjust:exact;display:inline-block;vertical-align:middle;background-origin:border-box;-webkit-user-select:none;-moz-user-select:none;user-select:none;flex-shrink:0;height:1rem;width:1rem;color:#2563eb;background-color:#fff;border-color:#6b7280;border-width:1px;--tw-shadow: 0 0 #0000}[type=checkbox]{border-radius:0}[type=radio]{border-radius:100%}[type=checkbox]:focus,[type=radio]:focus{outline:2px solid transparent;outline-offset:2px;--tw-ring-inset: var(--tw-empty, );--tw-ring-offset-width: 2px;--tw-ring-offset-color: #fff;--tw-ring-color: #2563eb;--tw-ring-offset-shadow: var(--tw-ring-inset) 0 0 0 var(--tw-ring-offset-width) var(--tw-ring-offset-color);--tw-ring-shadow: var(--tw-ring-inset) 0 0 0 calc(2px + var(--tw-ring-offset-width)) var(--tw-ring-color);box-shadow:var(--tw-ring-offset-shadow),var(--tw-ring-shadow),var(--tw-shadow)}[type=checkbox]:checked,[type=radio]:checked{border-color:transparent;background-color:currentColor;background-size:100% 100%;background-position:center;background-repeat:no-repeat}[type=checkbox]:checked{background-image:url("data:image/svg+xml,%3csvg viewBox='0 0 16 16' fill='white' xmlns='http://www.w3.org/2000/svg'%3e%3cpath d='M12.207 4.793a1 1 0 010 1.414l-5 5a1 1 0 01-1.414 0l-2-2a1 1 0 011.414-1.414L6.5 9.086l4.293-4.293a1 1 0 011.414 0z'/%3e%3c/svg%3e")}[type=radio]:checked{background-image:url("data:image/svg+xml,%3csvg viewBox='0 0 16 16' fill='white' xmlns='http://www.w3.org/2000/svg'%3e%3ccircle cx='8' cy='8' r='3'/%3e%3c/svg%3e")}[type=checkbox]:checked:hover,[type=checkbox]:checked:focus,[type=radio]:checked:hover,[type=radio]:checked:focus{border-color:transparent;background-color:currentColor}[type=checkbox]:indeterminate{background-image:url("data:image/svg+xml,%3csvg xmlns='http://www.w3.org/2000/svg' fill='none' viewBox='0 0 16 16'%3e%3cpath stroke='white' stroke-linecap='round' stroke-linejoin='round' stroke-width='2' d='M4 8h8'/%3e%3c/svg%3e");border-color:transparent;background-color:currentColor;background-size:100% 100%;background-position:center;background-repeat:no-repeat}[type=checkbox]:indeterminate:hover,[type=checkbox]:indeterminate:focus{border-color:transparent;background-color:currentColor}[type=file]{background:unset;border-color:inherit;border-width:0;border-radius:0;padding:0;font-size:unset;line-height:inherit}[type=file]:focus{outline:1px solid ButtonText;outline:1px auto -webkit-focus-ring-color}button{font-weight:400}strong{font-weight:600}html.dark{--scrollbarBG: #020011;--thumbBG: #374151}.dark{color-scheme:dark}.light{color-scheme:light}.dark *::-webkit-scrollbar{width:11px;height:11px}.dark *{scrollbar-width:thin;scrollbar-color:var(--thumbBG) var(--scrollbarBG)}.dark input,.dark textarea,.dark [contenteditable]{caret-color:#fff!important}.dark *::-webkit-scrollbar-track{background:var(--scrollbarBG)}.dark *::-webkit-scrollbar-thumb{background-color:var(--thumbBG);border-radius:6px;border:3px solid var(--scrollbarBG)}label:has(input[type=checkbox]),label:has(input[type=radio]){cursor:pointer}label:has(input:disabled){cursor:not-allowed;--tw-text-opacity: 1;color:rgb(156 163 175 / var(--tw-text-opacity))}label:has(input:disabled):is(.dark *){--tw-text-opacity: 1;color:rgb(107 114 128 / var(--tw-text-opacity))}*,:before,:after{--tw-border-spacing-x: 0;--tw-border-spacing-y: 0;--tw-translate-x: 0;--tw-translate-y: 0;--tw-rotate: 0;--tw-skew-x: 0;--tw-skew-y: 0;--tw-scale-x: 1;--tw-scale-y: 1;--tw-pan-x: ;--tw-pan-y: ;--tw-pinch-zoom: ;--tw-scroll-snap-strictness: proximity;--tw-gradient-from-position: ;--tw-gradient-via-position: ;--tw-gradient-to-position: ;--tw-ordinal: ;--tw-slashed-zero: ;--tw-numeric-figure: ;--tw-numeric-spacing: ;--tw-numeric-fraction: ;--tw-ring-inset: ;--tw-ring-offset-width: 0px;--tw-ring-offset-color: #fff;--tw-ring-color: rgb(59 130 246 / .5);--tw-ring-offset-shadow: 0 0 #0000;--tw-ring-shadow: 0 0 #0000;--tw-shadow: 0 0 #0000;--tw-shadow-colored: 0 0 #0000;--tw-blur: ;--tw-brightness: ;--tw-contrast: ;--tw-grayscale: ;--tw-hue-rotate: ;--tw-invert: ;--tw-saturate: ;--tw-sepia: ;--tw-drop-shadow: ;--tw-backdrop-blur: ;--tw-backdrop-brightness: ;--tw-backdrop-contrast: ;--tw-backdrop-grayscale: ;--tw-backdrop-hue-rotate: ;--tw-backdrop-invert: ;--tw-backdrop-opacity: ;--tw-backdrop-saturate: ;--tw-backdrop-sepia: ;--tw-contain-size: ;--tw-contain-layout: ;--tw-contain-paint: ;--tw-contain-style: }::backdrop{--tw-border-spacing-x: 0;--tw-border-spacing-y: 0;--tw-translate-x: 0;--tw-translate-y: 0;--tw-rotate: 0;--tw-skew-x: 0;--tw-skew-y: 0;--tw-scale-x: 1;--tw-scale-y: 1;--tw-pan-x: ;--tw-pan-y: ;--tw-pinch-zoom: ;--tw-scroll-snap-strictness: proximity;--tw-gradient-from-position: ;--tw-gradient-via-position: ;--tw-gradient-to-position: ;--tw-ordinal: ;--tw-slashed-zero: ;--tw-numeric-figure: ;--tw-numeric-spacing: ;--tw-numeric-fraction: ;--tw-ring-inset: ;--tw-ring-offset-width: 0px;--tw-ring-offset-color: #fff;--tw-ring-color: rgb(59 130 246 / .5);--tw-ring-offset-shadow: 0 0 #0000;--tw-ring-shadow: 0 0 #0000;--tw-shadow: 0 0 #0000;--tw-shadow-colored: 0 0 #0000;--tw-blur: ;--tw-brightness: ;--tw-contrast: ;--tw-grayscale: ;--tw-hue-rotate: ;--tw-invert: ;--tw-saturate: ;--tw-sepia: ;--tw-drop-shadow: ;--tw-backdrop-blur: ;--tw-backdrop-brightness: ;--tw-backdrop-contrast: ;--tw-backdrop-grayscale: ;--tw-backdrop-hue-rotate: ;--tw-backdrop-invert: ;--tw-backdrop-opacity: ;--tw-backdrop-saturate: ;--tw-backdrop-sepia: ;--tw-contain-size: ;--tw-contain-layout: ;--tw-contain-paint: ;--tw-contain-style: }.dark .bg-white{--tw-bg-opacity: 1;background-color:rgb(11 15 25 / var(--tw-bg-opacity))}.dark .text-black,.dark .text-gray-900{--tw-text-opacity: 1;color:rgb(229 231 235 / var(--tw-text-opacity))}.dark .text-gray-800,.dark .text-gray-700{--tw-text-opacity: 1;color:rgb(209 213 219 / var(--tw-text-opacity))}.dark .text-gray-600{--tw-text-opacity: 1;color:rgb(179 188 201 / var(--tw-text-opacity))}.dark .text-gray-500{--tw-text-opacity: 1;color:rgb(156 163 175 / var(--tw-text-opacity))}.dark .border-gray-200,.dark .border-gray-100,.dark .border,.dark .border-t,.dark .border-r,.dark .border-b,.dark .border-l{--tw-border-opacity: 1;border-color:rgb(20 28 46 / var(--tw-border-opacity))}.dark .divide-x>:not([hidden])~:not([hidden]),.dark .divide-y>:not([hidden])~:not([hidden]),.dark .divide-gray-100>:not([hidden])~:not([hidden]),.dark .divide-gray-200>:not([hidden])~:not([hidden]){--tw-border-opacity: 1;border-color:rgb(20 28 46 / var(--tw-border-opacity))}.\!container{width:100%!important;margin-right:auto!important;margin-left:auto!important;padding-right:1rem!important;padding-left:1rem!important}.container{width:100%;margin-right:auto;margin-left:auto;padding-right:1rem;padding-left:1rem}@media (min-width: 640px){.\!container{max-width:640px!important}.container{max-width:640px}}@media (min-width: 768px){.\!container{max-width:768px!important}.container{max-width:768px}}@media (min-width: 1024px){.\!container{max-width:1024px!important}.container{max-width:1024px}}@media (min-width: 1280px){.\!container{max-width:1280px!important}.container{max-width:1280px}}@media (min-width: 1536px){.\!container{max-width:1536px!important}.container{max-width:1536px}}.prose{color:#4b5563;max-width:100%}.prose :where(p):not(:where([class~=not-prose],[class~=not-prose] *)){margin-top:1.25em;margin-bottom:1.25em}.prose :where([class~=lead]):not(:where([class~=not-prose],[class~=not-prose] *)){color:var(--tw-prose-lead);font-size:1.25em;line-height:1.6;margin-top:1.2em;margin-bottom:1.2em}.prose :where(a):not(:where([class~=not-prose],[class~=not-prose] *)){color:var(--tw-prose-links);text-decoration:underline;font-weight:500}.prose :where(strong):not(:where([class~=not-prose],[class~=not-prose] *)){color:var(--tw-prose-bold);font-weight:600}.prose :where(a strong):not(:where([class~=not-prose],[class~=not-prose] *)){color:inherit}.prose :where(blockquote strong):not(:where([class~=not-prose],[class~=not-prose] *)){color:inherit}.prose :where(thead th strong):not(:where([class~=not-prose],[class~=not-prose] *)){color:inherit}.prose :where(ol):not(:where([class~=not-prose],[class~=not-prose] *)){list-style-type:decimal;margin-top:1.25em;margin-bottom:1.25em;padding-inline-start:1.625em}.prose :where(ol[type=A]):not(:where([class~=not-prose],[class~=not-prose] *)){list-style-type:upper-alpha}.prose :where(ol[type=a]):not(:where([class~=not-prose],[class~=not-prose] *)){list-style-type:lower-alpha}.prose :where(ol[type=A s]):not(:where([class~=not-prose],[class~=not-prose] *)){list-style-type:upper-alpha}.prose :where(ol[type=a s]):not(:where([class~=not-prose],[class~=not-prose] *)){list-style-type:lower-alpha}.prose :where(ol[type=I]):not(:where([class~=not-prose],[class~=not-prose] *)){list-style-type:upper-roman}.prose :where(ol[type=i]):not(:where([class~=not-prose],[class~=not-prose] *)){list-style-type:lower-roman}.prose :where(ol[type=I s]):not(:where([class~=not-prose],[class~=not-prose] *)){list-style-type:upper-roman}.prose :where(ol[type=i s]):not(:where([class~=not-prose],[class~=not-prose] *)){list-style-type:lower-roman}.prose :where(ol[type="1"]):not(:where([class~=not-prose],[class~=not-prose] *)){list-style-type:decimal}.prose :where(ul):not(:where([class~=not-prose],[class~=not-prose] *)){list-style-type:disc;margin-top:1.25em;margin-bottom:1.25em;padding-inline-start:1.625em}.prose :where(ol>li):not(:where([class~=not-prose],[class~=not-prose] *))::marker{font-weight:400;color:var(--tw-prose-counters)}.prose :where(ul>li):not(:where([class~=not-prose],[class~=not-prose] *))::marker{color:var(--tw-prose-bullets)}.prose :where(dt):not(:where([class~=not-prose],[class~=not-prose] *)){color:var(--tw-prose-headings);font-weight:600;margin-top:1.25em}.prose :where(hr):not(:where([class~=not-prose],[class~=not-prose] *)){border-color:var(--tw-prose-hr);border-top-width:1px;margin-top:3em;margin-bottom:3em}.prose :where(blockquote):not(:where([class~=not-prose],[class~=not-prose] *)){font-weight:500;font-style:italic;color:var(--tw-prose-quotes);border-inline-start-width:.25rem;border-inline-start-color:var(--tw-prose-quote-borders);quotes:"“""”""‘""’";margin-top:1.6em;margin-bottom:1.6em;padding-inline-start:1em}.prose :where(blockquote p:first-of-type):not(:where([class~=not-prose],[class~=not-prose] *)):before{content:open-quote}.prose :where(blockquote p:last-of-type):not(:where([class~=not-prose],[class~=not-prose] *)):after{content:close-quote}.prose :where(h1):not(:where([class~=not-prose],[class~=not-prose] *)){color:#374151;font-weight:600;font-size:1.25rem;margin-top:0;margin-bottom:1.7rem;line-height:1.1111111}.prose :where(h1 strong):not(:where([class~=not-prose],[class~=not-prose] *)){font-weight:900;color:inherit}.prose :where(h2):not(:where([class~=not-prose],[class~=not-prose] *)){color:#374151;font-weight:600;font-size:1.16rem;margin-top:2em;margin-bottom:1.45rem;line-height:1.3333333}.prose :where(h2 strong):not(:where([class~=not-prose],[class~=not-prose] *)){font-weight:800;color:inherit}.prose :where(h3):not(:where([class~=not-prose],[class~=not-prose] *)){color:#374151;font-weight:600;font-size:1.1rem;margin-top:1.6em;margin-bottom:1.3rem;line-height:1.6}.prose :where(h3 strong):not(:where([class~=not-prose],[class~=not-prose] *)){font-weight:700;color:inherit}.prose :where(h4):not(:where([class~=not-prose],[class~=not-prose] *)){color:#374151;font-weight:600;margin-top:1.5em;margin-bottom:1.2rem;line-height:1.5;font-size:1.05rem}.prose :where(h4 strong):not(:where([class~=not-prose],[class~=not-prose] *)){font-weight:700;color:inherit}.prose :where(img):not(:where([class~=not-prose],[class~=not-prose] *)){margin-top:2em;margin-bottom:2em}.prose :where(picture):not(:where([class~=not-prose],[class~=not-prose] *)){display:block;margin-top:2em;margin-bottom:2em}.prose :where(video):not(:where([class~=not-prose],[class~=not-prose] *)){margin-top:2em;margin-bottom:2em}.prose :where(kbd):not(:where([class~=not-prose],[class~=not-prose] *)){font-weight:500;font-family:inherit;color:var(--tw-prose-kbd);box-shadow:0 0 0 1px rgb(var(--tw-prose-kbd-shadows) / 10%),0 3px 0 rgb(var(--tw-prose-kbd-shadows) / 10%);font-size:.875em;border-radius:.3125rem;padding-top:.1875em;padding-inline-end:.375em;padding-bottom:.1875em;padding-inline-start:.375em}.prose :where(code):not(:where([class~=not-prose],[class~=not-prose] *)){color:var(--tw-prose-code);font-weight:600;font-size:.875em}.prose :where(code):not(:where([class~=not-prose],[class~=not-prose] *)):before{content:"`"}.prose :where(code):not(:where([class~=not-prose],[class~=not-prose] *)):after{content:"`"}.prose :where(a code):not(:where([class~=not-prose],[class~=not-prose] *)){color:inherit}.prose :where(h1 code):not(:where([class~=not-prose],[class~=not-prose] *)){color:inherit}.prose :where(h2 code):not(:where([class~=not-prose],[class~=not-prose] *)){color:inherit;font-size:.875em}.prose :where(h3 code):not(:where([class~=not-prose],[class~=not-prose] *)){color:inherit;font-size:.9em}.prose :where(h4 code):not(:where([class~=not-prose],[class~=not-prose] *)){color:inherit}.prose :where(blockquote code):not(:where([class~=not-prose],[class~=not-prose] *)){color:inherit}.prose :where(thead th code):not(:where([class~=not-prose],[class~=not-prose] *)){color:inherit}.prose :where(pre):not(:where([class~=not-prose],[class~=not-prose] *)){color:currentColor;background-color:#f9fafb;overflow-x:auto;font-weight:400;font-size:.875em;line-height:1.7142857;margin-top:1.7142857em;margin-bottom:1.7142857em;border-radius:.375rem;padding-top:.8571429em;padding-inline-end:1.1428571em;padding-bottom:.8571429em;padding-inline-start:1.1428571em}.prose :where(pre code):not(:where([class~=not-prose],[class~=not-prose] *)){background-color:transparent;border-width:0;border-radius:0;padding:0;font-weight:inherit;color:inherit;font-size:inherit;font-family:inherit;line-height:inherit}.prose :where(pre code):not(:where([class~=not-prose],[class~=not-prose] *)):before{content:none}.prose :where(pre code):not(:where([class~=not-prose],[class~=not-prose] *)):after{content:none}.prose :where(table):not(:where([class~=not-prose],[class~=not-prose] *)){width:100%;table-layout:auto;text-align:start;margin-top:2em;margin-bottom:2em;font-size:.875em;line-height:1.7142857}.prose :where(thead):not(:where([class~=not-prose],[class~=not-prose] *)){border-bottom-width:1px;border-bottom-color:var(--tw-prose-th-borders)}.prose :where(thead th):not(:where([class~=not-prose],[class~=not-prose] *)){color:var(--tw-prose-headings);font-weight:600;vertical-align:bottom;padding-inline-end:.5714286em;padding-bottom:.5714286em;padding-inline-start:.5714286em}.prose :where(tbody tr):not(:where([class~=not-prose],[class~=not-prose] *)){border-bottom-width:1px;border-bottom-color:var(--tw-prose-td-borders)}.prose :where(tbody tr:last-child):not(:where([class~=not-prose],[class~=not-prose] *)){border-bottom-width:0}.prose :where(tbody td):not(:where([class~=not-prose],[class~=not-prose] *)){vertical-align:baseline}.prose :where(tfoot):not(:where([class~=not-prose],[class~=not-prose] *)){border-top-width:1px;border-top-color:var(--tw-prose-th-borders)}.prose :where(tfoot td):not(:where([class~=not-prose],[class~=not-prose] *)){vertical-align:top}.prose :where(figure>*):not(:where([class~=not-prose],[class~=not-prose] *)){margin-top:0;margin-bottom:0}.prose :where(figcaption):not(:where([class~=not-prose],[class~=not-prose] *)){color:var(--tw-prose-captions);font-size:.875em;line-height:1.4285714;margin-top:.8571429em}.prose{--tw-prose-body: #374151;--tw-prose-headings: #111827;--tw-prose-lead: #4b5563;--tw-prose-links: #111827;--tw-prose-bold: #111827;--tw-prose-counters: #6b7280;--tw-prose-bullets: #d1d5db;--tw-prose-hr: #e5e7eb;--tw-prose-quotes: #111827;--tw-prose-quote-borders: #e5e7eb;--tw-prose-captions: #6b7280;--tw-prose-kbd: #111827;--tw-prose-kbd-shadows: 17 24 39;--tw-prose-code: #111827;--tw-prose-pre-code: #e5e7eb;--tw-prose-pre-bg: #1f2937;--tw-prose-th-borders: #d1d5db;--tw-prose-td-borders: #e5e7eb;--tw-prose-invert-body: #d1d5db;--tw-prose-invert-headings: #fff;--tw-prose-invert-lead: #9ca3af;--tw-prose-invert-links: #fff;--tw-prose-invert-bold: #fff;--tw-prose-invert-counters: #9ca3af;--tw-prose-invert-bullets: #4b5563;--tw-prose-invert-hr: #374151;--tw-prose-invert-quotes: #f3f4f6;--tw-prose-invert-quote-borders: #374151;--tw-prose-invert-captions: #9ca3af;--tw-prose-invert-kbd: #fff;--tw-prose-invert-kbd-shadows: 255 255 255;--tw-prose-invert-code: #fff;--tw-prose-invert-pre-code: #d1d5db;--tw-prose-invert-pre-bg: rgb(0 0 0 / 50%);--tw-prose-invert-th-borders: #4b5563;--tw-prose-invert-td-borders: #374151;font-size:1.05rem;line-height:1.75}.prose :where(picture>img):not(:where([class~=not-prose],[class~=not-prose] *)){margin-top:0;margin-bottom:0}.prose :where(li):not(:where([class~=not-prose],[class~=not-prose] *)){margin-top:.5em;margin-bottom:.5em}.prose :where(ol>li):not(:where([class~=not-prose],[class~=not-prose] *)){padding-inline-start:.375em}.prose :where(ul>li):not(:where([class~=not-prose],[class~=not-prose] *)){padding-inline-start:.375em}.prose :where(.prose>ul>li p):not(:where([class~=not-prose],[class~=not-prose] *)){margin-top:.75em;margin-bottom:.75em}.prose :where(.prose>ul>li>p:first-child):not(:where([class~=not-prose],[class~=not-prose] *)){margin-top:1.25em}.prose :where(.prose>ul>li>p:last-child):not(:where([class~=not-prose],[class~=not-prose] *)){margin-bottom:1.25em}.prose :where(.prose>ol>li>p:first-child):not(:where([class~=not-prose],[class~=not-prose] *)){margin-top:1.25em}.prose :where(.prose>ol>li>p:last-child):not(:where([class~=not-prose],[class~=not-prose] *)){margin-bottom:1.25em}.prose :where(ul ul,ul ol,ol ul,ol ol):not(:where([class~=not-prose],[class~=not-prose] *)){margin-top:.75em;margin-bottom:.75em}.prose :where(dl):not(:where([class~=not-prose],[class~=not-prose] *)){margin-top:1.25em;margin-bottom:1.25em}.prose :where(dd):not(:where([class~=not-prose],[class~=not-prose] *)){margin-top:.5em;padding-inline-start:1.625em}.prose :where(hr+*):not(:where([class~=not-prose],[class~=not-prose] *)){margin-top:0}.prose :where(h2+*):not(:where([class~=not-prose],[class~=not-prose] *)){margin-top:0}.prose :where(h3+*):not(:where([class~=not-prose],[class~=not-prose] *)){margin-top:0}.prose :where(h4+*):not(:where([class~=not-prose],[class~=not-prose] *)){margin-top:0}.prose :where(thead th:first-child):not(:where([class~=not-prose],[class~=not-prose] *)){padding-inline-start:0}.prose :where(thead th:last-child):not(:where([class~=not-prose],[class~=not-prose] *)){padding-inline-end:0}.prose :where(tbody td,tfoot td):not(:where([class~=not-prose],[class~=not-prose] *)){padding-top:.5714286em;padding-inline-end:.5714286em;padding-bottom:.5714286em;padding-inline-start:.5714286em}.prose :where(tbody td:first-child,tfoot td:first-child):not(:where([class~=not-prose],[class~=not-prose] *)){padding-inline-start:0}.prose :where(tbody td:last-child,tfoot td:last-child):not(:where([class~=not-prose],[class~=not-prose] *)){padding-inline-end:0}.prose :where(figure):not(:where([class~=not-prose],[class~=not-prose] *)){margin-top:2em;margin-bottom:2em}.prose :where(.prose>:first-child):not(:where([class~=not-prose],[class~=not-prose] *)){margin-top:0}.prose :where(.prose>:last-child):not(:where([class~=not-prose],[class~=not-prose] *)){margin-bottom:0}.prose-sm{font-size:.875rem;line-height:1.7142857}.prose-sm :where(p):not(:where([class~=not-prose],[class~=not-prose] *)){margin-top:1.1428571em;margin-bottom:1.1428571em}.prose-sm :where([class~=lead]):not(:where([class~=not-prose],[class~=not-prose] *)){font-size:1.2857143em;line-height:1.5555556;margin-top:.8888889em;margin-bottom:.8888889em}.prose-sm :where(blockquote):not(:where([class~=not-prose],[class~=not-prose] *)){margin-top:1.3333333em;margin-bottom:1.3333333em;padding-inline-start:1.1111111em}.prose-sm :where(h1):not(:where([class~=not-prose],[class~=not-prose] *)){font-size:2.1428571em;margin-top:0;margin-bottom:.8em;line-height:1.2}.prose-sm :where(h2):not(:where([class~=not-prose],[class~=not-prose] *)){font-size:1.4285714em;margin-top:1.6em;margin-bottom:.8em;line-height:1.4}.prose-sm :where(h3):not(:where([class~=not-prose],[class~=not-prose] *)){font-size:1.2857143em;margin-top:1.5555556em;margin-bottom:.4444444em;line-height:1.5555556}.prose-sm :where(h4):not(:where([class~=not-prose],[class~=not-prose] *)){margin-top:1.4285714em;margin-bottom:.5714286em;line-height:1.4285714}.prose-sm :where(img):not(:where([class~=not-prose],[class~=not-prose] *)){margin-top:1.7142857em;margin-bottom:1.7142857em}.prose-sm :where(picture):not(:where([class~=not-prose],[class~=not-prose] *)){margin-top:1.7142857em;margin-bottom:1.7142857em}.prose-sm :where(picture>img):not(:where([class~=not-prose],[class~=not-prose] *)){margin-top:0;margin-bottom:0}.prose-sm :where(video):not(:where([class~=not-prose],[class~=not-prose] *)){margin-top:1.7142857em;margin-bottom:1.7142857em}.prose-sm :where(kbd):not(:where([class~=not-prose],[class~=not-prose] *)){font-size:.8571429em;border-radius:.3125rem;padding-top:.1428571em;padding-inline-end:.3571429em;padding-bottom:.1428571em;padding-inline-start:.3571429em}.prose-sm :where(code):not(:where([class~=not-prose],[class~=not-prose] *)){font-size:.8571429em}.prose-sm :where(h2 code):not(:where([class~=not-prose],[class~=not-prose] *)){font-size:.9em}.prose-sm :where(h3 code):not(:where([class~=not-prose],[class~=not-prose] *)){font-size:.8888889em}.prose-sm :where(pre):not(:where([class~=not-prose],[class~=not-prose] *)){font-size:.8571429em;line-height:1.6666667;margin-top:1.6666667em;margin-bottom:1.6666667em;border-radius:.25rem;padding-top:.6666667em;padding-inline-end:1em;padding-bottom:.6666667em;padding-inline-start:1em}.prose-sm :where(ol):not(:where([class~=not-prose],[class~=not-prose] *)){margin-top:1.1428571em;margin-bottom:1.1428571em;padding-inline-start:1.5714286em}.prose-sm :where(ul):not(:where([class~=not-prose],[class~=not-prose] *)){margin-top:1.1428571em;margin-bottom:1.1428571em;padding-inline-start:1.5714286em}.prose-sm :where(li):not(:where([class~=not-prose],[class~=not-prose] *)){margin-top:.2857143em;margin-bottom:.2857143em}.prose-sm :where(ol>li):not(:where([class~=not-prose],[class~=not-prose] *)){padding-inline-start:.4285714em}.prose-sm :where(ul>li):not(:where([class~=not-prose],[class~=not-prose] *)){padding-inline-start:.4285714em}.prose-sm :where(.prose-sm>ul>li p):not(:where([class~=not-prose],[class~=not-prose] *)){margin-top:.5714286em;margin-bottom:.5714286em}.prose-sm :where(.prose-sm>ul>li>p:first-child):not(:where([class~=not-prose],[class~=not-prose] *)){margin-top:1.1428571em}.prose-sm :where(.prose-sm>ul>li>p:last-child):not(:where([class~=not-prose],[class~=not-prose] *)){margin-bottom:1.1428571em}.prose-sm :where(.prose-sm>ol>li>p:first-child):not(:where([class~=not-prose],[class~=not-prose] *)){margin-top:1.1428571em}.prose-sm :where(.prose-sm>ol>li>p:last-child):not(:where([class~=not-prose],[class~=not-prose] *)){margin-bottom:1.1428571em}.prose-sm :where(ul ul,ul ol,ol ul,ol ol):not(:where([class~=not-prose],[class~=not-prose] *)){margin-top:.5714286em;margin-bottom:.5714286em}.prose-sm :where(dl):not(:where([class~=not-prose],[class~=not-prose] *)){margin-top:1.1428571em;margin-bottom:1.1428571em}.prose-sm :where(dt):not(:where([class~=not-prose],[class~=not-prose] *)){margin-top:1.1428571em}.prose-sm :where(dd):not(:where([class~=not-prose],[class~=not-prose] *)){margin-top:.2857143em;padding-inline-start:1.5714286em}.prose-sm :where(hr):not(:where([class~=not-prose],[class~=not-prose] *)){margin-top:2.8571429em;margin-bottom:2.8571429em}.prose-sm :where(hr+*):not(:where([class~=not-prose],[class~=not-prose] *)){margin-top:0}.prose-sm :where(h2+*):not(:where([class~=not-prose],[class~=not-prose] *)){margin-top:0}.prose-sm :where(h3+*):not(:where([class~=not-prose],[class~=not-prose] *)){margin-top:0}.prose-sm :where(h4+*):not(:where([class~=not-prose],[class~=not-prose] *)){margin-top:0}.prose-sm :where(table):not(:where([class~=not-prose],[class~=not-prose] *)){font-size:.8571429em;line-height:1.5}.prose-sm :where(thead th):not(:where([class~=not-prose],[class~=not-prose] *)){padding-inline-end:1em;padding-bottom:.6666667em;padding-inline-start:1em}.prose-sm :where(thead th:first-child):not(:where([class~=not-prose],[class~=not-prose] *)){padding-inline-start:0}.prose-sm :where(thead th:last-child):not(:where([class~=not-prose],[class~=not-prose] *)){padding-inline-end:0}.prose-sm :where(tbody td,tfoot td):not(:where([class~=not-prose],[class~=not-prose] *)){padding-top:.6666667em;padding-inline-end:1em;padding-bottom:.6666667em;padding-inline-start:1em}.prose-sm :where(tbody td:first-child,tfoot td:first-child):not(:where([class~=not-prose],[class~=not-prose] *)){padding-inline-start:0}.prose-sm :where(tbody td:last-child,tfoot td:last-child):not(:where([class~=not-prose],[class~=not-prose] *)){padding-inline-end:0}.prose-sm :where(figure):not(:where([class~=not-prose],[class~=not-prose] *)){margin-top:1.7142857em;margin-bottom:1.7142857em}.prose-sm :where(figure>*):not(:where([class~=not-prose],[class~=not-prose] *)){margin-top:0;margin-bottom:0}.prose-sm :where(figcaption):not(:where([class~=not-prose],[class~=not-prose] *)){font-size:.8571429em;line-height:1.3333333;margin-top:.6666667em}.prose-sm :where(.prose-sm>:first-child):not(:where([class~=not-prose],[class~=not-prose] *)){margin-top:0}.prose-sm :where(.prose-sm>:last-child):not(:where([class~=not-prose],[class~=not-prose] *)){margin-bottom:0}.prose-lg{font-size:1.125rem;line-height:1.7777778}.prose-lg :where(p):not(:where([class~=not-prose],[class~=not-prose] *)){margin-top:1.3333333em;margin-bottom:1.3333333em}.prose-lg :where([class~=lead]):not(:where([class~=not-prose],[class~=not-prose] *)){font-size:1.2222222em;line-height:1.4545455;margin-top:1.0909091em;margin-bottom:1.0909091em}.prose-lg :where(blockquote):not(:where([class~=not-prose],[class~=not-prose] *)){margin-top:1.6666667em;margin-bottom:1.6666667em;padding-inline-start:1em}.prose-lg :where(h1):not(:where([class~=not-prose],[class~=not-prose] *)){font-size:2.6666667em;margin-top:0;margin-bottom:.8333333em;line-height:1}.prose-lg :where(h2):not(:where([class~=not-prose],[class~=not-prose] *)){font-size:1.6666667em;margin-top:1.8666667em;margin-bottom:1.0666667em;line-height:1.3333333}.prose-lg :where(h3):not(:where([class~=not-prose],[class~=not-prose] *)){font-size:1.3333333em;margin-top:1.6666667em;margin-bottom:.6666667em;line-height:1.5}.prose-lg :where(h4):not(:where([class~=not-prose],[class~=not-prose] *)){margin-top:1.7777778em;margin-bottom:.4444444em;line-height:1.5555556}.prose-lg :where(img):not(:where([class~=not-prose],[class~=not-prose] *)){margin-top:1.7777778em;margin-bottom:1.7777778em}.prose-lg :where(picture):not(:where([class~=not-prose],[class~=not-prose] *)){margin-top:1.7777778em;margin-bottom:1.7777778em}.prose-lg :where(picture>img):not(:where([class~=not-prose],[class~=not-prose] *)){margin-top:0;margin-bottom:0}.prose-lg :where(video):not(:where([class~=not-prose],[class~=not-prose] *)){margin-top:1.7777778em;margin-bottom:1.7777778em}.prose-lg :where(kbd):not(:where([class~=not-prose],[class~=not-prose] *)){font-size:.8888889em;border-radius:.3125rem;padding-top:.2222222em;padding-inline-end:.4444444em;padding-bottom:.2222222em;padding-inline-start:.4444444em}.prose-lg :where(code):not(:where([class~=not-prose],[class~=not-prose] *)){font-size:.8888889em}.prose-lg :where(h2 code):not(:where([class~=not-prose],[class~=not-prose] *)){font-size:.8666667em}.prose-lg :where(h3 code):not(:where([class~=not-prose],[class~=not-prose] *)){font-size:.875em}.prose-lg :where(pre):not(:where([class~=not-prose],[class~=not-prose] *)){font-size:.8888889em;line-height:1.75;margin-top:2em;margin-bottom:2em;border-radius:.375rem;padding-top:1em;padding-inline-end:1.5em;padding-bottom:1em;padding-inline-start:1.5em}.prose-lg :where(ol):not(:where([class~=not-prose],[class~=not-prose] *)){margin-top:1.3333333em;margin-bottom:1.3333333em;padding-inline-start:1.5555556em}.prose-lg :where(ul):not(:where([class~=not-prose],[class~=not-prose] *)){margin-top:1.3333333em;margin-bottom:1.3333333em;padding-inline-start:1.5555556em}.prose-lg :where(li):not(:where([class~=not-prose],[class~=not-prose] *)){margin-top:.6666667em;margin-bottom:.6666667em}.prose-lg :where(ol>li):not(:where([class~=not-prose],[class~=not-prose] *)){padding-inline-start:.4444444em}.prose-lg :where(ul>li):not(:where([class~=not-prose],[class~=not-prose] *)){padding-inline-start:.4444444em}.prose-lg :where(.prose-lg>ul>li p):not(:where([class~=not-prose],[class~=not-prose] *)){margin-top:.8888889em;margin-bottom:.8888889em}.prose-lg :where(.prose-lg>ul>li>p:first-child):not(:where([class~=not-prose],[class~=not-prose] *)){margin-top:1.3333333em}.prose-lg :where(.prose-lg>ul>li>p:last-child):not(:where([class~=not-prose],[class~=not-prose] *)){margin-bottom:1.3333333em}.prose-lg :where(.prose-lg>ol>li>p:first-child):not(:where([class~=not-prose],[class~=not-prose] *)){margin-top:1.3333333em}.prose-lg :where(.prose-lg>ol>li>p:last-child):not(:where([class~=not-prose],[class~=not-prose] *)){margin-bottom:1.3333333em}.prose-lg :where(ul ul,ul ol,ol ul,ol ol):not(:where([class~=not-prose],[class~=not-prose] *)){margin-top:.8888889em;margin-bottom:.8888889em}.prose-lg :where(dl):not(:where([class~=not-prose],[class~=not-prose] *)){margin-top:1.3333333em;margin-bottom:1.3333333em}.prose-lg :where(dt):not(:where([class~=not-prose],[class~=not-prose] *)){margin-top:1.3333333em}.prose-lg :where(dd):not(:where([class~=not-prose],[class~=not-prose] *)){margin-top:.6666667em;padding-inline-start:1.5555556em}.prose-lg :where(hr):not(:where([class~=not-prose],[class~=not-prose] *)){margin-top:3.1111111em;margin-bottom:3.1111111em}.prose-lg :where(hr+*):not(:where([class~=not-prose],[class~=not-prose] *)){margin-top:0}.prose-lg :where(h2+*):not(:where([class~=not-prose],[class~=not-prose] *)){margin-top:0}.prose-lg :where(h3+*):not(:where([class~=not-prose],[class~=not-prose] *)){margin-top:0}.prose-lg :where(h4+*):not(:where([class~=not-prose],[class~=not-prose] *)){margin-top:0}.prose-lg :where(table):not(:where([class~=not-prose],[class~=not-prose] *)){font-size:.8888889em;line-height:1.5}.prose-lg :where(thead th):not(:where([class~=not-prose],[class~=not-prose] *)){padding-inline-end:.75em;padding-bottom:.75em;padding-inline-start:.75em}.prose-lg :where(thead th:first-child):not(:where([class~=not-prose],[class~=not-prose] *)){padding-inline-start:0}.prose-lg :where(thead th:last-child):not(:where([class~=not-prose],[class~=not-prose] *)){padding-inline-end:0}.prose-lg :where(tbody td,tfoot td):not(:where([class~=not-prose],[class~=not-prose] *)){padding-top:.75em;padding-inline-end:.75em;padding-bottom:.75em;padding-inline-start:.75em}.prose-lg :where(tbody td:first-child,tfoot td:first-child):not(:where([class~=not-prose],[class~=not-prose] *)){padding-inline-start:0}.prose-lg :where(tbody td:last-child,tfoot td:last-child):not(:where([class~=not-prose],[class~=not-prose] *)){padding-inline-end:0}.prose-lg :where(figure):not(:where([class~=not-prose],[class~=not-prose] *)){margin-top:1.7777778em;margin-bottom:1.7777778em}.prose-lg :where(figure>*):not(:where([class~=not-prose],[class~=not-prose] *)){margin-top:0;margin-bottom:0}.prose-lg :where(figcaption):not(:where([class~=not-prose],[class~=not-prose] *)){font-size:.8888889em;line-height:1.5;margin-top:1em}.prose-lg :where(.prose-lg>:first-child):not(:where([class~=not-prose],[class~=not-prose] *)){margin-top:0}.prose-lg :where(.prose-lg>:last-child):not(:where([class~=not-prose],[class~=not-prose] *)){margin-bottom:0}.aspect-h-9{--tw-aspect-h: 9}.aspect-w-16{position:relative;padding-bottom:calc(var(--tw-aspect-h) / var(--tw-aspect-w) * 100%);--tw-aspect-w: 16}.aspect-w-16>*{position:absolute;height:100%;width:100%;top:0;right:0;bottom:0;left:0}.divider-column-vertical{margin-top:1.25rem;margin-bottom:1.25rem;height:1px;--tw-bg-opacity: 1;background-color:rgb(243 244 246 / var(--tw-bg-opacity));background-image:linear-gradient(to right,var(--tw-gradient-stops))}.divider-column-vertical:is(.dark *){--tw-bg-opacity: 1;background-color:rgb(17 24 39 / var(--tw-bg-opacity))}@media (min-width: 768px){.divider-column-vertical{margin-left:-1.5rem;margin-right:-1.5rem;width:calc(100% + 1.5rem)}}.btn,.btn-widget{display:inline-flex;cursor:pointer;-webkit-user-select:none;-moz-user-select:none;user-select:none;align-items:center;justify-content:center;white-space:nowrap;border-radius:.5rem;border-width:1px;background-image:linear-gradient(to bottom,var(--tw-gradient-stops));padding:.25rem .75rem}.dark .btn,.dark .btn-widget{--tw-border-opacity: 1;border-color:rgb(20 28 46 / var(--tw-border-opacity))}.btn:focus,.btn-widget:focus{outline:2px solid transparent;outline-offset:2px;--tw-ring-offset-shadow: var(--tw-ring-inset) 0 0 0 var(--tw-ring-offset-width) var(--tw-ring-offset-color);--tw-ring-shadow: var(--tw-ring-inset) 0 0 0 calc(3px + var(--tw-ring-offset-width)) var(--tw-ring-color);box-shadow:var(--tw-ring-offset-shadow),var(--tw-ring-shadow),var(--tw-shadow, 0 0 #0000)}.btn{--tw-border-opacity: 1;border-color:rgb(229 231 235 / var(--tw-border-opacity));--tw-gradient-from: #fff var(--tw-gradient-from-position);--tw-gradient-to: rgb(255 255 255 / 0) var(--tw-gradient-to-position);--tw-gradient-stops: var(--tw-gradient-from), var(--tw-gradient-to);--tw-gradient-to: #f3f4f6 var(--tw-gradient-to-position);--tw-text-opacity: 1;color:rgb(31 41 55 / var(--tw-text-opacity))}.dark .btn{--tw-text-opacity: 1;color:rgb(209 213 219 / var(--tw-text-opacity));--tw-border-opacity: 1;border-color:rgb(20 28 46 / var(--tw-border-opacity))}.btn:hover{--tw-shadow: inset 0 2px 4px 0 rgb(0 0 0 / .05);--tw-shadow-colored: inset 0 2px 4px 0 var(--tw-shadow-color);box-shadow:var(--tw-ring-offset-shadow, 0 0 #0000),var(--tw-ring-shadow, 0 0 #0000),var(--tw-shadow)}.btn:is(.dark *){--tw-border-opacity: 1;border-color:rgb(20 28 46 / var(--tw-border-opacity));--tw-gradient-from: #1f2937 var(--tw-gradient-from-position);--tw-gradient-to: rgb(31 41 55 / 0) var(--tw-gradient-to-position);--tw-gradient-stops: var(--tw-gradient-from), var(--tw-gradient-to);--tw-gradient-to: #0b0f19 var(--tw-gradient-to-position);--tw-text-opacity: 1;color:rgb(229 231 235 / var(--tw-text-opacity))}.btn:hover:is(.dark *){--tw-gradient-from: #374151 var(--tw-gradient-from-position);--tw-gradient-to: rgb(55 65 81 / 0) var(--tw-gradient-to-position);--tw-gradient-stops: var(--tw-gradient-from), var(--tw-gradient-to);--tw-gradient-to: #0b0f19 var(--tw-gradient-to-position)}.btn-widget{height:2rem;--tw-gradient-from: #f9fafb var(--tw-gradient-from-position);--tw-gradient-to: rgb(249 250 251 / 0) var(--tw-gradient-to-position);--tw-gradient-stops: var(--tw-gradient-from), var(--tw-gradient-to);--tw-gradient-to: #e5e7eb var(--tw-gradient-to-position)}.btn-widget:hover{--tw-gradient-from: #f3f4f6 var(--tw-gradient-from-position);--tw-gradient-to: rgb(243 244 246 / 0) var(--tw-gradient-to-position);--tw-gradient-stops: var(--tw-gradient-from), var(--tw-gradient-to);--tw-gradient-to: #e5e7eb var(--tw-gradient-to-position)}.btn-widget:is(.dark *){--tw-border-opacity: 1;border-color:rgb(20 28 46 / var(--tw-border-opacity));--tw-gradient-from: #1f2937 var(--tw-gradient-from-position);--tw-gradient-to: rgb(31 41 55 / 0) var(--tw-gradient-to-position);--tw-gradient-stops: var(--tw-gradient-from), var(--tw-gradient-to);--tw-gradient-to: #0b0f19 var(--tw-gradient-to-position)}.btn-widget:hover:is(.dark *){--tw-gradient-from: #374151 var(--tw-gradient-from-position);--tw-gradient-to: rgb(55 65 81 / 0) var(--tw-gradient-to-position);--tw-gradient-stops: var(--tw-gradient-from), var(--tw-gradient-to);--tw-gradient-to: #0b0f19 var(--tw-gradient-to-position)}.btn-green{display:inline-flex;cursor:pointer;-webkit-user-select:none;-moz-user-select:none;user-select:none;align-items:center;justify-content:center;white-space:nowrap;border-radius:.5rem;border-width:1px;--tw-border-opacity: 1;border-color:rgb(16 185 129 / var(--tw-border-opacity));--tw-bg-opacity: 1;background-color:rgb(16 185 129 / var(--tw-bg-opacity));padding:.25rem .75rem;--tw-text-opacity: 1;color:rgb(255 255 255 / var(--tw-text-opacity))}.dark .btn-green{--tw-border-opacity: 1;border-color:rgb(20 28 46 / var(--tw-border-opacity))}.btn-green:hover{--tw-shadow: inset 0 2px 4px 0 rgb(0 0 0 / .05);--tw-shadow-colored: inset 0 2px 4px 0 var(--tw-shadow-color);box-shadow:var(--tw-ring-offset-shadow, 0 0 #0000),var(--tw-ring-shadow, 0 0 #0000),var(--tw-shadow)}.btn-green:focus{outline:2px solid transparent;outline-offset:2px;--tw-ring-offset-shadow: var(--tw-ring-inset) 0 0 0 var(--tw-ring-offset-width) var(--tw-ring-offset-color);--tw-ring-shadow: var(--tw-ring-inset) 0 0 0 calc(3px + var(--tw-ring-offset-width)) var(--tw-ring-color);box-shadow:var(--tw-ring-offset-shadow),var(--tw-ring-shadow),var(--tw-shadow, 0 0 #0000)}.btn-green:is(.dark *){--tw-border-opacity: 1;border-color:rgb(20 28 46 / var(--tw-border-opacity));--tw-gradient-from: #1f2937 var(--tw-gradient-from-position);--tw-gradient-to: rgb(31 41 55 / 0) var(--tw-gradient-to-position);--tw-gradient-stops: var(--tw-gradient-from), var(--tw-gradient-to);--tw-gradient-to: #0b0f19 var(--tw-gradient-to-position);--tw-text-opacity: 1;color:rgb(229 231 235 / var(--tw-text-opacity))}.btn-green:hover:is(.dark *){--tw-gradient-from: #374151 var(--tw-gradient-from-position);--tw-gradient-to: rgb(55 65 81 / 0) var(--tw-gradient-to-position);--tw-gradient-stops: var(--tw-gradient-from), var(--tw-gradient-to);--tw-gradient-to: #0b0f19 var(--tw-gradient-to-position)}.btn-pink{display:inline-flex;cursor:pointer;-webkit-user-select:none;-moz-user-select:none;user-select:none;align-items:center;justify-content:center;white-space:nowrap;border-radius:.5rem;border-width:1px;--tw-border-opacity: 1;border-color:rgb(248 113 113 / var(--tw-border-opacity));--tw-bg-opacity: 1;background-color:rgb(248 113 113 / var(--tw-bg-opacity));padding:.25rem .75rem;--tw-text-opacity: 1;color:rgb(255 255 255 / var(--tw-text-opacity))}.dark .btn-pink{--tw-border-opacity: 1;border-color:rgb(20 28 46 / var(--tw-border-opacity))}.btn-pink:hover{--tw-shadow: inset 0 2px 4px 0 rgb(0 0 0 / .05);--tw-shadow-colored: inset 0 2px 4px 0 var(--tw-shadow-color);box-shadow:var(--tw-ring-offset-shadow, 0 0 #0000),var(--tw-ring-shadow, 0 0 #0000),var(--tw-shadow)}.btn-pink:focus{outline:2px solid transparent;outline-offset:2px;--tw-ring-offset-shadow: var(--tw-ring-inset) 0 0 0 var(--tw-ring-offset-width) var(--tw-ring-offset-color);--tw-ring-shadow: var(--tw-ring-inset) 0 0 0 calc(3px + var(--tw-ring-offset-width)) var(--tw-ring-color);box-shadow:var(--tw-ring-offset-shadow),var(--tw-ring-shadow),var(--tw-shadow, 0 0 #0000)}.btn-pink:is(.dark *){--tw-border-opacity: 1;border-color:rgb(20 28 46 / var(--tw-border-opacity));--tw-gradient-from: #1f2937 var(--tw-gradient-from-position);--tw-gradient-to: rgb(31 41 55 / 0) var(--tw-gradient-to-position);--tw-gradient-stops: var(--tw-gradient-from), var(--tw-gradient-to);--tw-gradient-to: #0b0f19 var(--tw-gradient-to-position);--tw-text-opacity: 1;color:rgb(229 231 235 / var(--tw-text-opacity))}.btn-pink:hover:is(.dark *){--tw-gradient-from: #374151 var(--tw-gradient-from-position);--tw-gradient-to: rgb(55 65 81 / 0) var(--tw-gradient-to-position);--tw-gradient-stops: var(--tw-gradient-from), var(--tw-gradient-to);--tw-gradient-to: #0b0f19 var(--tw-gradient-to-position)}.btn-sky{display:inline-flex;cursor:pointer;-webkit-user-select:none;-moz-user-select:none;user-select:none;align-items:center;justify-content:center;white-space:nowrap;border-radius:.5rem;border-width:1px;--tw-border-opacity: 1;border-color:rgb(2 132 199 / var(--tw-border-opacity));--tw-bg-opacity: 1;background-color:rgb(2 132 199 / var(--tw-bg-opacity));padding:.25rem .75rem;--tw-text-opacity: 1;color:rgb(255 255 255 / var(--tw-text-opacity))}.dark .btn-sky{--tw-border-opacity: 1;border-color:rgb(20 28 46 / var(--tw-border-opacity))}.btn-sky:hover{--tw-shadow: inset 0 2px 4px 0 rgb(0 0 0 / .05);--tw-shadow-colored: inset 0 2px 4px 0 var(--tw-shadow-color);box-shadow:var(--tw-ring-offset-shadow, 0 0 #0000),var(--tw-ring-shadow, 0 0 #0000),var(--tw-shadow)}.btn-sky:focus{outline:2px solid transparent;outline-offset:2px;--tw-ring-offset-shadow: var(--tw-ring-inset) 0 0 0 var(--tw-ring-offset-width) var(--tw-ring-offset-color);--tw-ring-shadow: var(--tw-ring-inset) 0 0 0 calc(3px + var(--tw-ring-offset-width)) var(--tw-ring-color);box-shadow:var(--tw-ring-offset-shadow),var(--tw-ring-shadow),var(--tw-shadow, 0 0 #0000)}.btn-sky:is(.dark *){--tw-border-opacity: 1;border-color:rgb(20 28 46 / var(--tw-border-opacity));--tw-gradient-from: #1f2937 var(--tw-gradient-from-position);--tw-gradient-to: rgb(31 41 55 / 0) var(--tw-gradient-to-position);--tw-gradient-stops: var(--tw-gradient-from), var(--tw-gradient-to);--tw-gradient-to: #0b0f19 var(--tw-gradient-to-position);--tw-text-opacity: 1;color:rgb(229 231 235 / var(--tw-text-opacity))}.btn-sky:hover:is(.dark *){--tw-gradient-from: #374151 var(--tw-gradient-from-position);--tw-gradient-to: rgb(55 65 81 / 0) var(--tw-gradient-to-position);--tw-gradient-stops: var(--tw-gradient-from), var(--tw-gradient-to);--tw-gradient-to: #0b0f19 var(--tw-gradient-to-position)}.btn-sky-ligher{display:inline-flex;cursor:pointer;-webkit-user-select:none;-moz-user-select:none;user-select:none;align-items:center;justify-content:center;white-space:nowrap;border-radius:.5rem;border-width:1px;--tw-border-opacity: 1;border-color:rgb(14 165 233 / var(--tw-border-opacity));--tw-bg-opacity: 1;background-color:rgb(14 165 233 / var(--tw-bg-opacity));padding:.25rem .75rem;--tw-text-opacity: 1;color:rgb(255 255 255 / var(--tw-text-opacity))}.dark .btn-sky-ligher{--tw-border-opacity: 1;border-color:rgb(20 28 46 / var(--tw-border-opacity))}.btn-sky-ligher:hover{--tw-shadow: inset 0 2px 4px 0 rgb(0 0 0 / .05);--tw-shadow-colored: inset 0 2px 4px 0 var(--tw-shadow-color);box-shadow:var(--tw-ring-offset-shadow, 0 0 #0000),var(--tw-ring-shadow, 0 0 #0000),var(--tw-shadow)}.btn-sky-ligher:focus{outline:2px solid transparent;outline-offset:2px;--tw-ring-offset-shadow: var(--tw-ring-inset) 0 0 0 var(--tw-ring-offset-width) var(--tw-ring-offset-color);--tw-ring-shadow: var(--tw-ring-inset) 0 0 0 calc(3px + var(--tw-ring-offset-width)) var(--tw-ring-color);box-shadow:var(--tw-ring-offset-shadow),var(--tw-ring-shadow),var(--tw-shadow, 0 0 #0000)}.btn-sky-ligher:is(.dark *){--tw-border-opacity: 1;border-color:rgb(20 28 46 / var(--tw-border-opacity));--tw-gradient-from: #1f2937 var(--tw-gradient-from-position);--tw-gradient-to: rgb(31 41 55 / 0) var(--tw-gradient-to-position);--tw-gradient-stops: var(--tw-gradient-from), var(--tw-gradient-to);--tw-gradient-to: #0b0f19 var(--tw-gradient-to-position);--tw-text-opacity: 1;color:rgb(229 231 235 / var(--tw-text-opacity))}.btn-sky-ligher:hover:is(.dark *){--tw-gradient-from: #374151 var(--tw-gradient-from-position);--tw-gradient-to: rgb(55 65 81 / 0) var(--tw-gradient-to-position);--tw-gradient-stops: var(--tw-gradient-from), var(--tw-gradient-to);--tw-gradient-to: #0b0f19 var(--tw-gradient-to-position)}.btn-fuchsia{display:inline-flex;cursor:pointer;-webkit-user-select:none;-moz-user-select:none;user-select:none;align-items:center;justify-content:center;white-space:nowrap;border-radius:.5rem;border-width:1px;--tw-border-opacity: 1;border-color:rgb(192 38 211 / var(--tw-border-opacity));--tw-bg-opacity: 1;background-color:rgb(192 38 211 / var(--tw-bg-opacity));padding:.25rem .75rem;--tw-text-opacity: 1;color:rgb(255 255 255 / var(--tw-text-opacity))}.dark .btn-fuchsia{--tw-border-opacity: 1;border-color:rgb(20 28 46 / var(--tw-border-opacity))}.btn-fuchsia:hover{--tw-shadow: inset 0 2px 4px 0 rgb(0 0 0 / .05);--tw-shadow-colored: inset 0 2px 4px 0 var(--tw-shadow-color);box-shadow:var(--tw-ring-offset-shadow, 0 0 #0000),var(--tw-ring-shadow, 0 0 #0000),var(--tw-shadow)}.btn-fuchsia:focus{outline:2px solid transparent;outline-offset:2px;--tw-ring-offset-shadow: var(--tw-ring-inset) 0 0 0 var(--tw-ring-offset-width) var(--tw-ring-offset-color);--tw-ring-shadow: var(--tw-ring-inset) 0 0 0 calc(3px + var(--tw-ring-offset-width)) var(--tw-ring-color);box-shadow:var(--tw-ring-offset-shadow),var(--tw-ring-shadow),var(--tw-shadow, 0 0 #0000)}.btn-fuchsia:is(.dark *){--tw-border-opacity: 1;border-color:rgb(20 28 46 / var(--tw-border-opacity));--tw-gradient-from: #1f2937 var(--tw-gradient-from-position);--tw-gradient-to: rgb(31 41 55 / 0) var(--tw-gradient-to-position);--tw-gradient-stops: var(--tw-gradient-from), var(--tw-gradient-to);--tw-gradient-to: #0b0f19 var(--tw-gradient-to-position);--tw-text-opacity: 1;color:rgb(229 231 235 / var(--tw-text-opacity))}.btn-fuchsia:hover:is(.dark *){--tw-gradient-from: #374151 var(--tw-gradient-from-position);--tw-gradient-to: rgb(55 65 81 / 0) var(--tw-gradient-to-position);--tw-gradient-stops: var(--tw-gradient-from), var(--tw-gradient-to)}.btn:disabled,.btn-widget:disabled,.btn-disabled,.btn-widget-disabled{cursor:not-allowed;opacity:.5}.btn.btn-lg{padding:.375rem 1rem;font-weight:400}.btn-green-lg,.btn-fuchsia-lg{padding:.5rem 2.5rem}.overview-card-wrapper{border-radius:.5rem;border-width:1px;--tw-border-opacity: 1;border-color:rgb(243 244 246 / var(--tw-border-opacity));background-image:linear-gradient(to right,var(--tw-gradient-stops));--tw-gradient-to: rgb(255 255 255 / 0) var(--tw-gradient-to-position);--tw-gradient-stops: var(--tw-gradient-from), #fff var(--tw-gradient-via-position), var(--tw-gradient-to);font-size:1rem;line-height:1.5rem;--tw-shadow: 0 1px 2px 0 rgb(0 0 0 / .05);--tw-shadow-colored: 0 1px 2px 0 var(--tw-shadow-color);box-shadow:var(--tw-ring-offset-shadow, 0 0 #0000),var(--tw-ring-shadow, 0 0 #0000),var(--tw-shadow);--tw-gradient-from: #f9fafb var(--tw-gradient-from-position);--tw-gradient-to: rgb(249 250 251 / 0) var(--tw-gradient-to-position);--tw-gradient-stops: var(--tw-gradient-from), var(--tw-gradient-to);--tw-gradient-to: #fff var(--tw-gradient-to-position)}.overview-card-wrapper:hover{--tw-gradient-from: #f9fafb var(--tw-gradient-from-position);--tw-gradient-to: rgb(249 250 251 / 0) var(--tw-gradient-to-position);--tw-gradient-stops: var(--tw-gradient-from), var(--tw-gradient-to);--tw-gradient-to: #fff var(--tw-gradient-to-position)}.overview-card-wrapper:is(.dark *){--tw-gradient-from: #111827 var(--tw-gradient-from-position);--tw-gradient-to: rgb(17 24 39 / 0) var(--tw-gradient-to-position);--tw-gradient-stops: var(--tw-gradient-from), var(--tw-gradient-to);--tw-gradient-to: #0b0f19 var(--tw-gradient-to-position)}.overview-card-wrapper:hover:is(.dark *){--tw-gradient-from: #111827 var(--tw-gradient-from-position);--tw-gradient-to: rgb(17 24 39 / 0) var(--tw-gradient-to-position);--tw-gradient-stops: var(--tw-gradient-from), var(--tw-gradient-to);--tw-gradient-to: #0b0f19 var(--tw-gradient-to-position)}.dark .overview-card-wrapper{--tw-border-opacity: 1;border-color:rgb(20 28 46 / var(--tw-border-opacity))}.overview-card-wrapper:hover{--tw-gradient-to: rgb(249 250 251 / 0) var(--tw-gradient-to-position);--tw-gradient-stops: var(--tw-gradient-from), #f9fafb var(--tw-gradient-via-position), var(--tw-gradient-to);--tw-gradient-to: #f3f4f6 var(--tw-gradient-to-position)}.overview-card-wrapper:is(.dark *){--tw-border-opacity: 1;border-color:rgb(20 28 46 / var(--tw-border-opacity));--tw-gradient-to: rgb(11 15 25 / 0) var(--tw-gradient-to-position);--tw-gradient-stops: var(--tw-gradient-from), #0b0f19 var(--tw-gradient-via-position), var(--tw-gradient-to);--tw-gradient-to: #0b0f19 var(--tw-gradient-to-position)}.overview-card-wrapper:hover:is(.dark *){--tw-gradient-from: #0b0f19 var(--tw-gradient-from-position);--tw-gradient-to: rgb(11 15 25 / 0) var(--tw-gradient-to-position);--tw-gradient-stops: var(--tw-gradient-from), var(--tw-gradient-to);--tw-gradient-to: rgb(16 22 35 / 0) var(--tw-gradient-to-position);--tw-gradient-stops: var(--tw-gradient-from), #101623 var(--tw-gradient-via-position), var(--tw-gradient-to);--tw-gradient-to: #101623 var(--tw-gradient-to-position)}.overview-card-wrapper.white{--tw-gradient-from: #fff var(--tw-gradient-from-position);--tw-gradient-to: rgb(255 255 255 / 0) var(--tw-gradient-to-position);--tw-gradient-stops: var(--tw-gradient-from), var(--tw-gradient-to)}.overview-card-wrapper.white:is(.dark *){--tw-gradient-from: #101623 var(--tw-gradient-from-position);--tw-gradient-to: rgb(16 22 35 / 0) var(--tw-gradient-to-position);--tw-gradient-stops: var(--tw-gradient-from), var(--tw-gradient-to)}.tab{margin-bottom:-1px;display:flex;cursor:pointer;-webkit-user-select:none;-moz-user-select:none;user-select:none;align-items:center;border-right-width:1px;--tw-border-opacity: 1;border-color:rgb(229 231 235 / var(--tw-border-opacity));padding-left:1rem;padding-right:1rem;text-align:center}.dark .tab{--tw-border-opacity: 1;border-color:rgb(20 28 46 / var(--tw-border-opacity))}.tab:not(.active):hover{--tw-text-opacity: 1;color:rgb(55 65 81 / var(--tw-text-opacity))}.tab:not(.active):is(.dark *){--tw-text-opacity: 1;color:rgb(107 114 128 / var(--tw-text-opacity))}.tab:not(.active):hover:is(.dark *){--tw-text-opacity: 1;color:rgb(209 213 219 / var(--tw-text-opacity))}.tab.active{display:flex;align-items:center;border-right-width:1px;--tw-border-opacity: 1;border-color:rgb(229 231 235 / var(--tw-border-opacity));--tw-bg-opacity: 1;background-color:rgb(255 255 255 / var(--tw-bg-opacity));padding-left:1rem;padding-right:1rem;text-align:center;font-weight:600}.dark .tab.active{--tw-bg-opacity: 1;background-color:rgb(11 15 25 / var(--tw-bg-opacity))}.dark .tab.active{--tw-border-opacity: 1;border-color:rgb(20 28 46 / var(--tw-border-opacity))}.tab-alternate{display:flex;height:100%;align-items:center;white-space:nowrap;border-bottom-width:2px;border-color:transparent;padding-left:.625rem;padding-right:.625rem;font-weight:500;--tw-text-opacity: 1;color:rgb(75 85 99 / var(--tw-text-opacity))}.dark .tab-alternate{--tw-text-opacity: 1;color:rgb(179 188 201 / var(--tw-text-opacity))}.tab-alternate:is(.dark *){--tw-text-opacity: 1;color:rgb(156 163 175 / var(--tw-text-opacity))}@media (min-width: 640px){.tab-alternate{padding-left:.875rem;padding-right:.875rem}}.tab-alternate:not(.active):hover{--tw-border-opacity: 1;border-color:rgb(229 231 235 / var(--tw-border-opacity))}.tab-alternate:not(.active):hover:is(.dark *){--tw-border-opacity: 1;border-color:rgb(31 41 55 / var(--tw-border-opacity))}.tab-alternate.active{--tw-border-opacity: 1;border-color:rgb(55 65 81 / var(--tw-border-opacity));font-weight:600;--tw-text-opacity: 1;color:rgb(31 41 55 / var(--tw-text-opacity))}.dark .tab-alternate.active{--tw-text-opacity: 1;color:rgb(209 213 219 / var(--tw-text-opacity))}.tab-alternate.active:is(.dark *){--tw-border-opacity: 1;border-color:rgb(156 163 175 / var(--tw-border-opacity))}.\!tag{display:inline-flex;height:1.75rem;max-width:100%;flex:none;align-items:center;gap:.5rem;overflow:hidden;text-overflow:ellipsis;white-space:nowrap;border-radius:.5rem;border-width:1px;border-color:rgb(229 231 235 / var(--tw-border-opacity));--tw-border-opacity: .7;background-image:linear-gradient(to bottom,var(--tw-gradient-stops));padding-left:.5rem;padding-right:.5rem;font-size:.875rem;line-height:1.25rem}.dark .\!tag{--tw-border-opacity: 1;border-color:rgb(20 28 46 / var(--tw-border-opacity))}.\!tag:is(.dark *){border-color:rgb(20 28 46 / var(--tw-border-opacity));--tw-border-opacity: 1}.tag{display:inline-flex;height:1.75rem;max-width:100%;flex:none;align-items:center;gap:.5rem;overflow:hidden;text-overflow:ellipsis;white-space:nowrap;border-radius:.5rem;border-width:1px;border-color:rgb(229 231 235 / var(--tw-border-opacity));--tw-border-opacity: .7;background-image:linear-gradient(to bottom,var(--tw-gradient-stops));padding-left:.5rem;padding-right:.5rem;font-size:.875rem;line-height:1.25rem}.dark .tag{--tw-border-opacity: 1;border-color:rgb(20 28 46 / var(--tw-border-opacity))}.tag:is(.dark *){border-color:rgb(20 28 46 / var(--tw-border-opacity));--tw-border-opacity: 1}.\!tag.inactive,.tag.inactive{opacity:.5;filter:grayscale(100%)}.tag-ghost{border-style:none;--tw-gradient-from: transparent var(--tw-gradient-from-position);--tw-gradient-to: rgb(0 0 0 / 0) var(--tw-gradient-to-position);--tw-gradient-stops: var(--tw-gradient-from), var(--tw-gradient-to);--tw-gradient-to: transparent var(--tw-gradient-to-position);--tw-text-opacity: 1;color:rgb(156 163 175 / var(--tw-text-opacity));--tw-shadow: 0 0 #0000;--tw-shadow-colored: 0 0 #0000;box-shadow:var(--tw-ring-offset-shadow, 0 0 #0000),var(--tw-ring-shadow, 0 0 #0000),var(--tw-shadow)}.tag-ghost:hover{--tw-text-opacity: 1;color:rgb(75 85 99 / var(--tw-text-opacity))}.tag-ghost:hover:is(.dark *){--tw-text-opacity: 1;color:rgb(209 213 219 / var(--tw-text-opacity))}.tag-white{box-shadow:0 3.5px 3.5px #00000002,0 2px 2px #00000002,0 0 1px #00000002;border-color:#e5e7ebb3;--tw-gradient-from: #fff var(--tw-gradient-from-position);--tw-gradient-to: rgb(255 255 255 / 0) var(--tw-gradient-to-position);--tw-gradient-stops: var(--tw-gradient-from), var(--tw-gradient-to);--tw-gradient-to: #fff var(--tw-gradient-to-position);--tw-text-opacity: 1;color:rgb(55 65 81 / var(--tw-text-opacity))}.dark .tag-white{--tw-text-opacity: 1;color:rgb(209 213 219 / var(--tw-text-opacity))}.tag-white:hover{--tw-gradient-to: #f3f4f6 var(--tw-gradient-to-position)}.tag-white:is(.dark *){border-color:#1f2937b3;--tw-gradient-from: #101623 var(--tw-gradient-from-position);--tw-gradient-to: rgb(16 22 35 / 0) var(--tw-gradient-to-position);--tw-gradient-stops: var(--tw-gradient-from), var(--tw-gradient-to);--tw-gradient-to: #101623 var(--tw-gradient-to-position);--tw-text-opacity: 1;color:rgb(209 213 219 / var(--tw-text-opacity))}.tag-white:hover:is(.dark *){--tw-gradient-to: #1f2937 var(--tw-gradient-to-position)}.tag-ico{display:flex;height:1.75rem;width:2rem;flex:none;align-items:center;justify-content:center;border-radius:.5rem;background-image:linear-gradient(to top,var(--tw-gradient-stops));--tw-gradient-to: #fff var(--tw-gradient-to-position)}.tag-ico:is(.dark *){--tw-gradient-to: #0b0f19 var(--tw-gradient-to-position)}.tag-close-ico{margin-left:-.25rem;margin-right:-.25rem;margin-top:.125rem}.tag-ico-blue{--tw-gradient-from: #eff6ff var(--tw-gradient-from-position);--tw-gradient-to: rgb(239 246 255 / 0) var(--tw-gradient-to-position);--tw-gradient-stops: var(--tw-gradient-from), var(--tw-gradient-to);--tw-text-opacity: 1;color:rgb(59 130 246 / var(--tw-text-opacity))}.tag-ico-blue:is(.dark *){--tw-gradient-from: #101623 var(--tw-gradient-from-position);--tw-gradient-to: rgb(16 22 35 / 0) var(--tw-gradient-to-position);--tw-gradient-stops: var(--tw-gradient-from), var(--tw-gradient-to)}.tag-ico-green{--tw-gradient-from: #ecfdf5 var(--tw-gradient-from-position);--tw-gradient-to: rgb(236 253 245 / 0) var(--tw-gradient-to-position);--tw-gradient-stops: var(--tw-gradient-from), var(--tw-gradient-to);--tw-text-opacity: 1;color:rgb(16 185 129 / var(--tw-text-opacity))}.tag-ico-green:is(.dark *){--tw-gradient-from: #101623 var(--tw-gradient-from-position);--tw-gradient-to: rgb(16 22 35 / 0) var(--tw-gradient-to-position);--tw-gradient-stops: var(--tw-gradient-from), var(--tw-gradient-to)}.tag-ico-indigo{--tw-gradient-from: #eef2ff var(--tw-gradient-from-position);--tw-gradient-to: rgb(238 242 255 / 0) var(--tw-gradient-to-position);--tw-gradient-stops: var(--tw-gradient-from), var(--tw-gradient-to);--tw-text-opacity: 1;color:rgb(99 102 241 / var(--tw-text-opacity))}.tag-ico-indigo:is(.dark *){--tw-gradient-from: #101623 var(--tw-gradient-from-position);--tw-gradient-to: rgb(16 22 35 / 0) var(--tw-gradient-to-position);--tw-gradient-stops: var(--tw-gradient-from), var(--tw-gradient-to)}.tag-ico-orange{--tw-gradient-from: #fff7ed var(--tw-gradient-from-position);--tw-gradient-to: rgb(255 247 237 / 0) var(--tw-gradient-to-position);--tw-gradient-stops: var(--tw-gradient-from), var(--tw-gradient-to);--tw-text-opacity: 1;color:rgb(249 115 22 / var(--tw-text-opacity))}.tag-ico-orange:is(.dark *){--tw-gradient-from: #101623 var(--tw-gradient-from-position);--tw-gradient-to: rgb(16 22 35 / 0) var(--tw-gradient-to-position);--tw-gradient-stops: var(--tw-gradient-from), var(--tw-gradient-to)}.tag-ico-red{--tw-gradient-from: #fef2f2 var(--tw-gradient-from-position);--tw-gradient-to: rgb(254 242 242 / 0) var(--tw-gradient-to-position);--tw-gradient-stops: var(--tw-gradient-from), var(--tw-gradient-to);--tw-text-opacity: 1;color:rgb(239 68 68 / var(--tw-text-opacity))}.tag-ico-red:is(.dark *){--tw-gradient-from: #101623 var(--tw-gradient-from-position);--tw-gradient-to: rgb(16 22 35 / 0) var(--tw-gradient-to-position);--tw-gradient-stops: var(--tw-gradient-from), var(--tw-gradient-to)}.tag-ico-yellow{--tw-gradient-from: #fffbeb var(--tw-gradient-from-position);--tw-gradient-to: rgb(255 251 235 / 0) var(--tw-gradient-to-position);--tw-gradient-stops: var(--tw-gradient-from), var(--tw-gradient-to);--tw-text-opacity: 1;color:rgb(245 158 11 / var(--tw-text-opacity))}.tag-ico-yellow:is(.dark *){--tw-gradient-from: #101623 var(--tw-gradient-from-position);--tw-gradient-to: rgb(16 22 35 / 0) var(--tw-gradient-to-position);--tw-gradient-stops: var(--tw-gradient-from), var(--tw-gradient-to)}.form-input:not([type=checkbox]){border-width:2px;--tw-border-opacity: 1;border-color:rgb(229 231 235 / var(--tw-border-opacity))}.form-input:not([type=checkbox])::-moz-placeholder{--tw-placeholder-opacity: 1;color:rgb(156 163 175 / var(--tw-placeholder-opacity))}.form-input:not([type=checkbox])::placeholder{--tw-placeholder-opacity: 1;color:rgb(156 163 175 / var(--tw-placeholder-opacity))}.form-input:not([type=checkbox]){--tw-shadow: 0 1px 2px 0 rgb(0 0 0 / .05);--tw-shadow-colored: 0 1px 2px 0 var(--tw-shadow-color);box-shadow:var(--tw-ring-offset-shadow, 0 0 #0000),var(--tw-ring-shadow, 0 0 #0000),var(--tw-shadow)}.dark .form-input:not([type=checkbox]){--tw-border-opacity: 1;border-color:rgb(20 28 46 / var(--tw-border-opacity))}.form-input:not([type=checkbox]):focus{--tw-border-opacity: 1;border-color:rgb(147 197 253 / var(--tw-border-opacity));--tw-ring-offset-shadow: var(--tw-ring-inset) 0 0 0 var(--tw-ring-offset-width) var(--tw-ring-offset-color);--tw-ring-shadow: var(--tw-ring-inset) 0 0 0 calc(3px + var(--tw-ring-offset-width)) var(--tw-ring-color);box-shadow:var(--tw-ring-offset-shadow),var(--tw-ring-shadow),var(--tw-shadow, 0 0 #0000);--tw-ring-color: rgb(191 219 254 / var(--tw-ring-opacity));--tw-ring-opacity: .5}.form-input:not([type=checkbox]):is(.dark *){--tw-border-opacity: 1;border-color:rgb(55 65 81 / var(--tw-border-opacity));--tw-bg-opacity: 1;background-color:rgb(11 15 25 / var(--tw-bg-opacity))}.form-input:not([type=radio]):not([type=checkbox]){margin-top:.25rem;display:block;width:100%;border-radius:.375rem}.form-input[type=radio]{cursor:pointer;--tw-border-opacity: 1;border-color:rgb(209 213 219 / var(--tw-border-opacity))}.form-input[type=radio]:hover{--tw-border-opacity: 1;border-color:rgb(209 213 219 / var(--tw-border-opacity))}.form-input[type=radio]:focus{--tw-border-opacity: 1;border-color:rgb(209 213 219 / var(--tw-border-opacity));--tw-ring-offset-shadow: var(--tw-ring-inset) 0 0 0 var(--tw-ring-offset-width) var(--tw-ring-offset-color);--tw-ring-shadow: var(--tw-ring-inset) 0 0 0 calc(1px + var(--tw-ring-offset-width)) var(--tw-ring-color);box-shadow:var(--tw-ring-offset-shadow),var(--tw-ring-shadow),var(--tw-shadow, 0 0 #0000);--tw-ring-opacity: 1;--tw-ring-color: rgb(191 219 254 / var(--tw-ring-opacity));--tw-ring-offset-width: 2px}.form-input[type=radio]:is(.dark *){--tw-border-opacity: 1;border-color:rgb(55 65 81 / var(--tw-border-opacity))}.form-input[type=radio]:focus:is(.dark *){--tw-ring-opacity: 1;--tw-ring-color: rgb(107 114 128 / var(--tw-ring-opacity));--tw-ring-offset-color: #101623}.form-input[type=radio]:checked{--tw-text-opacity: 1;color:rgb(59 130 246 / var(--tw-text-opacity))}.form-input[type=checkbox]{cursor:pointer;border-radius:.25rem;border-color:transparent;--tw-bg-opacity: 1;background-color:rgb(229 231 235 / var(--tw-bg-opacity));--tw-text-opacity: 1;color:rgb(59 130 246 / var(--tw-text-opacity))}.form-input[type=checkbox]:focus{--tw-ring-offset-shadow: var(--tw-ring-inset) 0 0 0 var(--tw-ring-offset-width) var(--tw-ring-offset-color);--tw-ring-shadow: var(--tw-ring-inset) 0 0 0 calc(1px + var(--tw-ring-offset-width)) var(--tw-ring-color);box-shadow:var(--tw-ring-offset-shadow),var(--tw-ring-shadow),var(--tw-shadow, 0 0 #0000);--tw-ring-opacity: 1;--tw-ring-color: rgb(191 219 254 / var(--tw-ring-opacity));--tw-ring-offset-width: 2px}.form-input[type=checkbox]:is(.dark *){--tw-bg-opacity: 1;background-color:rgb(55 65 81 / var(--tw-bg-opacity))}.form-input[type=checkbox]:focus:is(.dark *){--tw-ring-opacity: 1;--tw-ring-color: rgb(107 114 128 / var(--tw-ring-opacity));--tw-ring-offset-color: #101623}.form-input[type=checkbox]:checked{--tw-bg-opacity: 1;background-color:rgb(59 130 246 / var(--tw-bg-opacity))}.form-input[type=checkbox]:checked:is(.dark *){--tw-bg-opacity: 1;background-color:rgb(59 130 246 / var(--tw-bg-opacity))}.form-input:disabled{cursor:not-allowed;opacity:.5}.form-input-alt{height:2.5rem;border-radius:.5rem;border-width:1px;--tw-border-opacity: 1;border-color:rgb(229 231 235 / var(--tw-border-opacity));padding-left:.75rem;padding-right:.75rem}.form-input-alt::-moz-placeholder{--tw-placeholder-opacity: 1;color:rgb(156 163 175 / var(--tw-placeholder-opacity))}.form-input-alt::placeholder{--tw-placeholder-opacity: 1;color:rgb(156 163 175 / var(--tw-placeholder-opacity))}.form-input-alt{--tw-shadow: inset 0 2px 4px 0 rgb(0 0 0 / .05);--tw-shadow-colored: inset 0 2px 4px 0 var(--tw-shadow-color);box-shadow:var(--tw-ring-offset-shadow, 0 0 #0000),var(--tw-ring-shadow, 0 0 #0000),var(--tw-shadow);outline:2px solid transparent;outline-offset:2px}.dark .form-input-alt{--tw-border-opacity: 1;border-color:rgb(20 28 46 / var(--tw-border-opacity))}.form-input-alt:focus{--tw-shadow: inset 0 2px 4px 0 rgb(0 0 0 / .05);--tw-shadow-colored: inset 0 2px 4px 0 var(--tw-shadow-color);box-shadow:var(--tw-ring-offset-shadow, 0 0 #0000),var(--tw-ring-shadow, 0 0 #0000),var(--tw-shadow);--tw-ring-offset-shadow: var(--tw-ring-inset) 0 0 0 var(--tw-ring-offset-width) var(--tw-ring-offset-color);--tw-ring-shadow: var(--tw-ring-inset) 0 0 0 calc(1px + var(--tw-ring-offset-width)) var(--tw-ring-color);box-shadow:var(--tw-ring-offset-shadow),var(--tw-ring-shadow),var(--tw-shadow, 0 0 #0000);--tw-ring-inset: inset;--tw-ring-opacity: 1;--tw-ring-color: rgb(199 210 254 / var(--tw-ring-opacity))}.form-input-alt:is(.dark *){--tw-border-opacity: 1;border-color:rgb(20 28 46 / var(--tw-border-opacity));--tw-bg-opacity: 1;background-color:rgb(16 22 35 / var(--tw-bg-opacity))}.form-input-alt:focus:is(.dark *){--tw-ring-opacity: 1;--tw-ring-color: rgb(238 242 255 / var(--tw-ring-opacity))}.metadata-input{--tw-border-opacity: 1;border-color:rgb(229 231 235 / var(--tw-border-opacity));--tw-bg-opacity: 1;background-color:rgb(243 244 246 / var(--tw-bg-opacity));font-family:IBM Plex Mono,ui-monospace,SFMono-Regular,Menlo,Monaco,Consolas,Liberation Mono,Courier New,monospace;font-size:.75rem;line-height:1rem;--tw-text-opacity: 1;color:rgb(55 65 81 / var(--tw-text-opacity))}.dark .metadata-input{--tw-text-opacity: 1;color:rgb(209 213 219 / var(--tw-text-opacity));--tw-border-opacity: 1;border-color:rgb(20 28 46 / var(--tw-border-opacity))}.metadata-input::-moz-placeholder{--tw-text-opacity: 1;color:rgb(156 163 175 / var(--tw-text-opacity))}.metadata-input::placeholder{--tw-text-opacity: 1;color:rgb(156 163 175 / var(--tw-text-opacity))}.metadata-input:is(.dark *){--tw-border-opacity: 1;border-color:rgb(31 41 55 / var(--tw-border-opacity));--tw-bg-opacity: 1;background-color:rgb(17 24 39 / var(--tw-bg-opacity))}@media (min-width: 768px){.metadata-input{font-size:.875rem;line-height:1.25rem}}.sr-only{position:absolute;width:1px;height:1px;padding:0;margin:-1px;overflow:hidden;clip:rect(0,0,0,0);white-space:nowrap;border-width:0}.pointer-events-none{pointer-events:none}.pointer-events-auto{pointer-events:auto}.visible{visibility:visible}.invisible{visibility:hidden}.collapse{visibility:collapse}.static{position:static}.fixed{position:fixed}.\!absolute{position:absolute!important}.absolute{position:absolute}.relative{position:relative}.sticky{position:sticky}.inset-0{top:0;right:0;bottom:0;left:0}.inset-x-0{left:0;right:0}.inset-x-4{left:1rem;right:1rem}.inset-y-0{top:0;bottom:0}.\!bottom-4{bottom:1rem!important}.\!right-2{right:.5rem!important}.\!right-2\.5{right:.625rem!important}.-bottom-0{bottom:-0px}.-bottom-0\.5{bottom:-.125rem}.-bottom-1{bottom:-.25rem}.-bottom-10{bottom:-2.5rem}.-bottom-12{bottom:-3rem}.-bottom-2{bottom:-.5rem}.-bottom-24{bottom:-6rem}.-bottom-4{bottom:-1rem}.-bottom-6{bottom:-1.5rem}.-bottom-9{bottom:-2.25rem}.-bottom-\[0\.4rem\]{bottom:-.4rem}.-bottom-\[14px\]{bottom:-14px}.-bottom-\[1px\]{bottom:-1px}.-bottom-\[200px\]{bottom:-200px}.-bottom-\[230px\]{bottom:-230px}.-bottom-\[400px\]{bottom:-400px}.-bottom-\[42px\]{bottom:-42px}.-bottom-\[54px\]{bottom:-54px}.-bottom-\[60px\]{bottom:-60px}.-bottom-\[68px\]{bottom:-68px}.-bottom-\[6px\]{bottom:-6px}.-left-1{left:-.25rem}.-left-12{left:-3rem}.-left-14{left:-3.5rem}.-left-16{left:-4rem}.-left-36{left:-9rem}.-left-4{left:-1rem}.-left-48{left:-12rem}.-left-6{left:-1.5rem}.-left-\[400px\]{left:-400px}.-right-0{right:-0px}.-right-0\.5{right:-.125rem}.-right-1{right:-.25rem}.-right-1\.5{right:-.375rem}.-right-1\/2{right:-50%}.-right-1\/3{right:-33.333333%}.-right-12{right:-3rem}.-right-14{right:-3.5rem}.-right-2{right:-.5rem}.-right-2\.5{right:-.625rem}.-right-2\/3{right:-66.666667%}.-right-48{right:-12rem}.-right-5{right:-1.25rem}.-right-6{right:-1.5rem}.-right-\[0\.3rem\]{right:-.3rem}.-right-\[230px\]{right:-230px}.-right-\[400px\]{right:-400px}.-top-0{top:-0px}.-top-0\.5{top:-.125rem}.-top-1{top:-.25rem}.-top-1\.5{top:-.375rem}.-top-12{top:-3rem}.-top-32{top:-8rem}.-top-5{top:-1.25rem}.-top-64{top:-16rem}.-top-8{top:-2rem}.-top-9{top:-2.25rem}.-top-\[1px\]{top:-1px}.-top-\[3px\]{top:-3px}.-top-\[400px\]{top:-400px}.bottom-0{bottom:0}.bottom-0\.5{bottom:.125rem}.bottom-1{bottom:.25rem}.bottom-1\/3{bottom:33.333333%}.bottom-12{bottom:3rem}.bottom-16{bottom:4rem}.bottom-2{bottom:.5rem}.bottom-2\.5{bottom:.625rem}.bottom-24{bottom:6rem}.bottom-4{bottom:1rem}.bottom-5{bottom:1.25rem}.bottom-6{bottom:1.5rem}.bottom-7{bottom:1.75rem}.bottom-8{bottom:2rem}.bottom-\[-0\.18rem\]{bottom:-.18rem}.bottom-\[-0\.25rem\]{bottom:-.25rem}.bottom-\[-26px\]{bottom:-26px}.bottom-\[-32px\]{bottom:-32px}.bottom-\[-53px\]{bottom:-53px}.bottom-\[12px\]{bottom:12px}.bottom-\[130px\]{bottom:130px}.bottom-\[136px\]{bottom:136px}.bottom-\[1px\]{bottom:1px}.bottom-\[224px\]{bottom:224px}.bottom-\[22px\]{bottom:22px}.bottom-\[28px\]{bottom:28px}.bottom-\[66px\]{bottom:66px}.bottom-\[76px\]{bottom:76px}.bottom-\[82px\]{bottom:82px}.bottom-full{bottom:100%}.left-0{left:0}.left-1{left:.25rem}.left-1\.5{left:.375rem}.left-1\/2{left:50%}.left-1\/3{left:33.333333%}.left-10{left:2.5rem}.left-12{left:3rem}.left-2{left:.5rem}.left-2\.5{left:.625rem}.left-24{left:6rem}.left-3{left:.75rem}.left-4{left:1rem}.left-5{left:1.25rem}.left-8{left:2rem}.left-\[220px\]{left:220px}.left-\[2px\]{left:2px}.left-\[312px\]{left:312px}.left-\[47px\]{left:47px}.left-\[66px\]{left:66px}.left-\[94px\]{left:94px}.left-\[9px\]{left:9px}.left-auto{left:auto}.right-0{right:0}.right-0\.5{right:.125rem}.right-1{right:.25rem}.right-1\.5{right:.375rem}.right-1\/2{right:50%}.right-10{right:2.5rem}.right-12{right:3rem}.right-16{right:4rem}.right-2{right:.5rem}.right-2\.5{right:.625rem}.right-2\/3{right:66.666667%}.right-20{right:5rem}.right-24{right:6rem}.right-3{right:.75rem}.right-3\.5{right:.875rem}.right-32{right:8rem}.right-4{right:1rem}.right-44{right:11rem}.right-5{right:1.25rem}.right-6{right:1.5rem}.right-8{right:2rem}.right-9{right:2.25rem}.right-\[-0\.18rem\]{right:-.18rem}.right-\[-0\.25rem\]{right:-.25rem}.right-\[170px\]{right:170px}.right-\[200px\]{right:200px}.right-\[217px\]{right:217px}.right-\[264px\]{right:264px}.right-\[356px\]{right:356px}.right-\[47px\]{right:47px}.top-0{top:0}.top-1{top:.25rem}.top-1\.5{top:.375rem}.top-1\/2{top:50%}.top-12{top:3rem}.top-16{top:4rem}.top-2{top:.5rem}.top-2\.5{top:.625rem}.top-20{top:5rem}.top-24{top:6rem}.top-3{top:.75rem}.top-3\.5{top:.875rem}.top-32{top:8rem}.top-4{top:1rem}.top-40{top:10rem}.top-5{top:1.25rem}.top-56{top:14rem}.top-6{top:1.5rem}.top-8{top:2rem}.top-\[28px\]{top:28px}.top-auto{top:auto}.top-full{top:100%}.-z-1{z-index:-1}.-z-10{z-index:-10}.z-0{z-index:0}.z-1{z-index:1}.z-10{z-index:10}.z-2{z-index:2}.z-20{z-index:20}.z-30{z-index:30}.z-40{z-index:40}.z-5{z-index:5}.z-50{z-index:50}.z-\[-1\]{z-index:-1}.order-1{order:1}.order-2{order:2}.order-3{order:3}.order-first{order:-9999}.order-last{order:9999}.col-span-1{grid-column:span 1 / span 1}.col-span-12{grid-column:span 12 / span 12}.col-span-2{grid-column:span 2 / span 2}.col-span-3{grid-column:span 3 / span 3}.col-span-4{grid-column:span 4 / span 4}.col-span-5{grid-column:span 5 / span 5}.col-span-6{grid-column:span 6 / span 6}.col-span-8{grid-column:span 8 / span 8}.col-span-9{grid-column:span 9 / span 9}.col-span-full{grid-column:1 / -1}.row-span-1{grid-row:span 1 / span 1}.float-left{float:left}.\!m-0{margin:0!important}.m-0{margin:0}.m-11{margin:2.75rem}.m-2{margin:.5rem}.m-4{margin:1rem}.m-auto{margin:auto}.\!my-2{margin-top:.5rem!important;margin-bottom:.5rem!important}.\!my-3{margin-top:.75rem!important;margin-bottom:.75rem!important}.\!my-3\.5{margin-top:.875rem!important;margin-bottom:.875rem!important}.\!my-6{margin-top:1.5rem!important;margin-bottom:1.5rem!important}.-mx-1{margin-left:-.25rem;margin-right:-.25rem}.-mx-16{margin-left:-4rem;margin-right:-4rem}.-mx-2{margin-left:-.5rem;margin-right:-.5rem}.-mx-2\.5{margin-left:-.625rem;margin-right:-.625rem}.-mx-3{margin-left:-.75rem;margin-right:-.75rem}.-mx-4{margin-left:-1rem;margin-right:-1rem}.-mx-5{margin-left:-1.25rem;margin-right:-1.25rem}.-mx-6{margin-left:-1.5rem;margin-right:-1.5rem}.-mx-\[2px\]{margin-left:-2px;margin-right:-2px}.-my-2{margin-top:-.5rem;margin-bottom:-.5rem}.-my-\[10px\]{margin-top:-10px;margin-bottom:-10px}.mx-0{margin-left:0;margin-right:0}.mx-0\.5{margin-left:.125rem;margin-right:.125rem}.mx-1{margin-left:.25rem;margin-right:.25rem}.mx-1\.5{margin-left:.375rem;margin-right:.375rem}.mx-14{margin-left:3.5rem;margin-right:3.5rem}.mx-2{margin-left:.5rem;margin-right:.5rem}.mx-3{margin-left:.75rem;margin-right:.75rem}.mx-4{margin-left:1rem;margin-right:1rem}.mx-6{margin-left:1.5rem;margin-right:1.5rem}.mx-auto{margin-left:auto;margin-right:auto}.mx-px{margin-left:1px;margin-right:1px}.my-0{margin-top:0;margin-bottom:0}.my-0\.5{margin-top:.125rem;margin-bottom:.125rem}.my-1{margin-top:.25rem;margin-bottom:.25rem}.my-1\.5{margin-top:.375rem;margin-bottom:.375rem}.my-12{margin-top:3rem;margin-bottom:3rem}.my-2{margin-top:.5rem;margin-bottom:.5rem}.my-3{margin-top:.75rem;margin-bottom:.75rem}.my-4{margin-top:1rem;margin-bottom:1rem}.my-6{margin-top:1.5rem;margin-bottom:1.5rem}.my-\[2px\]{margin-top:2px;margin-bottom:2px}.my-auto{margin-top:auto;margin-bottom:auto}.\!mb-0{margin-bottom:0!important}.\!mb-10{margin-bottom:2.5rem!important}.\!mb-2{margin-bottom:.5rem!important}.\!ml-auto{margin-left:auto!important}.\!mr-0{margin-right:0!important}.\!mr-0\.5{margin-right:.125rem!important}.\!mr-1{margin-right:.25rem!important}.\!mr-1\.5{margin-right:.375rem!important}.\!mt-0{margin-top:0!important}.\!mt-16{margin-top:4rem!important}.\!mt-2{margin-top:.5rem!important}.\!mt-20{margin-top:5rem!important}.\!mt-3{margin-top:.75rem!important}.\!mt-3\.5{margin-top:.875rem!important}.\!mt-4{margin-top:1rem!important}.\!mt-6{margin-top:1.5rem!important}.\!mt-auto{margin-top:auto!important}.-mb-0{margin-bottom:-0px}.-mb-0\.5{margin-bottom:-.125rem}.-mb-1{margin-bottom:-.25rem}.-mb-2{margin-bottom:-.5rem}.-mb-3{margin-bottom:-.75rem}.-mb-3\.5{margin-bottom:-.875rem}.-mb-6{margin-bottom:-1.5rem}.-mb-\[1px\],.-mb-px{margin-bottom:-1px}.-ml-0{margin-left:-0px}.-ml-0\.5{margin-left:-.125rem}.-ml-1{margin-left:-.25rem}.-ml-1\.5{margin-left:-.375rem}.-ml-2{margin-left:-.5rem}.-ml-2\.5{margin-left:-.625rem}.-ml-3{margin-left:-.75rem}.-ml-4{margin-left:-1rem}.-ml-6{margin-left:-1.5rem}.-ml-\[4\.3rem\]{margin-left:-4.3rem}.-ml-px{margin-left:-1px}.-mr-0{margin-right:-0px}.-mr-0\.5{margin-right:-.125rem}.-mr-1{margin-right:-.25rem}.-mr-1\.5{margin-right:-.375rem}.-mr-2{margin-right:-.5rem}.-mr-\[0\.115rem\]{margin-right:-.115rem}.-mr-\[0\.1rem\]{margin-right:-.1rem}.-mr-\[2\.5px\]{margin-right:-2.5px}.-mt-0{margin-top:-0px}.-mt-0\.5{margin-top:-.125rem}.-mt-1{margin-top:-.25rem}.-mt-1\.5{margin-top:-.375rem}.-mt-12{margin-top:-3rem}.-mt-16{margin-top:-4rem}.-mt-2{margin-top:-.5rem}.-mt-3{margin-top:-.75rem}.-mt-36{margin-top:-9rem}.-mt-4{margin-top:-1rem}.-mt-5{margin-top:-1.25rem}.-mt-6{margin-top:-1.5rem}.-mt-8{margin-top:-2rem}.-mt-\[1\.60rem\]{margin-top:-1.6rem}.-mt-px{margin-top:-1px}.mb-0{margin-bottom:0}.mb-0\.5{margin-bottom:.125rem}.mb-1{margin-bottom:.25rem}.mb-1\.5{margin-bottom:.375rem}.mb-10{margin-bottom:2.5rem}.mb-12{margin-bottom:3rem}.mb-14{margin-bottom:3.5rem}.mb-16{margin-bottom:4rem}.mb-2{margin-bottom:.5rem}.mb-2\.5{margin-bottom:.625rem}.mb-20{margin-bottom:5rem}.mb-24{margin-bottom:6rem}.mb-28{margin-bottom:7rem}.mb-3{margin-bottom:.75rem}.mb-3\.5{margin-bottom:.875rem}.mb-32{margin-bottom:8rem}.mb-4{margin-bottom:1rem}.mb-40{margin-bottom:10rem}.mb-5{margin-bottom:1.25rem}.mb-6{margin-bottom:1.5rem}.mb-7{margin-bottom:1.75rem}.mb-8{margin-bottom:2rem}.mb-auto{margin-bottom:auto}.mb-px{margin-bottom:1px}.ml-0{margin-left:0}.ml-0\.5{margin-left:.125rem}.ml-1{margin-left:.25rem}.ml-1\.5{margin-left:.375rem}.ml-2{margin-left:.5rem}.ml-2\.5{margin-left:.625rem}.ml-20{margin-left:5rem}.ml-3{margin-left:.75rem}.ml-4{margin-left:1rem}.ml-5{margin-left:1.25rem}.ml-6{margin-left:1.5rem}.ml-7{margin-left:1.75rem}.ml-8{margin-left:2rem}.ml-\[-0\.475rem\]{margin-left:-.475rem}.ml-\[1\.38rem\]{margin-left:1.38rem}.ml-\[calc\(\.5rem-1px\)\]{margin-left:calc(.5rem - 1px)}.ml-auto{margin-left:auto}.ml-px{margin-left:1px}.mr-0{margin-right:0}.mr-0\.5{margin-right:.125rem}.mr-1{margin-right:.25rem}.mr-1\.5{margin-right:.375rem}.mr-2{margin-right:.5rem}.mr-2\.5{margin-right:.625rem}.mr-3{margin-right:.75rem}.mr-3\.5{margin-right:.875rem}.mr-4{margin-right:1rem}.mr-5{margin-right:1.25rem}.mr-6{margin-right:1.5rem}.mr-7{margin-right:1.75rem}.mr-8{margin-right:2rem}.mr-\[3px\]{margin-right:3px}.mr-auto{margin-right:auto}.mr-px{margin-right:1px}.mt-0{margin-top:0}.mt-0\.5{margin-top:.125rem}.mt-1{margin-top:.25rem}.mt-1\.5{margin-top:.375rem}.mt-10{margin-top:2.5rem}.mt-12{margin-top:3rem}.mt-14{margin-top:3.5rem}.mt-16{margin-top:4rem}.mt-2{margin-top:.5rem}.mt-2\.5{margin-top:.625rem}.mt-3{margin-top:.75rem}.mt-3\.5{margin-top:.875rem}.mt-4{margin-top:1rem}.mt-5{margin-top:1.25rem}.mt-6{margin-top:1.5rem}.mt-7{margin-top:1.75rem}.mt-8{margin-top:2rem}.mt-\[-12\.5px\]{margin-top:-12.5px}.mt-\[3px\]{margin-top:3px}.mt-auto{margin-top:auto}.\!line-clamp-4{overflow:hidden!important;display:-webkit-box!important;-webkit-box-orient:vertical!important;-webkit-line-clamp:4!important}.line-clamp-1{overflow:hidden;display:-webkit-box;-webkit-box-orient:vertical;-webkit-line-clamp:1}.line-clamp-2{overflow:hidden;display:-webkit-box;-webkit-box-orient:vertical;-webkit-line-clamp:2}.line-clamp-3{overflow:hidden;display:-webkit-box;-webkit-box-orient:vertical;-webkit-line-clamp:3}.line-clamp-4{overflow:hidden;display:-webkit-box;-webkit-box-orient:vertical;-webkit-line-clamp:4}.line-clamp-5{overflow:hidden;display:-webkit-box;-webkit-box-orient:vertical;-webkit-line-clamp:5}.line-clamp-6,.line-clamp-\[6\]{overflow:hidden;display:-webkit-box;-webkit-box-orient:vertical;-webkit-line-clamp:6}.line-clamp-\[8\]{overflow:hidden;display:-webkit-box;-webkit-box-orient:vertical;-webkit-line-clamp:8}.line-clamp-none{overflow:visible;display:block;-webkit-box-orient:horizontal;-webkit-line-clamp:none}.\!block{display:block!important}.block{display:block}.inline-block{display:inline-block}.inline{display:inline}.flex{display:flex}.inline-flex{display:inline-flex}.table{display:table}.table-row{display:table-row}.grid{display:grid}.contents{display:contents}.\!hidden{display:none!important}.hidden{display:none}.aspect-1{aspect-ratio:1}.aspect-\[1\.91\/1\]{aspect-ratio:1.91/1}.aspect-\[210\/297\]{aspect-ratio:210/297}.\!size-3{width:.75rem!important;height:.75rem!important}.\!size-6{width:1.5rem!important;height:1.5rem!important}.size-1{width:.25rem;height:.25rem}.size-1\.5{width:.375rem;height:.375rem}.size-10{width:2.5rem;height:2.5rem}.size-11{width:2.75rem;height:2.75rem}.size-2{width:.5rem;height:.5rem}.size-2\.5{width:.625rem;height:.625rem}.size-20{width:5rem;height:5rem}.size-3{width:.75rem;height:.75rem}.size-3\.5{width:.875rem;height:.875rem}.size-36{width:9rem;height:9rem}.size-4{width:1rem;height:1rem}.size-44{width:11rem;height:11rem}.size-48{width:12rem;height:12rem}.size-5{width:1.25rem;height:1.25rem}.size-6{width:1.5rem;height:1.5rem}.size-7{width:1.75rem;height:1.75rem}.size-8{width:2rem;height:2rem}.size-9{width:2.25rem;height:2.25rem}.size-\[28px\]{width:28px;height:28px}.size-full{width:100%;height:100%}.\!h-10{height:2.5rem!important}.\!h-2{height:.5rem!important}.\!h-2\.5{height:.625rem!important}.\!h-3{height:.75rem!important}.\!h-36{height:9rem!important}.\!h-\[0\.73rem\]{height:.73rem!important}.\!h-\[0\.8rem\]{height:.8rem!important}.\!h-\[15\.5px\]{height:15.5px!important}.\!h-\[28px\]{height:28px!important}.h-0{height:0px}.h-0\.5{height:.125rem}.h-1{height:.25rem}.h-1\.5{height:.375rem}.h-1\/2{height:50%}.h-1\/3{height:33.333333%}.h-10{height:2.5rem}.h-11{height:2.75rem}.h-12{height:3rem}.h-14{height:3.5rem}.h-16{height:4rem}.h-2{height:.5rem}.h-2\.5{height:.625rem}.h-2\/3{height:66.666667%}.h-20{height:5rem}.h-24{height:6rem}.h-28{height:7rem}.h-3{height:.75rem}.h-3\.5{height:.875rem}.h-32{height:8rem}.h-36{height:9rem}.h-4{height:1rem}.h-40{height:10rem}.h-44{height:11rem}.h-48{height:12rem}.h-5{height:1.25rem}.h-52{height:13rem}.h-56{height:14rem}.h-6{height:1.5rem}.h-64{height:16rem}.h-7{height:1.75rem}.h-72{height:18rem}.h-8{height:2rem}.h-80{height:20rem}.h-9{height:2.25rem}.h-96{height:24rem}.h-\[\.9rem\]{height:.9rem}.h-\[0\.05rem\]{height:.05rem}.h-\[0\.4rem\]{height:.4rem}.h-\[0\.73rem\]{height:.73rem}.h-\[1\.38rem\]{height:1.38rem}.h-\[100px\]{height:100px}.h-\[13px\]{height:13px}.h-\[15\.5px\]{height:15.5px}.h-\[1px\]{height:1px}.h-\[200px\]{height:200px}.h-\[22px\]{height:22px}.h-\[250px\]{height:250px}.h-\[25px\]{height:25px}.h-\[28px\]{height:28px}.h-\[300px\]{height:300px}.h-\[38px\]{height:38px}.h-\[390px\]{height:390px}.h-\[3px\]{height:3px}.h-\[4\.4rem\]{height:4.4rem}.h-\[4\.5rem\]{height:4.5rem}.h-\[400px\]{height:400px}.h-\[40px\]{height:40px}.h-\[450px\]{height:450px}.h-\[50px\]{height:50px}.h-\[60\%\]{height:60%}.h-\[650px\]{height:650px}.h-\[800px\]{height:800px}.h-\[80px\]{height:80px}.h-\[92px\]{height:92px}.h-\[calc\(100dvh\)\]{height:100dvh}.h-\[calc\(100dvh-4rem-1px\)\]{height:calc(100dvh - 4rem - 1px)}.h-auto{height:auto}.h-dvh{height:100dvh}.h-full{height:100%}.h-min{height:-moz-min-content;height:min-content}.h-px{height:1px}.h-screen{height:100vh}.\!max-h-\[500px\]{max-height:500px!important}.\!max-h-\[calc\(100vh-300px\)\]{max-height:calc(100vh - 300px)!important}.\!max-h-\[calc\(100vh-350px\)\]{max-height:calc(100vh - 350px)!important}.max-h-12{max-height:3rem}.max-h-24{max-height:6rem}.max-h-36{max-height:9rem}.max-h-44{max-height:11rem}.max-h-48{max-height:12rem}.max-h-56{max-height:14rem}.max-h-64{max-height:16rem}.max-h-96{max-height:24rem}.max-h-\[1480px\]{max-height:1480px}.max-h-\[2\.25rem\]{max-height:2.25rem}.max-h-\[2lh\]{max-height:2lh}.max-h-\[300px\]{max-height:300px}.max-h-\[30rem\]{max-height:30rem}.max-h-\[338px\]{max-height:338px}.max-h-\[340px\]{max-height:340px}.max-h-\[3lh\]{max-height:3lh}.max-h-\[400px\]{max-height:400px}.max-h-\[500px\]{max-height:500px}.max-h-\[550px\]{max-height:550px}.max-h-\[8\.25rem\]{max-height:8.25rem}.max-h-\[8lh\]{max-height:8lh}.max-h-\[calc\(100\%-160px\)\]{max-height:calc(100% - 160px)}.max-h-\[calc\(100dvh-183px\)\]{max-height:calc(100dvh - 183px)}.max-h-\[calc\(100dvh-216px\)\]{max-height:calc(100dvh - 216px)}.max-h-\[calc\(100vh-100px\)\]{max-height:calc(100vh - 100px)}.max-h-\[calc\(100vh-10rem\)\]{max-height:calc(100vh - 10rem)}.max-h-\[calc\(100vh-12rem\)\]{max-height:calc(100vh - 12rem)}.max-h-full{max-height:100%}.max-h-screen{max-height:100vh}.min-h-0{min-height:0px}.min-h-64{min-height:16rem}.min-h-8{min-height:2rem}.min-h-\[100px\]{min-height:100px}.min-h-\[140px\]{min-height:140px}.min-h-\[144px\]{min-height:144px}.min-h-\[150px\]{min-height:150px}.min-h-\[15rem\]{min-height:15rem}.min-h-\[175px\]{min-height:175px}.min-h-\[18vh\]{min-height:18vh}.min-h-\[220px\]{min-height:220px}.min-h-\[350px\]{min-height:350px}.min-h-\[42px\]{min-height:42px}.min-h-\[450px\]{min-height:450px}.min-h-\[80px\]{min-height:80px}.min-h-\[8rem\]{min-height:8rem}.min-h-\[calc\(100dvh-4rem-1px\)\]{min-height:calc(100dvh - 4rem - 1px)}.min-h-screen{min-height:100vh}.\!w-10{width:2.5rem!important}.\!w-12{width:3rem!important}.\!w-16{width:4rem!important}.\!w-2{width:.5rem!important}.\!w-2\.5{width:.625rem!important}.\!w-20{width:5rem!important}.\!w-3{width:.75rem!important}.\!w-32{width:8rem!important}.\!w-52{width:13rem!important}.\!w-56{width:14rem!important}.\!w-64{width:16rem!important}.\!w-96{width:24rem!important}.\!w-\[0\.73rem\]{width:.73rem!important}.\!w-\[0\.8rem\]{width:.8rem!important}.\!w-\[15\.5px\]{width:15.5px!important}.\!w-\[500px\]{width:500px!important}.\!w-auto{width:auto!important}.w-0{width:0px}.w-0\.5{width:.125rem}.w-1{width:.25rem}.w-1\.5{width:.375rem}.w-1\/2{width:50%}.w-10{width:2.5rem}.w-11{width:2.75rem}.w-11\/12{width:91.666667%}.w-12{width:3rem}.w-14{width:3.5rem}.w-16{width:4rem}.w-2{width:.5rem}.w-2\.5{width:.625rem}.w-2\/3{width:66.666667%}.w-20{width:5rem}.w-24{width:6rem}.w-28{width:7rem}.w-3{width:.75rem}.w-3\.5{width:.875rem}.w-3\/5{width:60%}.w-32{width:8rem}.w-36{width:9rem}.w-4{width:1rem}.w-40{width:10rem}.w-44{width:11rem}.w-48{width:12rem}.w-5{width:1.25rem}.w-5\/6{width:83.333333%}.w-52{width:13rem}.w-56{width:14rem}.w-6{width:1.5rem}.w-60{width:15rem}.w-64{width:16rem}.w-7{width:1.75rem}.w-72{width:18rem}.w-8{width:2rem}.w-80{width:20rem}.w-9{width:2.25rem}.w-96{width:24rem}.w-\[\.9rem\]{width:.9rem}.w-\[0\.73rem\]{width:.73rem}.w-\[0\.8rem\]{width:.8rem}.w-\[1\.38rem\]{width:1.38rem}.w-\[13px\]{width:13px}.w-\[15\.5px\]{width:15.5px}.w-\[150\%\]{width:150%}.w-\[150px\]{width:150px}.w-\[19px\]{width:19px}.w-\[200\%\]{width:200%}.w-\[200px\]{width:200px}.w-\[20rem\]{width:20rem}.w-\[250px\]{width:250px}.w-\[270px\]{width:270px}.w-\[275px\]{width:275px}.w-\[28px\]{width:28px}.w-\[38px\]{width:38px}.w-\[400px\]{width:400px}.w-\[50\%\]{width:50%}.w-\[50px\]{width:50px}.w-\[550px\]{width:550px}.w-\[672px\]{width:672px}.w-\[800px\]{width:800px}.w-\[9\.24rem\]{width:9.24rem}.w-\[90dvw\]{width:90dvw}.w-\[90px\]{width:90px}.w-\[calc\(100dvw-2\*0\.5rem\)\]{width:calc(100dvw - 1rem)}.w-auto{width:auto}.w-fit{width:-moz-fit-content;width:fit-content}.w-full{width:100%}.w-max{width:-moz-max-content;width:max-content}.w-min{width:-moz-min-content;width:min-content}.w-px{width:1px}.w-screen{width:100vw}.\!min-w-\[120px\]{min-width:120px!important}.min-w-0{min-width:0px}.min-w-10{min-width:2.5rem}.min-w-24{min-width:6rem}.min-w-5{min-width:1.25rem}.min-w-\[11rem\]{min-width:11rem}.min-w-\[1rem\]{min-width:1rem}.min-w-\[23rem\]{min-width:23rem}.min-w-\[275px\]{min-width:275px}.min-w-\[2px\]{min-width:2px}.min-w-\[2rem\]{min-width:2rem}.min-w-\[3rem\]{min-width:3rem}.min-w-\[50\%\]{min-width:50%}.min-w-\[5rem\]{min-width:5rem}.min-w-fit{min-width:-moz-fit-content;min-width:fit-content}.min-w-full{min-width:100%}.min-w-max{min-width:-moz-max-content;min-width:max-content}.\!max-w-full{max-width:100%!important}.\!max-w-lg{max-width:32rem!important}.max-w-2xl{max-width:42rem}.max-w-3xl{max-width:48rem}.max-w-4xl{max-width:56rem}.max-w-56{max-width:14rem}.max-w-5xl{max-width:64rem}.max-w-64{max-width:16rem}.max-w-6xl{max-width:72rem}.max-w-7xl{max-width:80rem}.max-w-96{max-width:24rem}.max-w-\[100dvw\]{max-width:100dvw}.max-w-\[10rem\]{max-width:10rem}.max-w-\[1360px\]{max-width:1360px}.max-w-\[15rem\]{max-width:15rem}.max-w-\[175px\]{max-width:175px}.max-w-\[200px\]{max-width:200px}.max-w-\[260px\]{max-width:260px}.max-w-\[350px\]{max-width:350px}.max-w-\[6rem\]{max-width:6rem}.max-w-\[80dvw\]{max-width:80dvw}.max-w-\[85dvw\]{max-width:85dvw}.max-w-\[93\%\]{max-width:93%}.max-w-full{max-width:100%}.max-w-lg{max-width:32rem}.max-w-max{max-width:-moz-max-content;max-width:max-content}.max-w-md{max-width:28rem}.max-w-prose{max-width:65ch}.max-w-sm{max-width:24rem}.max-w-xl{max-width:36rem}.max-w-xs{max-width:20rem}.flex-1{flex:1 1 0%}.flex-auto{flex:1 1 auto}.flex-none{flex:none}.flex-shrink-0,.shrink-0{flex-shrink:0}.flex-grow{flex-grow:1}.flex-grow-0{flex-grow:0}.grow{flex-grow:1}.basis-1\/2{flex-basis:50%}.basis-2\/3{flex-basis:66.666667%}.basis-auto{flex-basis:auto}.table-auto{table-layout:auto}.border-collapse{border-collapse:collapse}.origin-bottom-left{transform-origin:bottom left}.origin-bottom-right{transform-origin:bottom right}.origin-center{transform-origin:center}.origin-top-right{transform-origin:top right}.-translate-x-0{--tw-translate-x: -0px;transform:translate(var(--tw-translate-x),var(--tw-translate-y)) rotate(var(--tw-rotate)) skew(var(--tw-skew-x)) skewY(var(--tw-skew-y)) scaleX(var(--tw-scale-x)) scaleY(var(--tw-scale-y))}.-translate-x-0\.5{--tw-translate-x: -.125rem;transform:translate(var(--tw-translate-x),var(--tw-translate-y)) rotate(var(--tw-rotate)) skew(var(--tw-skew-x)) skewY(var(--tw-skew-y)) scaleX(var(--tw-scale-x)) scaleY(var(--tw-scale-y))}.-translate-x-1\/2{--tw-translate-x: -50%;transform:translate(var(--tw-translate-x),var(--tw-translate-y)) rotate(var(--tw-rotate)) skew(var(--tw-skew-x)) skewY(var(--tw-skew-y)) scaleX(var(--tw-scale-x)) scaleY(var(--tw-scale-y))}.-translate-x-1\/4{--tw-translate-x: -25%;transform:translate(var(--tw-translate-x),var(--tw-translate-y)) rotate(var(--tw-rotate)) skew(var(--tw-skew-x)) skewY(var(--tw-skew-y)) scaleX(var(--tw-scale-x)) scaleY(var(--tw-scale-y))}.-translate-x-24{--tw-translate-x: -6rem;transform:translate(var(--tw-translate-x),var(--tw-translate-y)) rotate(var(--tw-rotate)) skew(var(--tw-skew-x)) skewY(var(--tw-skew-y)) scaleX(var(--tw-scale-x)) scaleY(var(--tw-scale-y))}.-translate-x-3{--tw-translate-x: -.75rem;transform:translate(var(--tw-translate-x),var(--tw-translate-y)) rotate(var(--tw-rotate)) skew(var(--tw-skew-x)) skewY(var(--tw-skew-y)) scaleX(var(--tw-scale-x)) scaleY(var(--tw-scale-y))}.-translate-x-full{--tw-translate-x: -100%;transform:translate(var(--tw-translate-x),var(--tw-translate-y)) rotate(var(--tw-rotate)) skew(var(--tw-skew-x)) skewY(var(--tw-skew-y)) scaleX(var(--tw-scale-x)) scaleY(var(--tw-scale-y))}.-translate-x-px{--tw-translate-x: -1px;transform:translate(var(--tw-translate-x),var(--tw-translate-y)) rotate(var(--tw-rotate)) skew(var(--tw-skew-x)) skewY(var(--tw-skew-y)) scaleX(var(--tw-scale-x)) scaleY(var(--tw-scale-y))}.-translate-y-0{--tw-translate-y: -0px;transform:translate(var(--tw-translate-x),var(--tw-translate-y)) rotate(var(--tw-rotate)) skew(var(--tw-skew-x)) skewY(var(--tw-skew-y)) scaleX(var(--tw-scale-x)) scaleY(var(--tw-scale-y))}.-translate-y-0\.5{--tw-translate-y: -.125rem;transform:translate(var(--tw-translate-x),var(--tw-translate-y)) rotate(var(--tw-rotate)) skew(var(--tw-skew-x)) skewY(var(--tw-skew-y)) scaleX(var(--tw-scale-x)) scaleY(var(--tw-scale-y))}.-translate-y-1{--tw-translate-y: -.25rem;transform:translate(var(--tw-translate-x),var(--tw-translate-y)) rotate(var(--tw-rotate)) skew(var(--tw-skew-x)) skewY(var(--tw-skew-y)) scaleX(var(--tw-scale-x)) scaleY(var(--tw-scale-y))}.-translate-y-1\/2{--tw-translate-y: -50%;transform:translate(var(--tw-translate-x),var(--tw-translate-y)) rotate(var(--tw-rotate)) skew(var(--tw-skew-x)) skewY(var(--tw-skew-y)) scaleX(var(--tw-scale-x)) scaleY(var(--tw-scale-y))}.-translate-y-1\/4{--tw-translate-y: -25%;transform:translate(var(--tw-translate-x),var(--tw-translate-y)) rotate(var(--tw-rotate)) skew(var(--tw-skew-x)) skewY(var(--tw-skew-y)) scaleX(var(--tw-scale-x)) scaleY(var(--tw-scale-y))}.-translate-y-2{--tw-translate-y: -.5rem;transform:translate(var(--tw-translate-x),var(--tw-translate-y)) rotate(var(--tw-rotate)) skew(var(--tw-skew-x)) skewY(var(--tw-skew-y)) scaleX(var(--tw-scale-x)) scaleY(var(--tw-scale-y))}.-translate-y-20{--tw-translate-y: -5rem;transform:translate(var(--tw-translate-x),var(--tw-translate-y)) rotate(var(--tw-rotate)) skew(var(--tw-skew-x)) skewY(var(--tw-skew-y)) scaleX(var(--tw-scale-x)) scaleY(var(--tw-scale-y))}.-translate-y-3{--tw-translate-y: -.75rem;transform:translate(var(--tw-translate-x),var(--tw-translate-y)) rotate(var(--tw-rotate)) skew(var(--tw-skew-x)) skewY(var(--tw-skew-y)) scaleX(var(--tw-scale-x)) scaleY(var(--tw-scale-y))}.-translate-y-6{--tw-translate-y: -1.5rem;transform:translate(var(--tw-translate-x),var(--tw-translate-y)) rotate(var(--tw-rotate)) skew(var(--tw-skew-x)) skewY(var(--tw-skew-y)) scaleX(var(--tw-scale-x)) scaleY(var(--tw-scale-y))}.-translate-y-\[3px\]{--tw-translate-y: -3px;transform:translate(var(--tw-translate-x),var(--tw-translate-y)) rotate(var(--tw-rotate)) skew(var(--tw-skew-x)) skewY(var(--tw-skew-y)) scaleX(var(--tw-scale-x)) scaleY(var(--tw-scale-y))}.-translate-y-px{--tw-translate-y: -1px;transform:translate(var(--tw-translate-x),var(--tw-translate-y)) rotate(var(--tw-rotate)) skew(var(--tw-skew-x)) skewY(var(--tw-skew-y)) scaleX(var(--tw-scale-x)) scaleY(var(--tw-scale-y))}.translate-x-0{--tw-translate-x: 0px;transform:translate(var(--tw-translate-x),var(--tw-translate-y)) rotate(var(--tw-rotate)) skew(var(--tw-skew-x)) skewY(var(--tw-skew-y)) scaleX(var(--tw-scale-x)) scaleY(var(--tw-scale-y))}.translate-x-0\.5{--tw-translate-x: .125rem;transform:translate(var(--tw-translate-x),var(--tw-translate-y)) rotate(var(--tw-rotate)) skew(var(--tw-skew-x)) skewY(var(--tw-skew-y)) scaleX(var(--tw-scale-x)) scaleY(var(--tw-scale-y))}.translate-x-1\/2{--tw-translate-x: 50%;transform:translate(var(--tw-translate-x),var(--tw-translate-y)) rotate(var(--tw-rotate)) skew(var(--tw-skew-x)) skewY(var(--tw-skew-y)) scaleX(var(--tw-scale-x)) scaleY(var(--tw-scale-y))}.translate-x-16{--tw-translate-x: 4rem;transform:translate(var(--tw-translate-x),var(--tw-translate-y)) rotate(var(--tw-rotate)) skew(var(--tw-skew-x)) skewY(var(--tw-skew-y)) scaleX(var(--tw-scale-x)) scaleY(var(--tw-scale-y))}.translate-x-3{--tw-translate-x: .75rem;transform:translate(var(--tw-translate-x),var(--tw-translate-y)) rotate(var(--tw-rotate)) skew(var(--tw-skew-x)) skewY(var(--tw-skew-y)) scaleX(var(--tw-scale-x)) scaleY(var(--tw-scale-y))}.translate-x-3\.5{--tw-translate-x: .875rem;transform:translate(var(--tw-translate-x),var(--tw-translate-y)) rotate(var(--tw-rotate)) skew(var(--tw-skew-x)) skewY(var(--tw-skew-y)) scaleX(var(--tw-scale-x)) scaleY(var(--tw-scale-y))}.translate-x-\[2px\]{--tw-translate-x: 2px;transform:translate(var(--tw-translate-x),var(--tw-translate-y)) rotate(var(--tw-rotate)) skew(var(--tw-skew-x)) skewY(var(--tw-skew-y)) scaleX(var(--tw-scale-x)) scaleY(var(--tw-scale-y))}.translate-x-px{--tw-translate-x: 1px;transform:translate(var(--tw-translate-x),var(--tw-translate-y)) rotate(var(--tw-rotate)) skew(var(--tw-skew-x)) skewY(var(--tw-skew-y)) scaleX(var(--tw-scale-x)) scaleY(var(--tw-scale-y))}.translate-y-0{--tw-translate-y: 0px;transform:translate(var(--tw-translate-x),var(--tw-translate-y)) rotate(var(--tw-rotate)) skew(var(--tw-skew-x)) skewY(var(--tw-skew-y)) scaleX(var(--tw-scale-x)) scaleY(var(--tw-scale-y))}.translate-y-0\.5{--tw-translate-y: .125rem;transform:translate(var(--tw-translate-x),var(--tw-translate-y)) rotate(var(--tw-rotate)) skew(var(--tw-skew-x)) skewY(var(--tw-skew-y)) scaleX(var(--tw-scale-x)) scaleY(var(--tw-scale-y))}.translate-y-1{--tw-translate-y: .25rem;transform:translate(var(--tw-translate-x),var(--tw-translate-y)) rotate(var(--tw-rotate)) skew(var(--tw-skew-x)) skewY(var(--tw-skew-y)) scaleX(var(--tw-scale-x)) scaleY(var(--tw-scale-y))}.translate-y-1\.5{--tw-translate-y: .375rem;transform:translate(var(--tw-translate-x),var(--tw-translate-y)) rotate(var(--tw-rotate)) skew(var(--tw-skew-x)) skewY(var(--tw-skew-y)) scaleX(var(--tw-scale-x)) scaleY(var(--tw-scale-y))}.translate-y-1\/2{--tw-translate-y: 50%;transform:translate(var(--tw-translate-x),var(--tw-translate-y)) rotate(var(--tw-rotate)) skew(var(--tw-skew-x)) skewY(var(--tw-skew-y)) scaleX(var(--tw-scale-x)) scaleY(var(--tw-scale-y))}.translate-y-10{--tw-translate-y: 2.5rem;transform:translate(var(--tw-translate-x),var(--tw-translate-y)) rotate(var(--tw-rotate)) skew(var(--tw-skew-x)) skewY(var(--tw-skew-y)) scaleX(var(--tw-scale-x)) scaleY(var(--tw-scale-y))}.translate-y-14{--tw-translate-y: 3.5rem;transform:translate(var(--tw-translate-x),var(--tw-translate-y)) rotate(var(--tw-rotate)) skew(var(--tw-skew-x)) skewY(var(--tw-skew-y)) scaleX(var(--tw-scale-x)) scaleY(var(--tw-scale-y))}.translate-y-16{--tw-translate-y: 4rem;transform:translate(var(--tw-translate-x),var(--tw-translate-y)) rotate(var(--tw-rotate)) skew(var(--tw-skew-x)) skewY(var(--tw-skew-y)) scaleX(var(--tw-scale-x)) scaleY(var(--tw-scale-y))}.translate-y-2{--tw-translate-y: .5rem;transform:translate(var(--tw-translate-x),var(--tw-translate-y)) rotate(var(--tw-rotate)) skew(var(--tw-skew-x)) skewY(var(--tw-skew-y)) scaleX(var(--tw-scale-x)) scaleY(var(--tw-scale-y))}.translate-y-2\.5{--tw-translate-y: .625rem;transform:translate(var(--tw-translate-x),var(--tw-translate-y)) rotate(var(--tw-rotate)) skew(var(--tw-skew-x)) skewY(var(--tw-skew-y)) scaleX(var(--tw-scale-x)) scaleY(var(--tw-scale-y))}.translate-y-\[-2px\]{--tw-translate-y: -2px;transform:translate(var(--tw-translate-x),var(--tw-translate-y)) rotate(var(--tw-rotate)) skew(var(--tw-skew-x)) skewY(var(--tw-skew-y)) scaleX(var(--tw-scale-x)) scaleY(var(--tw-scale-y))}.translate-y-\[1px\]{--tw-translate-y: 1px;transform:translate(var(--tw-translate-x),var(--tw-translate-y)) rotate(var(--tw-rotate)) skew(var(--tw-skew-x)) skewY(var(--tw-skew-y)) scaleX(var(--tw-scale-x)) scaleY(var(--tw-scale-y))}.translate-y-\[2\.5px\]{--tw-translate-y: 2.5px;transform:translate(var(--tw-translate-x),var(--tw-translate-y)) rotate(var(--tw-rotate)) skew(var(--tw-skew-x)) skewY(var(--tw-skew-y)) scaleX(var(--tw-scale-x)) scaleY(var(--tw-scale-y))}.translate-y-px{--tw-translate-y: 1px;transform:translate(var(--tw-translate-x),var(--tw-translate-y)) rotate(var(--tw-rotate)) skew(var(--tw-skew-x)) skewY(var(--tw-skew-y)) scaleX(var(--tw-scale-x)) scaleY(var(--tw-scale-y))}.-rotate-180{--tw-rotate: -180deg;transform:translate(var(--tw-translate-x),var(--tw-translate-y)) rotate(var(--tw-rotate)) skew(var(--tw-skew-x)) skewY(var(--tw-skew-y)) scaleX(var(--tw-scale-x)) scaleY(var(--tw-scale-y))}.-rotate-45{--tw-rotate: -45deg;transform:translate(var(--tw-translate-x),var(--tw-translate-y)) rotate(var(--tw-rotate)) skew(var(--tw-skew-x)) skewY(var(--tw-skew-y)) scaleX(var(--tw-scale-x)) scaleY(var(--tw-scale-y))}.-rotate-90{--tw-rotate: -90deg;transform:translate(var(--tw-translate-x),var(--tw-translate-y)) rotate(var(--tw-rotate)) skew(var(--tw-skew-x)) skewY(var(--tw-skew-y)) scaleX(var(--tw-scale-x)) scaleY(var(--tw-scale-y))}.-rotate-\[0\.7deg\]{--tw-rotate: -.7deg;transform:translate(var(--tw-translate-x),var(--tw-translate-y)) rotate(var(--tw-rotate)) skew(var(--tw-skew-x)) skewY(var(--tw-skew-y)) scaleX(var(--tw-scale-x)) scaleY(var(--tw-scale-y))}.rotate-180{--tw-rotate: 180deg;transform:translate(var(--tw-translate-x),var(--tw-translate-y)) rotate(var(--tw-rotate)) skew(var(--tw-skew-x)) skewY(var(--tw-skew-y)) scaleX(var(--tw-scale-x)) scaleY(var(--tw-scale-y))}.rotate-45{--tw-rotate: 45deg;transform:translate(var(--tw-translate-x),var(--tw-translate-y)) rotate(var(--tw-rotate)) skew(var(--tw-skew-x)) skewY(var(--tw-skew-y)) scaleX(var(--tw-scale-x)) scaleY(var(--tw-scale-y))}.rotate-6{--tw-rotate: 6deg;transform:translate(var(--tw-translate-x),var(--tw-translate-y)) rotate(var(--tw-rotate)) skew(var(--tw-skew-x)) skewY(var(--tw-skew-y)) scaleX(var(--tw-scale-x)) scaleY(var(--tw-scale-y))}.rotate-90{--tw-rotate: 90deg;transform:translate(var(--tw-translate-x),var(--tw-translate-y)) rotate(var(--tw-rotate)) skew(var(--tw-skew-x)) skewY(var(--tw-skew-y)) scaleX(var(--tw-scale-x)) scaleY(var(--tw-scale-y))}.rotate-\[1\.2deg\]{--tw-rotate: 1.2deg;transform:translate(var(--tw-translate-x),var(--tw-translate-y)) rotate(var(--tw-rotate)) skew(var(--tw-skew-x)) skewY(var(--tw-skew-y)) scaleX(var(--tw-scale-x)) scaleY(var(--tw-scale-y))}.-skew-x-12{--tw-skew-x: -12deg;transform:translate(var(--tw-translate-x),var(--tw-translate-y)) rotate(var(--tw-rotate)) skew(var(--tw-skew-x)) skewY(var(--tw-skew-y)) scaleX(var(--tw-scale-x)) scaleY(var(--tw-scale-y))}.-skew-x-6{--tw-skew-x: -6deg;transform:translate(var(--tw-translate-x),var(--tw-translate-y)) rotate(var(--tw-rotate)) skew(var(--tw-skew-x)) skewY(var(--tw-skew-y)) scaleX(var(--tw-scale-x)) scaleY(var(--tw-scale-y))}.-skew-y-1{--tw-skew-y: -1deg;transform:translate(var(--tw-translate-x),var(--tw-translate-y)) rotate(var(--tw-rotate)) skew(var(--tw-skew-x)) skewY(var(--tw-skew-y)) scaleX(var(--tw-scale-x)) scaleY(var(--tw-scale-y))}.-skew-y-3{--tw-skew-y: -3deg;transform:translate(var(--tw-translate-x),var(--tw-translate-y)) rotate(var(--tw-rotate)) skew(var(--tw-skew-x)) skewY(var(--tw-skew-y)) scaleX(var(--tw-scale-x)) scaleY(var(--tw-scale-y))}.scale-0{--tw-scale-x: 0;--tw-scale-y: 0;transform:translate(var(--tw-translate-x),var(--tw-translate-y)) rotate(var(--tw-rotate)) skew(var(--tw-skew-x)) skewY(var(--tw-skew-y)) scaleX(var(--tw-scale-x)) scaleY(var(--tw-scale-y))}.scale-150{--tw-scale-x: 1.5;--tw-scale-y: 1.5;transform:translate(var(--tw-translate-x),var(--tw-translate-y)) rotate(var(--tw-rotate)) skew(var(--tw-skew-x)) skewY(var(--tw-skew-y)) scaleX(var(--tw-scale-x)) scaleY(var(--tw-scale-y))}.scale-50{--tw-scale-x: .5;--tw-scale-y: .5;transform:translate(var(--tw-translate-x),var(--tw-translate-y)) rotate(var(--tw-rotate)) skew(var(--tw-skew-x)) skewY(var(--tw-skew-y)) scaleX(var(--tw-scale-x)) scaleY(var(--tw-scale-y))}.scale-75{--tw-scale-x: .75;--tw-scale-y: .75;transform:translate(var(--tw-translate-x),var(--tw-translate-y)) rotate(var(--tw-rotate)) skew(var(--tw-skew-x)) skewY(var(--tw-skew-y)) scaleX(var(--tw-scale-x)) scaleY(var(--tw-scale-y))}.scale-\[0\.72\]{--tw-scale-x: .72;--tw-scale-y: .72;transform:translate(var(--tw-translate-x),var(--tw-translate-y)) rotate(var(--tw-rotate)) skew(var(--tw-skew-x)) skewY(var(--tw-skew-y)) scaleX(var(--tw-scale-x)) scaleY(var(--tw-scale-y))}.scale-\[0\.82\]{--tw-scale-x: .82;--tw-scale-y: .82;transform:translate(var(--tw-translate-x),var(--tw-translate-y)) rotate(var(--tw-rotate)) skew(var(--tw-skew-x)) skewY(var(--tw-skew-y)) scaleX(var(--tw-scale-x)) scaleY(var(--tw-scale-y))}.scale-x-\[98\%\]{--tw-scale-x: 98%;transform:translate(var(--tw-translate-x),var(--tw-translate-y)) rotate(var(--tw-rotate)) skew(var(--tw-skew-x)) skewY(var(--tw-skew-y)) scaleX(var(--tw-scale-x)) scaleY(var(--tw-scale-y))}.scale-y-\[-1\]{--tw-scale-y: -1;transform:translate(var(--tw-translate-x),var(--tw-translate-y)) rotate(var(--tw-rotate)) skew(var(--tw-skew-x)) skewY(var(--tw-skew-y)) scaleX(var(--tw-scale-x)) scaleY(var(--tw-scale-y))}.transform{transform:translate(var(--tw-translate-x),var(--tw-translate-y)) rotate(var(--tw-rotate)) skew(var(--tw-skew-x)) skewY(var(--tw-skew-y)) scaleX(var(--tw-scale-x)) scaleY(var(--tw-scale-y))}@keyframes pulse{50%{opacity:.5}}.animate-pulse{animation:pulse 2s cubic-bezier(.4,0,.6,1) infinite}.animate-spin{animation:spin 1s linear infinite}.animate-spin-slow-reversed{animation:spin reverse 3s linear infinite}.cursor-\[inherit\]{cursor:inherit}.cursor-default{cursor:default}.cursor-grab{cursor:grab}.cursor-grabbing{cursor:grabbing}.cursor-not-allowed{cursor:not-allowed}.cursor-pointer{cursor:pointer}.cursor-row-resize{cursor:row-resize}.select-none{-webkit-user-select:none;-moz-user-select:none;user-select:none}.select-all{-webkit-user-select:all;-moz-user-select:all;user-select:all}.resize-none{resize:none}.resize-y{resize:vertical}.resize{resize:both}.snap-x{scroll-snap-type:x var(--tw-scroll-snap-strictness)}.snap-mandatory{--tw-scroll-snap-strictness: mandatory}.snap-start{scroll-snap-align:start}.snap-end{scroll-snap-align:end}.snap-always{scroll-snap-stop:always}.scroll-mt-4{scroll-margin-top:1rem}.scroll-mt-6{scroll-margin-top:1.5rem}.scroll-px-4{scroll-padding-left:1rem;scroll-padding-right:1rem}.list-inside{list-style-position:inside}.list-disc{list-style-type:disc}.grid-cols-1{grid-template-columns:repeat(1,minmax(0,1fr))}.grid-cols-12{grid-template-columns:repeat(12,minmax(0,1fr))}.grid-cols-2{grid-template-columns:repeat(2,minmax(0,1fr))}.grid-cols-3{grid-template-columns:repeat(3,minmax(0,1fr))}.grid-cols-4{grid-template-columns:repeat(4,minmax(0,1fr))}.grid-cols-6{grid-template-columns:repeat(6,minmax(0,1fr))}.grid-cols-\[1\.5rem_1fr\]{grid-template-columns:1.5rem 1fr}.grid-cols-\[50px\,1fr\,50px\]{grid-template-columns:50px 1fr 50px}.grid-cols-\[auto_1fr_1fr_auto\]{grid-template-columns:auto 1fr 1fr auto}.grid-rows-1{grid-template-rows:repeat(1,minmax(0,1fr))}.flex-row{flex-direction:row}.flex-row-reverse{flex-direction:row-reverse}.flex-col{flex-direction:column}.flex-col-reverse{flex-direction:column-reverse}.flex-wrap{flex-wrap:wrap}.flex-nowrap{flex-wrap:nowrap}.place-content-center{place-content:center}.place-content-between{place-content:space-between}.place-items-center{place-items:center}.content-start{align-content:flex-start}.\!items-start{align-items:flex-start!important}.items-start{align-items:flex-start}.items-end{align-items:flex-end}.items-center{align-items:center}.items-baseline{align-items:baseline}.items-stretch{align-items:stretch}.\!justify-start{justify-content:flex-start!important}.justify-start{justify-content:flex-start}.justify-end{justify-content:flex-end}.justify-center{justify-content:center}.justify-between{justify-content:space-between}.justify-around{justify-content:space-around}.\!gap-1{gap:.25rem!important}.gap-0{gap:0px}.gap-0\.5{gap:.125rem}.gap-1{gap:.25rem}.gap-1\.5{gap:.375rem}.gap-10{gap:2.5rem}.gap-12{gap:3rem}.gap-14{gap:3.5rem}.gap-2{gap:.5rem}.gap-2\.5{gap:.625rem}.gap-20{gap:5rem}.gap-3{gap:.75rem}.gap-3\.5{gap:.875rem}.gap-4{gap:1rem}.gap-5{gap:1.25rem}.gap-6{gap:1.5rem}.gap-7{gap:1.75rem}.gap-8{gap:2rem}.gap-\[\.19rem\]{gap:.19rem}.gap-\[1px\],.gap-px{gap:1px}.gap-x-0{-moz-column-gap:0px;column-gap:0px}.gap-x-0\.5{-moz-column-gap:.125rem;column-gap:.125rem}.gap-x-1{-moz-column-gap:.25rem;column-gap:.25rem}.gap-x-1\.5{-moz-column-gap:.375rem;column-gap:.375rem}.gap-x-10{-moz-column-gap:2.5rem;column-gap:2.5rem}.gap-x-2{-moz-column-gap:.5rem;column-gap:.5rem}.gap-x-2\.5{-moz-column-gap:.625rem;column-gap:.625rem}.gap-x-24{-moz-column-gap:6rem;column-gap:6rem}.gap-x-3{-moz-column-gap:.75rem;column-gap:.75rem}.gap-x-32{-moz-column-gap:8rem;column-gap:8rem}.gap-x-4{-moz-column-gap:1rem;column-gap:1rem}.gap-x-5{-moz-column-gap:1.25rem;column-gap:1.25rem}.gap-y-0{row-gap:0px}.gap-y-0\.5{row-gap:.125rem}.gap-y-1{row-gap:.25rem}.gap-y-1\.5{row-gap:.375rem}.gap-y-10{row-gap:2.5rem}.gap-y-12{row-gap:3rem}.gap-y-2{row-gap:.5rem}.gap-y-2\.5{row-gap:.625rem}.gap-y-3{row-gap:.75rem}.gap-y-3\.5{row-gap:.875rem}.gap-y-4{row-gap:1rem}.gap-y-5{row-gap:1.25rem}.gap-y-6{row-gap:1.5rem}.gap-y-7{row-gap:1.75rem}.gap-y-8{row-gap:2rem}.\!space-y-1>:not([hidden])~:not([hidden]){--tw-space-y-reverse: 0 !important;margin-top:calc(.25rem * calc(1 - var(--tw-space-y-reverse)))!important;margin-bottom:calc(.25rem * var(--tw-space-y-reverse))!important}.-space-x-1>:not([hidden])~:not([hidden]){--tw-space-x-reverse: 0;margin-right:calc(-.25rem * var(--tw-space-x-reverse));margin-left:calc(-.25rem * calc(1 - var(--tw-space-x-reverse)))}.-space-x-2>:not([hidden])~:not([hidden]){--tw-space-x-reverse: 0;margin-right:calc(-.5rem * var(--tw-space-x-reverse));margin-left:calc(-.5rem * calc(1 - var(--tw-space-x-reverse)))}.space-x-1>:not([hidden])~:not([hidden]){--tw-space-x-reverse: 0;margin-right:calc(.25rem * var(--tw-space-x-reverse));margin-left:calc(.25rem * calc(1 - var(--tw-space-x-reverse)))}.space-x-1\.5>:not([hidden])~:not([hidden]){--tw-space-x-reverse: 0;margin-right:calc(.375rem * var(--tw-space-x-reverse));margin-left:calc(.375rem * calc(1 - var(--tw-space-x-reverse)))}.space-x-2>:not([hidden])~:not([hidden]){--tw-space-x-reverse: 0;margin-right:calc(.5rem * var(--tw-space-x-reverse));margin-left:calc(.5rem * calc(1 - var(--tw-space-x-reverse)))}.space-x-2\.5>:not([hidden])~:not([hidden]){--tw-space-x-reverse: 0;margin-right:calc(.625rem * var(--tw-space-x-reverse));margin-left:calc(.625rem * calc(1 - var(--tw-space-x-reverse)))}.space-x-3>:not([hidden])~:not([hidden]){--tw-space-x-reverse: 0;margin-right:calc(.75rem * var(--tw-space-x-reverse));margin-left:calc(.75rem * calc(1 - var(--tw-space-x-reverse)))}.space-x-3\.5>:not([hidden])~:not([hidden]){--tw-space-x-reverse: 0;margin-right:calc(.875rem * var(--tw-space-x-reverse));margin-left:calc(.875rem * calc(1 - var(--tw-space-x-reverse)))}.space-x-4>:not([hidden])~:not([hidden]){--tw-space-x-reverse: 0;margin-right:calc(1rem * var(--tw-space-x-reverse));margin-left:calc(1rem * calc(1 - var(--tw-space-x-reverse)))}.space-y-0>:not([hidden])~:not([hidden]){--tw-space-y-reverse: 0;margin-top:calc(0px * calc(1 - var(--tw-space-y-reverse)));margin-bottom:calc(0px * var(--tw-space-y-reverse))}.space-y-0\.5>:not([hidden])~:not([hidden]){--tw-space-y-reverse: 0;margin-top:calc(.125rem * calc(1 - var(--tw-space-y-reverse)));margin-bottom:calc(.125rem * var(--tw-space-y-reverse))}.space-y-1>:not([hidden])~:not([hidden]){--tw-space-y-reverse: 0;margin-top:calc(.25rem * calc(1 - var(--tw-space-y-reverse)));margin-bottom:calc(.25rem * var(--tw-space-y-reverse))}.space-y-1\.5>:not([hidden])~:not([hidden]){--tw-space-y-reverse: 0;margin-top:calc(.375rem * calc(1 - var(--tw-space-y-reverse)));margin-bottom:calc(.375rem * var(--tw-space-y-reverse))}.space-y-10>:not([hidden])~:not([hidden]){--tw-space-y-reverse: 0;margin-top:calc(2.5rem * calc(1 - var(--tw-space-y-reverse)));margin-bottom:calc(2.5rem * var(--tw-space-y-reverse))}.space-y-12>:not([hidden])~:not([hidden]){--tw-space-y-reverse: 0;margin-top:calc(3rem * calc(1 - var(--tw-space-y-reverse)));margin-bottom:calc(3rem * var(--tw-space-y-reverse))}.space-y-16>:not([hidden])~:not([hidden]){--tw-space-y-reverse: 0;margin-top:calc(4rem * calc(1 - var(--tw-space-y-reverse)));margin-bottom:calc(4rem * var(--tw-space-y-reverse))}.space-y-2>:not([hidden])~:not([hidden]){--tw-space-y-reverse: 0;margin-top:calc(.5rem * calc(1 - var(--tw-space-y-reverse)));margin-bottom:calc(.5rem * var(--tw-space-y-reverse))}.space-y-2\.5>:not([hidden])~:not([hidden]){--tw-space-y-reverse: 0;margin-top:calc(.625rem * calc(1 - var(--tw-space-y-reverse)));margin-bottom:calc(.625rem * var(--tw-space-y-reverse))}.space-y-3>:not([hidden])~:not([hidden]){--tw-space-y-reverse: 0;margin-top:calc(.75rem * calc(1 - var(--tw-space-y-reverse)));margin-bottom:calc(.75rem * var(--tw-space-y-reverse))}.space-y-3\.5>:not([hidden])~:not([hidden]){--tw-space-y-reverse: 0;margin-top:calc(.875rem * calc(1 - var(--tw-space-y-reverse)));margin-bottom:calc(.875rem * var(--tw-space-y-reverse))}.space-y-4>:not([hidden])~:not([hidden]){--tw-space-y-reverse: 0;margin-top:calc(1rem * calc(1 - var(--tw-space-y-reverse)));margin-bottom:calc(1rem * var(--tw-space-y-reverse))}.space-y-5>:not([hidden])~:not([hidden]){--tw-space-y-reverse: 0;margin-top:calc(1.25rem * calc(1 - var(--tw-space-y-reverse)));margin-bottom:calc(1.25rem * var(--tw-space-y-reverse))}.space-y-6>:not([hidden])~:not([hidden]){--tw-space-y-reverse: 0;margin-top:calc(1.5rem * calc(1 - var(--tw-space-y-reverse)));margin-bottom:calc(1.5rem * var(--tw-space-y-reverse))}.space-y-8>:not([hidden])~:not([hidden]){--tw-space-y-reverse: 0;margin-top:calc(2rem * calc(1 - var(--tw-space-y-reverse)));margin-bottom:calc(2rem * var(--tw-space-y-reverse))}.divide-x>:not([hidden])~:not([hidden]){--tw-divide-x-reverse: 0;border-right-width:calc(1px * var(--tw-divide-x-reverse));border-left-width:calc(1px * calc(1 - var(--tw-divide-x-reverse)))}.divide-y>:not([hidden])~:not([hidden]){--tw-divide-y-reverse: 0;border-top-width:calc(1px * calc(1 - var(--tw-divide-y-reverse)));border-bottom-width:calc(1px * var(--tw-divide-y-reverse))}.divide-y-2>:not([hidden])~:not([hidden]){--tw-divide-y-reverse: 0;border-top-width:calc(2px * calc(1 - var(--tw-divide-y-reverse)));border-bottom-width:calc(2px * var(--tw-divide-y-reverse))}.divide-gray-100>:not([hidden])~:not([hidden]){--tw-divide-opacity: 1;border-color:rgb(243 244 246 / var(--tw-divide-opacity))}.divide-gray-200\/50>:not([hidden])~:not([hidden]){border-color:#e5e7eb80}.divide-gray-200\/60>:not([hidden])~:not([hidden]){border-color:#e5e7eb99}.divide-gray-200\/70>:not([hidden])~:not([hidden]){border-color:#e5e7ebb3}.place-self-start{place-self:start}.place-self-stretch{place-self:stretch}.self-start{align-self:flex-start}.self-end{align-self:flex-end}.self-center{align-self:center}.self-stretch{align-self:stretch}.justify-self-end{justify-self:end}.justify-self-center{justify-self:center}.overflow-auto{overflow:auto}.overflow-hidden{overflow:hidden}.overflow-visible{overflow:visible}.overflow-scroll{overflow:scroll}.overflow-x-auto{overflow-x:auto}.overflow-y-auto{overflow-y:auto}.overflow-x-hidden{overflow-x:hidden}.overflow-y-hidden{overflow-y:hidden}.overflow-x-clip{overflow-x:clip}.overflow-y-scroll{overflow-y:scroll}.overscroll-contain{overscroll-behavior:contain}.truncate{overflow:hidden;text-overflow:ellipsis;white-space:nowrap}.text-ellipsis{text-overflow:ellipsis}.text-clip{text-overflow:clip}.whitespace-normal{white-space:normal}.whitespace-nowrap{white-space:nowrap}.whitespace-pre{white-space:pre}.whitespace-pre-line{white-space:pre-line}.whitespace-pre-wrap{white-space:pre-wrap}.whitespace-break-spaces{white-space:break-spaces}.text-wrap{text-wrap:wrap}.text-nowrap{text-wrap:nowrap}.text-balance{text-wrap:balance}.break-words{overflow-wrap:break-word}.break-all{word-break:break-all}.\!rounded{border-radius:.25rem!important}.\!rounded-2xl{border-radius:1rem!important}.\!rounded-\[2em\]{border-radius:2em!important}.\!rounded-full{border-radius:9999px!important}.\!rounded-md{border-radius:.375rem!important}.\!rounded-none{border-radius:0!important}.\!rounded-sm{border-radius:.125rem!important}.rounded{border-radius:.25rem}.rounded-2xl{border-radius:1rem}.rounded-3xl{border-radius:1.5rem}.rounded-\[\.1rem\]{border-radius:.1rem}.rounded-\[1\.6rem\]{border-radius:1.6rem}.rounded-\[25px\]{border-radius:25px}.rounded-\[50\%\]{border-radius:50%}.rounded-full{border-radius:9999px}.rounded-lg{border-radius:.5rem}.rounded-md{border-radius:.375rem}.rounded-none{border-radius:0}.rounded-sm{border-radius:.125rem}.rounded-xl{border-radius:.75rem}.\!rounded-b-none{border-bottom-right-radius:0!important;border-bottom-left-radius:0!important}.\!rounded-l-none{border-top-left-radius:0!important;border-bottom-left-radius:0!important}.\!rounded-r-none{border-top-right-radius:0!important;border-bottom-right-radius:0!important}.\!rounded-t-none{border-top-left-radius:0!important;border-top-right-radius:0!important}.rounded-b{border-bottom-right-radius:.25rem;border-bottom-left-radius:.25rem}.rounded-b-\[50\%\]{border-bottom-right-radius:50%;border-bottom-left-radius:50%}.rounded-b-lg{border-bottom-right-radius:.5rem;border-bottom-left-radius:.5rem}.rounded-b-md{border-bottom-right-radius:.375rem;border-bottom-left-radius:.375rem}.rounded-b-none{border-bottom-right-radius:0;border-bottom-left-radius:0}.rounded-b-xl{border-bottom-right-radius:.75rem;border-bottom-left-radius:.75rem}.rounded-l{border-top-left-radius:.25rem;border-bottom-left-radius:.25rem}.rounded-l-lg{border-top-left-radius:.5rem;border-bottom-left-radius:.5rem}.rounded-l-none{border-top-left-radius:0;border-bottom-left-radius:0}.rounded-l-xl{border-top-left-radius:.75rem;border-bottom-left-radius:.75rem}.rounded-r{border-top-right-radius:.25rem;border-bottom-right-radius:.25rem}.rounded-r-lg{border-top-right-radius:.5rem;border-bottom-right-radius:.5rem}.rounded-r-md{border-top-right-radius:.375rem;border-bottom-right-radius:.375rem}.rounded-r-none{border-top-right-radius:0;border-bottom-right-radius:0}.rounded-r-xl{border-top-right-radius:.75rem;border-bottom-right-radius:.75rem}.rounded-t-\[2em\]{border-top-left-radius:2em;border-top-right-radius:2em}.rounded-t-\[50\%\]{border-top-left-radius:50%;border-top-right-radius:50%}.rounded-t-lg{border-top-left-radius:.5rem;border-top-right-radius:.5rem}.rounded-t-md{border-top-left-radius:.375rem;border-top-right-radius:.375rem}.rounded-t-none{border-top-left-radius:0;border-top-right-radius:0}.rounded-t-xl{border-top-left-radius:.75rem;border-top-right-radius:.75rem}.rounded-bl-lg{border-bottom-left-radius:.5rem}.rounded-br-none{border-bottom-right-radius:0}.rounded-tl-xl{border-top-left-radius:.75rem}.rounded-tr-lg{border-top-right-radius:.5rem}.\!border{border-width:1px!important}.\!border-0{border-width:0px!important}.border{border-width:1px}.border-0{border-width:0px}.border-2{border-width:2px}.border-4{border-width:4px}.border-\[0\.80em\]{border-width:.8em}.border-\[1\.5px\]{border-width:1.5px}.border-\[3px\]{border-width:3px}.border-x{border-left-width:1px;border-right-width:1px}.border-y{border-top-width:1px;border-bottom-width:1px}.\!border-b-0{border-bottom-width:0px!important}.border-b{border-bottom-width:1px}.border-b-0{border-bottom-width:0px}.border-b-2{border-bottom-width:2px}.border-b-4{border-bottom-width:4px}.border-l{border-left-width:1px}.border-l-0{border-left-width:0px}.border-l-2{border-left-width:2px}.border-r{border-right-width:1px}.border-r-0{border-right-width:0px}.border-r-2{border-right-width:2px}.border-t{border-top-width:1px}.border-t-0{border-top-width:0px}.border-t-2{border-top-width:2px}.border-dashed{border-style:dashed}.border-dotted{border-style:dotted}.border-hidden{border-style:hidden}.border-none{border-style:none}.\!border-blue-100{--tw-border-opacity: 1 !important;border-color:rgb(219 234 254 / var(--tw-border-opacity))!important}.\!border-blue-500\/15{border-color:#3b82f626!important}.\!border-gray-800{--tw-border-opacity: 1 !important;border-color:rgb(31 41 55 / var(--tw-border-opacity))!important}.\!border-red-600{--tw-border-opacity: 1 !important;border-color:rgb(220 38 38 / var(--tw-border-opacity))!important}.\!border-slate-300{--tw-border-opacity: 1 !important;border-color:rgb(203 213 225 / var(--tw-border-opacity))!important}.\!border-transparent{border-color:transparent!important}.\!border-white\/5{border-color:#ffffff0d!important}.\!border-yellow-500\/15{border-color:#f59e0b26!important}.border-amber-50{--tw-border-opacity: 1;border-color:rgb(255 251 235 / var(--tw-border-opacity))}.border-black{--tw-border-opacity: 1;border-color:rgb(0 0 0 / var(--tw-border-opacity))}.border-black\/10{border-color:#0000001a}.border-black\/40{border-color:#0006}.border-blue-100{--tw-border-opacity: 1;border-color:rgb(219 234 254 / var(--tw-border-opacity))}.border-blue-200{--tw-border-opacity: 1;border-color:rgb(191 219 254 / var(--tw-border-opacity))}.border-blue-300{--tw-border-opacity: 1;border-color:rgb(147 197 253 / var(--tw-border-opacity))}.border-blue-400{--tw-border-opacity: 1;border-color:rgb(96 165 250 / var(--tw-border-opacity))}.border-blue-50{--tw-border-opacity: 1;border-color:rgb(239 246 255 / var(--tw-border-opacity))}.border-blue-500{--tw-border-opacity: 1;border-color:rgb(59 130 246 / var(--tw-border-opacity))}.border-blue-700{--tw-border-opacity: 1;border-color:rgb(29 78 216 / var(--tw-border-opacity))}.border-cyan-100{--tw-border-opacity: 1;border-color:rgb(207 250 254 / var(--tw-border-opacity))}.border-cyan-50{--tw-border-opacity: 1;border-color:rgb(236 254 255 / var(--tw-border-opacity))}.border-fuchsia-50{--tw-border-opacity: 1;border-color:rgb(253 244 255 / var(--tw-border-opacity))}.border-gray-100{--tw-border-opacity: 1;border-color:rgb(243 244 246 / var(--tw-border-opacity))}.border-gray-200{--tw-border-opacity: 1;border-color:rgb(229 231 235 / var(--tw-border-opacity))}.border-gray-200\/60{border-color:#e5e7eb99}.border-gray-200\/70{border-color:#e5e7ebb3}.border-gray-200\/80{border-color:#e5e7ebcc}.border-gray-300{--tw-border-opacity: 1;border-color:rgb(209 213 219 / var(--tw-border-opacity))}.border-gray-400{--tw-border-opacity: 1;border-color:rgb(156 163 175 / var(--tw-border-opacity))}.border-gray-50{--tw-border-opacity: 1;border-color:rgb(249 250 251 / var(--tw-border-opacity))}.border-gray-500{--tw-border-opacity: 1;border-color:rgb(107 114 128 / var(--tw-border-opacity))}.border-gray-700{--tw-border-opacity: 1;border-color:rgb(55 65 81 / var(--tw-border-opacity))}.border-gray-800{--tw-border-opacity: 1;border-color:rgb(31 41 55 / var(--tw-border-opacity))}.border-gray-900{--tw-border-opacity: 1;border-color:rgb(17 24 39 / var(--tw-border-opacity))}.border-green-100{--tw-border-opacity: 1;border-color:rgb(209 250 229 / var(--tw-border-opacity))}.border-green-200{--tw-border-opacity: 1;border-color:rgb(167 243 208 / var(--tw-border-opacity))}.border-green-300{--tw-border-opacity: 1;border-color:rgb(110 231 183 / var(--tw-border-opacity))}.border-green-50{--tw-border-opacity: 1;border-color:rgb(236 253 245 / var(--tw-border-opacity))}.border-green-500{--tw-border-opacity: 1;border-color:rgb(16 185 129 / var(--tw-border-opacity))}.border-green-600{--tw-border-opacity: 1;border-color:rgb(5 150 105 / var(--tw-border-opacity))}.border-indigo-100{--tw-border-opacity: 1;border-color:rgb(224 231 255 / var(--tw-border-opacity))}.border-indigo-200{--tw-border-opacity: 1;border-color:rgb(199 210 254 / var(--tw-border-opacity))}.border-indigo-50{--tw-border-opacity: 1;border-color:rgb(238 242 255 / var(--tw-border-opacity))}.border-lime-50{--tw-border-opacity: 1;border-color:rgb(247 254 231 / var(--tw-border-opacity))}.border-orange-100{--tw-border-opacity: 1;border-color:rgb(255 237 213 / var(--tw-border-opacity))}.border-orange-200{--tw-border-opacity: 1;border-color:rgb(254 215 170 / var(--tw-border-opacity))}.border-orange-300{--tw-border-opacity: 1;border-color:rgb(253 186 116 / var(--tw-border-opacity))}.border-orange-50{--tw-border-opacity: 1;border-color:rgb(255 247 237 / var(--tw-border-opacity))}.border-orange-500{--tw-border-opacity: 1;border-color:rgb(249 115 22 / var(--tw-border-opacity))}.border-orange-600{--tw-border-opacity: 1;border-color:rgb(234 88 12 / var(--tw-border-opacity))}.border-pink-200{--tw-border-opacity: 1;border-color:rgb(251 207 232 / var(--tw-border-opacity))}.border-pink-50{--tw-border-opacity: 1;border-color:rgb(253 242 248 / var(--tw-border-opacity))}.border-purple-100{--tw-border-opacity: 1;border-color:rgb(237 233 254 / var(--tw-border-opacity))}.border-purple-200{--tw-border-opacity: 1;border-color:rgb(221 214 254 / var(--tw-border-opacity))}.border-purple-50{--tw-border-opacity: 1;border-color:rgb(245 243 255 / var(--tw-border-opacity))}.border-purple-600{--tw-border-opacity: 1;border-color:rgb(124 58 237 / var(--tw-border-opacity))}.border-red-100{--tw-border-opacity: 1;border-color:rgb(254 226 226 / var(--tw-border-opacity))}.border-red-200{--tw-border-opacity: 1;border-color:rgb(254 202 202 / var(--tw-border-opacity))}.border-red-300{--tw-border-opacity: 1;border-color:rgb(252 165 165 / var(--tw-border-opacity))}.border-red-400{--tw-border-opacity: 1;border-color:rgb(248 113 113 / var(--tw-border-opacity))}.border-red-50{--tw-border-opacity: 1;border-color:rgb(254 242 242 / var(--tw-border-opacity))}.border-red-500{--tw-border-opacity: 1;border-color:rgb(239 68 68 / var(--tw-border-opacity))}.border-red-600{--tw-border-opacity: 1;border-color:rgb(220 38 38 / var(--tw-border-opacity))}.border-sky-100{--tw-border-opacity: 1;border-color:rgb(224 242 254 / var(--tw-border-opacity))}.border-slate-300{--tw-border-opacity: 1;border-color:rgb(203 213 225 / var(--tw-border-opacity))}.border-slate-50{--tw-border-opacity: 1;border-color:rgb(248 250 252 / var(--tw-border-opacity))}.border-teal-100{--tw-border-opacity: 1;border-color:rgb(204 251 241 / var(--tw-border-opacity))}.border-teal-200{--tw-border-opacity: 1;border-color:rgb(153 246 228 / var(--tw-border-opacity))}.border-teal-50{--tw-border-opacity: 1;border-color:rgb(240 253 250 / var(--tw-border-opacity))}.border-transparent{border-color:transparent}.border-violet-50{--tw-border-opacity: 1;border-color:rgb(245 243 255 / var(--tw-border-opacity))}.border-white{--tw-border-opacity: 1;border-color:rgb(255 255 255 / var(--tw-border-opacity))}.border-white\/10{border-color:#ffffff1a}.border-white\/20{border-color:#fff3}.border-white\/25{border-color:#ffffff40}.border-yellow-100{--tw-border-opacity: 1;border-color:rgb(254 243 199 / var(--tw-border-opacity))}.border-yellow-200{--tw-border-opacity: 1;border-color:rgb(253 230 138 / var(--tw-border-opacity))}.border-yellow-50{--tw-border-opacity: 1;border-color:rgb(255 251 235 / var(--tw-border-opacity))}.border-x-transparent{border-left-color:transparent;border-right-color:transparent}.border-b-gray-200{--tw-border-opacity: 1;border-bottom-color:rgb(229 231 235 / var(--tw-border-opacity))}.border-b-gray-700{--tw-border-opacity: 1;border-bottom-color:rgb(55 65 81 / var(--tw-border-opacity))}.border-l-transparent{border-left-color:transparent}.border-r-gray-200{--tw-border-opacity: 1;border-right-color:rgb(229 231 235 / var(--tw-border-opacity))}.border-r-gray-700{--tw-border-opacity: 1;border-right-color:rgb(55 65 81 / var(--tw-border-opacity))}.border-t-gray-700{--tw-border-opacity: 1;border-top-color:rgb(55 65 81 / var(--tw-border-opacity))}.border-t-transparent{border-top-color:transparent}.\!bg-black{--tw-bg-opacity: 1 !important;background-color:rgb(0 0 0 / var(--tw-bg-opacity))!important}.\!bg-blue-700{--tw-bg-opacity: 1 !important;background-color:rgb(29 78 216 / var(--tw-bg-opacity))!important}.\!bg-gray-50{--tw-bg-opacity: 1 !important;background-color:rgb(249 250 251 / var(--tw-bg-opacity))!important}.\!bg-gray-800{--tw-bg-opacity: 1 !important;background-color:rgb(31 41 55 / var(--tw-bg-opacity))!important}.\!bg-green-50{--tw-bg-opacity: 1 !important;background-color:rgb(236 253 245 / var(--tw-bg-opacity))!important}.\!bg-green-500{--tw-bg-opacity: 1 !important;background-color:rgb(16 185 129 / var(--tw-bg-opacity))!important}.\!bg-transparent{background-color:transparent!important}.bg-\[\#ECFAFF\]{--tw-bg-opacity: 1;background-color:rgb(236 250 255 / var(--tw-bg-opacity))}.bg-amber-500{--tw-bg-opacity: 1;background-color:rgb(245 158 11 / var(--tw-bg-opacity))}.bg-black{--tw-bg-opacity: 1;background-color:rgb(0 0 0 / var(--tw-bg-opacity))}.bg-black\/15{background-color:#00000026}.bg-black\/20{background-color:#0003}.bg-black\/40{background-color:#0006}.bg-black\/50{background-color:#00000080}.bg-black\/80{background-color:#000c}.bg-black\/90{background-color:#000000e6}.bg-blue-100{--tw-bg-opacity: 1;background-color:rgb(219 234 254 / var(--tw-bg-opacity))}.bg-blue-400{--tw-bg-opacity: 1;background-color:rgb(96 165 250 / var(--tw-bg-opacity))}.bg-blue-400\/20{background-color:#60a5fa33}.bg-blue-50{--tw-bg-opacity: 1;background-color:rgb(239 246 255 / var(--tw-bg-opacity))}.bg-blue-500{--tw-bg-opacity: 1;background-color:rgb(59 130 246 / var(--tw-bg-opacity))}.bg-blue-500\/10{background-color:#3b82f61a}.bg-blue-500\/20{background-color:#3b82f633}.bg-blue-500\/5{background-color:#3b82f60d}.bg-blue-600{--tw-bg-opacity: 1;background-color:rgb(37 99 235 / var(--tw-bg-opacity))}.bg-blue-600\/10{background-color:#2563eb1a}.bg-blue-600\/40{background-color:#2563eb66}.bg-blue-600\/5{background-color:#2563eb0d}.bg-blue-800\/10{background-color:#1e40af1a}.bg-cyan-50{--tw-bg-opacity: 1;background-color:rgb(236 254 255 / var(--tw-bg-opacity))}.bg-cyan-500{--tw-bg-opacity: 1;background-color:rgb(6 182 212 / var(--tw-bg-opacity))}.bg-fuchsia-100{--tw-bg-opacity: 1;background-color:rgb(250 232 255 / var(--tw-bg-opacity))}.bg-fuchsia-500{--tw-bg-opacity: 1;background-color:rgb(217 70 239 / var(--tw-bg-opacity))}.bg-gray-100{--tw-bg-opacity: 1;background-color:rgb(243 244 246 / var(--tw-bg-opacity))}.bg-gray-100\/10{background-color:#f3f4f61a}.bg-gray-100\/60{background-color:#f3f4f699}.bg-gray-100\/70{background-color:#f3f4f6b3}.bg-gray-100\/80{background-color:#f3f4f6cc}.bg-gray-200{--tw-bg-opacity: 1;background-color:rgb(229 231 235 / var(--tw-bg-opacity))}.bg-gray-200\/40{background-color:#e5e7eb66}.bg-gray-200\/70{background-color:#e5e7ebb3}.bg-gray-300{--tw-bg-opacity: 1;background-color:rgb(209 213 219 / var(--tw-bg-opacity))}.bg-gray-400{--tw-bg-opacity: 1;background-color:rgb(156 163 175 / var(--tw-bg-opacity))}.bg-gray-50{--tw-bg-opacity: 1;background-color:rgb(249 250 251 / var(--tw-bg-opacity))}.bg-gray-50\/70{background-color:#f9fafbb3}.bg-gray-500{--tw-bg-opacity: 1;background-color:rgb(107 114 128 / var(--tw-bg-opacity))}.bg-gray-500\/30{background-color:#6b72804d}.bg-gray-700{--tw-bg-opacity: 1;background-color:rgb(55 65 81 / var(--tw-bg-opacity))}.bg-gray-800{--tw-bg-opacity: 1;background-color:rgb(31 41 55 / var(--tw-bg-opacity))}.bg-gray-800\/50{background-color:#1f293780}.bg-gray-900{--tw-bg-opacity: 1;background-color:rgb(17 24 39 / var(--tw-bg-opacity))}.bg-gray-900\/40{background-color:#11182766}.bg-gray-950{--tw-bg-opacity: 1;background-color:rgb(11 15 25 / var(--tw-bg-opacity))}.bg-gray-950\/20{background-color:#0b0f1933}.bg-green-100{--tw-bg-opacity: 1;background-color:rgb(209 250 229 / var(--tw-bg-opacity))}.bg-green-50{--tw-bg-opacity: 1;background-color:rgb(236 253 245 / var(--tw-bg-opacity))}.bg-green-50\/60{background-color:#ecfdf599}.bg-green-500{--tw-bg-opacity: 1;background-color:rgb(16 185 129 / var(--tw-bg-opacity))}.bg-green-500\/10{background-color:#10b9811a}.bg-green-600{--tw-bg-opacity: 1;background-color:rgb(5 150 105 / var(--tw-bg-opacity))}.bg-green-600\/40{background-color:#05966966}.bg-indigo-100{--tw-bg-opacity: 1;background-color:rgb(224 231 255 / var(--tw-bg-opacity))}.bg-indigo-200{--tw-bg-opacity: 1;background-color:rgb(199 210 254 / var(--tw-bg-opacity))}.bg-indigo-50{--tw-bg-opacity: 1;background-color:rgb(238 242 255 / var(--tw-bg-opacity))}.bg-indigo-500{--tw-bg-opacity: 1;background-color:rgb(99 102 241 / var(--tw-bg-opacity))}.bg-indigo-500\/10{background-color:#6366f11a}.bg-lime-500{--tw-bg-opacity: 1;background-color:rgb(132 204 22 / var(--tw-bg-opacity))}.bg-orange-100{--tw-bg-opacity: 1;background-color:rgb(255 237 213 / var(--tw-bg-opacity))}.bg-orange-200{--tw-bg-opacity: 1;background-color:rgb(254 215 170 / var(--tw-bg-opacity))}.bg-orange-300{--tw-bg-opacity: 1;background-color:rgb(253 186 116 / var(--tw-bg-opacity))}.bg-orange-50{--tw-bg-opacity: 1;background-color:rgb(255 247 237 / var(--tw-bg-opacity))}.bg-orange-500{--tw-bg-opacity: 1;background-color:rgb(249 115 22 / var(--tw-bg-opacity))}.bg-orange-500\/10{background-color:#f973161a}.bg-pink-100{--tw-bg-opacity: 1;background-color:rgb(252 231 243 / var(--tw-bg-opacity))}.bg-pink-500{--tw-bg-opacity: 1;background-color:rgb(236 72 153 / var(--tw-bg-opacity))}.bg-pink-500\/10{background-color:#ec48991a}.bg-purple-100{--tw-bg-opacity: 1;background-color:rgb(237 233 254 / var(--tw-bg-opacity))}.bg-purple-50{--tw-bg-opacity: 1;background-color:rgb(245 243 255 / var(--tw-bg-opacity))}.bg-purple-500{--tw-bg-opacity: 1;background-color:rgb(139 92 246 / var(--tw-bg-opacity))}.bg-purple-500\/10{background-color:#8b5cf61a}.bg-purple-600\/10{background-color:#7c3aed1a}.bg-red-100{--tw-bg-opacity: 1;background-color:rgb(254 226 226 / var(--tw-bg-opacity))}.bg-red-400{--tw-bg-opacity: 1;background-color:rgb(248 113 113 / var(--tw-bg-opacity))}.bg-red-50{--tw-bg-opacity: 1;background-color:rgb(254 242 242 / var(--tw-bg-opacity))}.bg-red-500{--tw-bg-opacity: 1;background-color:rgb(239 68 68 / var(--tw-bg-opacity))}.bg-red-500\/10{background-color:#ef44441a}.bg-red-600{--tw-bg-opacity: 1;background-color:rgb(220 38 38 / var(--tw-bg-opacity))}.bg-sky-100{--tw-bg-opacity: 1;background-color:rgb(224 242 254 / var(--tw-bg-opacity))}.bg-sky-50{--tw-bg-opacity: 1;background-color:rgb(240 249 255 / var(--tw-bg-opacity))}.bg-sky-500{--tw-bg-opacity: 1;background-color:rgb(14 165 233 / var(--tw-bg-opacity))}.bg-slate-100\/80{background-color:#f1f5f9cc}.bg-slate-500{--tw-bg-opacity: 1;background-color:rgb(100 116 139 / var(--tw-bg-opacity))}.bg-teal-100{--tw-bg-opacity: 1;background-color:rgb(204 251 241 / var(--tw-bg-opacity))}.bg-teal-50{--tw-bg-opacity: 1;background-color:rgb(240 253 250 / var(--tw-bg-opacity))}.bg-teal-500{--tw-bg-opacity: 1;background-color:rgb(20 184 166 / var(--tw-bg-opacity))}.bg-transparent{background-color:transparent}.bg-violet-100{--tw-bg-opacity: 1;background-color:rgb(237 233 254 / var(--tw-bg-opacity))}.bg-violet-500{--tw-bg-opacity: 1;background-color:rgb(139 92 246 / var(--tw-bg-opacity))}.bg-white{--tw-bg-opacity: 1;background-color:rgb(255 255 255 / var(--tw-bg-opacity))}.bg-white\/10{background-color:#ffffff1a}.bg-white\/20{background-color:#fff3}.bg-white\/40{background-color:#fff6}.bg-white\/50{background-color:#ffffff80}.bg-white\/80{background-color:#fffc}.bg-yellow-100{--tw-bg-opacity: 1;background-color:rgb(254 243 199 / var(--tw-bg-opacity))}.bg-yellow-200{--tw-bg-opacity: 1;background-color:rgb(253 230 138 / var(--tw-bg-opacity))}.bg-yellow-200\/60{background-color:#fde68a99}.bg-yellow-400\/20{background-color:#fbbf2433}.bg-yellow-50{--tw-bg-opacity: 1;background-color:rgb(255 251 235 / var(--tw-bg-opacity))}.bg-yellow-500{--tw-bg-opacity: 1;background-color:rgb(245 158 11 / var(--tw-bg-opacity))}.bg-yellow-500\/10{background-color:#f59e0b1a}.bg-opacity-30{--tw-bg-opacity: .3}.bg-opacity-50{--tw-bg-opacity: .5}.bg-opacity-80{--tw-bg-opacity: .8}.bg-opacity-90{--tw-bg-opacity: .9}.\!bg-gradient-to-t{background-image:linear-gradient(to top,var(--tw-gradient-stops))!important}.bg-\[url\(\'\/front\/assets\/pricing-page\/bg-10\.png\'\)\]{background-image:url(/front/assets/pricing-page/bg-10.png)}.bg-\[url\(\'\/front\/assets\/pricing-page\/bg-12\.png\'\)\]{background-image:url(/front/assets/pricing-page/bg-12.png)}.bg-\[url\(\'\/front\/assets\/pricing-page\/bg-6\.png\'\)\]{background-image:url(/front/assets/pricing-page/bg-6.png)}.bg-\[url\(\'https\:\/\/huggingface\.co\/datasets\/victor\/design-stuff\/resolve\/main\/cluster-off\.webp\'\)\]{background-image:url(https://huggingface.co/datasets/victor/design-stuff/resolve/main/cluster-off.webp)}.bg-gradient-to-b{background-image:linear-gradient(to bottom,var(--tw-gradient-stops))}.bg-gradient-to-br{background-image:linear-gradient(to bottom right,var(--tw-gradient-stops))}.bg-gradient-to-l{background-image:linear-gradient(to left,var(--tw-gradient-stops))}.bg-gradient-to-r{background-image:linear-gradient(to right,var(--tw-gradient-stops))}.bg-gradient-to-t{background-image:linear-gradient(to top,var(--tw-gradient-stops))}.bg-gradient-to-tl{background-image:linear-gradient(to top left,var(--tw-gradient-stops))}.bg-gradient-to-tr{background-image:linear-gradient(to top right,var(--tw-gradient-stops))}.bg-none{background-image:none}.\!from-black{--tw-gradient-from: #000 var(--tw-gradient-from-position) !important;--tw-gradient-to: rgb(0 0 0 / 0) var(--tw-gradient-to-position) !important;--tw-gradient-stops: var(--tw-gradient-from), var(--tw-gradient-to) !important}.\!from-blue-50{--tw-gradient-from: #eff6ff var(--tw-gradient-from-position) !important;--tw-gradient-to: rgb(239 246 255 / 0) var(--tw-gradient-to-position) !important;--tw-gradient-stops: var(--tw-gradient-from), var(--tw-gradient-to) !important}.\!from-gray-50{--tw-gradient-from: #f9fafb var(--tw-gradient-from-position) !important;--tw-gradient-to: rgb(249 250 251 / 0) var(--tw-gradient-to-position) !important;--tw-gradient-stops: var(--tw-gradient-from), var(--tw-gradient-to) !important}.\!from-gray-800{--tw-gradient-from: #1f2937 var(--tw-gradient-from-position) !important;--tw-gradient-to: rgb(31 41 55 / 0) var(--tw-gradient-to-position) !important;--tw-gradient-stops: var(--tw-gradient-from), var(--tw-gradient-to) !important}.\!from-white{--tw-gradient-from: #fff var(--tw-gradient-from-position) !important;--tw-gradient-to: rgb(255 255 255 / 0) var(--tw-gradient-to-position) !important;--tw-gradient-stops: var(--tw-gradient-from), var(--tw-gradient-to) !important}.from-\[\#1F273E\]{--tw-gradient-from: #1F273E var(--tw-gradient-from-position);--tw-gradient-to: rgb(31 39 62 / 0) var(--tw-gradient-to-position);--tw-gradient-stops: var(--tw-gradient-from), var(--tw-gradient-to)}.from-amber-50{--tw-gradient-from: #fffbeb var(--tw-gradient-from-position);--tw-gradient-to: rgb(255 251 235 / 0) var(--tw-gradient-to-position);--tw-gradient-stops: var(--tw-gradient-from), var(--tw-gradient-to)}.from-amber-500\/5{--tw-gradient-from: rgb(245 158 11 / .05) var(--tw-gradient-from-position);--tw-gradient-to: rgb(245 158 11 / 0) var(--tw-gradient-to-position);--tw-gradient-stops: var(--tw-gradient-from), var(--tw-gradient-to)}.from-black{--tw-gradient-from: #000 var(--tw-gradient-from-position);--tw-gradient-to: rgb(0 0 0 / 0) var(--tw-gradient-to-position);--tw-gradient-stops: var(--tw-gradient-from), var(--tw-gradient-to)}.from-black\/20{--tw-gradient-from: rgb(0 0 0 / .2) var(--tw-gradient-from-position);--tw-gradient-to: rgb(0 0 0 / 0) var(--tw-gradient-to-position);--tw-gradient-stops: var(--tw-gradient-from), var(--tw-gradient-to)}.from-blue-100{--tw-gradient-from: #dbeafe var(--tw-gradient-from-position);--tw-gradient-to: rgb(219 234 254 / 0) var(--tw-gradient-to-position);--tw-gradient-stops: var(--tw-gradient-from), var(--tw-gradient-to)}.from-blue-200{--tw-gradient-from: #bfdbfe var(--tw-gradient-from-position);--tw-gradient-to: rgb(191 219 254 / 0) var(--tw-gradient-to-position);--tw-gradient-stops: var(--tw-gradient-from), var(--tw-gradient-to)}.from-blue-300{--tw-gradient-from: #93c5fd var(--tw-gradient-from-position);--tw-gradient-to: rgb(147 197 253 / 0) var(--tw-gradient-to-position);--tw-gradient-stops: var(--tw-gradient-from), var(--tw-gradient-to)}.from-blue-300\/5{--tw-gradient-from: rgb(147 197 253 / .05) var(--tw-gradient-from-position);--tw-gradient-to: rgb(147 197 253 / 0) var(--tw-gradient-to-position);--tw-gradient-stops: var(--tw-gradient-from), var(--tw-gradient-to)}.from-blue-400{--tw-gradient-from: #60a5fa var(--tw-gradient-from-position);--tw-gradient-to: rgb(96 165 250 / 0) var(--tw-gradient-to-position);--tw-gradient-stops: var(--tw-gradient-from), var(--tw-gradient-to)}.from-blue-50{--tw-gradient-from: #eff6ff var(--tw-gradient-from-position);--tw-gradient-to: rgb(239 246 255 / 0) var(--tw-gradient-to-position);--tw-gradient-stops: var(--tw-gradient-from), var(--tw-gradient-to)}.from-blue-50\/50{--tw-gradient-from: rgb(239 246 255 / .5) var(--tw-gradient-from-position);--tw-gradient-to: rgb(239 246 255 / 0) var(--tw-gradient-to-position);--tw-gradient-stops: var(--tw-gradient-from), var(--tw-gradient-to)}.from-blue-50\/60{--tw-gradient-from: rgb(239 246 255 / .6) var(--tw-gradient-from-position);--tw-gradient-to: rgb(239 246 255 / 0) var(--tw-gradient-to-position);--tw-gradient-stops: var(--tw-gradient-from), var(--tw-gradient-to)}.from-blue-500{--tw-gradient-from: #3b82f6 var(--tw-gradient-from-position);--tw-gradient-to: rgb(59 130 246 / 0) var(--tw-gradient-to-position);--tw-gradient-stops: var(--tw-gradient-from), var(--tw-gradient-to)}.from-blue-500\/10{--tw-gradient-from: rgb(59 130 246 / .1) var(--tw-gradient-from-position);--tw-gradient-to: rgb(59 130 246 / 0) var(--tw-gradient-to-position);--tw-gradient-stops: var(--tw-gradient-from), var(--tw-gradient-to)}.from-blue-500\/30{--tw-gradient-from: rgb(59 130 246 / .3) var(--tw-gradient-from-position);--tw-gradient-to: rgb(59 130 246 / 0) var(--tw-gradient-to-position);--tw-gradient-stops: var(--tw-gradient-from), var(--tw-gradient-to)}.from-blue-500\/5{--tw-gradient-from: rgb(59 130 246 / .05) var(--tw-gradient-from-position);--tw-gradient-to: rgb(59 130 246 / 0) var(--tw-gradient-to-position);--tw-gradient-stops: var(--tw-gradient-from), var(--tw-gradient-to)}.from-blue-500\/50{--tw-gradient-from: rgb(59 130 246 / .5) var(--tw-gradient-from-position);--tw-gradient-to: rgb(59 130 246 / 0) var(--tw-gradient-to-position);--tw-gradient-stops: var(--tw-gradient-from), var(--tw-gradient-to)}.from-blue-600{--tw-gradient-from: #2563eb var(--tw-gradient-from-position);--tw-gradient-to: rgb(37 99 235 / 0) var(--tw-gradient-to-position);--tw-gradient-stops: var(--tw-gradient-from), var(--tw-gradient-to)}.from-blue-800{--tw-gradient-from: #1e40af var(--tw-gradient-from-position);--tw-gradient-to: rgb(30 64 175 / 0) var(--tw-gradient-to-position);--tw-gradient-stops: var(--tw-gradient-from), var(--tw-gradient-to)}.from-cyan-400{--tw-gradient-from: #22d3ee var(--tw-gradient-from-position);--tw-gradient-to: rgb(34 211 238 / 0) var(--tw-gradient-to-position);--tw-gradient-stops: var(--tw-gradient-from), var(--tw-gradient-to)}.from-cyan-50{--tw-gradient-from: #ecfeff var(--tw-gradient-from-position);--tw-gradient-to: rgb(236 254 255 / 0) var(--tw-gradient-to-position);--tw-gradient-stops: var(--tw-gradient-from), var(--tw-gradient-to)}.from-cyan-500\/30{--tw-gradient-from: rgb(6 182 212 / .3) var(--tw-gradient-from-position);--tw-gradient-to: rgb(6 182 212 / 0) var(--tw-gradient-to-position);--tw-gradient-stops: var(--tw-gradient-from), var(--tw-gradient-to)}.from-cyan-500\/5{--tw-gradient-from: rgb(6 182 212 / .05) var(--tw-gradient-from-position);--tw-gradient-to: rgb(6 182 212 / 0) var(--tw-gradient-to-position);--tw-gradient-stops: var(--tw-gradient-from), var(--tw-gradient-to)}.from-emerald-500\/10{--tw-gradient-from: rgb(16 185 129 / .1) var(--tw-gradient-from-position);--tw-gradient-to: rgb(16 185 129 / 0) var(--tw-gradient-to-position);--tw-gradient-stops: var(--tw-gradient-from), var(--tw-gradient-to)}.from-fuchsia-50{--tw-gradient-from: #fdf4ff var(--tw-gradient-from-position);--tw-gradient-to: rgb(253 244 255 / 0) var(--tw-gradient-to-position);--tw-gradient-stops: var(--tw-gradient-from), var(--tw-gradient-to)}.from-fuchsia-500\/30{--tw-gradient-from: rgb(217 70 239 / .3) var(--tw-gradient-from-position);--tw-gradient-to: rgb(217 70 239 / 0) var(--tw-gradient-to-position);--tw-gradient-stops: var(--tw-gradient-from), var(--tw-gradient-to)}.from-fuchsia-500\/5{--tw-gradient-from: rgb(217 70 239 / .05) var(--tw-gradient-from-position);--tw-gradient-to: rgb(217 70 239 / 0) var(--tw-gradient-to-position);--tw-gradient-stops: var(--tw-gradient-from), var(--tw-gradient-to)}.from-gray-100{--tw-gradient-from: #f3f4f6 var(--tw-gradient-from-position);--tw-gradient-to: rgb(243 244 246 / 0) var(--tw-gradient-to-position);--tw-gradient-stops: var(--tw-gradient-from), var(--tw-gradient-to)}.from-gray-100\/20{--tw-gradient-from: rgb(243 244 246 / .2) var(--tw-gradient-from-position);--tw-gradient-to: rgb(243 244 246 / 0) var(--tw-gradient-to-position);--tw-gradient-stops: var(--tw-gradient-from), var(--tw-gradient-to)}.from-gray-100\/60{--tw-gradient-from: rgb(243 244 246 / .6) var(--tw-gradient-from-position);--tw-gradient-to: rgb(243 244 246 / 0) var(--tw-gradient-to-position);--tw-gradient-stops: var(--tw-gradient-from), var(--tw-gradient-to)}.from-gray-200{--tw-gradient-from: #e5e7eb var(--tw-gradient-from-position);--tw-gradient-to: rgb(229 231 235 / 0) var(--tw-gradient-to-position);--tw-gradient-stops: var(--tw-gradient-from), var(--tw-gradient-to)}.from-gray-300{--tw-gradient-from: #d1d5db var(--tw-gradient-from-position);--tw-gradient-to: rgb(209 213 219 / 0) var(--tw-gradient-to-position);--tw-gradient-stops: var(--tw-gradient-from), var(--tw-gradient-to)}.from-gray-300\/5{--tw-gradient-from: rgb(209 213 219 / .05) var(--tw-gradient-from-position);--tw-gradient-to: rgb(209 213 219 / 0) var(--tw-gradient-to-position);--tw-gradient-stops: var(--tw-gradient-from), var(--tw-gradient-to)}.from-gray-400{--tw-gradient-from: #9ca3af var(--tw-gradient-from-position);--tw-gradient-to: rgb(156 163 175 / 0) var(--tw-gradient-to-position);--tw-gradient-stops: var(--tw-gradient-from), var(--tw-gradient-to)}.from-gray-50{--tw-gradient-from: #f9fafb var(--tw-gradient-from-position);--tw-gradient-to: rgb(249 250 251 / 0) var(--tw-gradient-to-position);--tw-gradient-stops: var(--tw-gradient-from), var(--tw-gradient-to)}.from-gray-500\/10{--tw-gradient-from: rgb(107 114 128 / .1) var(--tw-gradient-from-position);--tw-gradient-to: rgb(107 114 128 / 0) var(--tw-gradient-to-position);--tw-gradient-stops: var(--tw-gradient-from), var(--tw-gradient-to)}.from-gray-500\/5{--tw-gradient-from: rgb(107 114 128 / .05) var(--tw-gradient-from-position);--tw-gradient-to: rgb(107 114 128 / 0) var(--tw-gradient-to-position);--tw-gradient-stops: var(--tw-gradient-from), var(--tw-gradient-to)}.from-gray-600{--tw-gradient-from: #4b5563 var(--tw-gradient-from-position);--tw-gradient-to: rgb(75 85 99 / 0) var(--tw-gradient-to-position);--tw-gradient-stops: var(--tw-gradient-from), var(--tw-gradient-to)}.from-gray-800{--tw-gradient-from: #1f2937 var(--tw-gradient-from-position);--tw-gradient-to: rgb(31 41 55 / 0) var(--tw-gradient-to-position);--tw-gradient-stops: var(--tw-gradient-from), var(--tw-gradient-to)}.from-gray-900{--tw-gradient-from: #111827 var(--tw-gradient-from-position);--tw-gradient-to: rgb(17 24 39 / 0) var(--tw-gradient-to-position);--tw-gradient-stops: var(--tw-gradient-from), var(--tw-gradient-to)}.from-gray-950{--tw-gradient-from: #0b0f19 var(--tw-gradient-from-position);--tw-gradient-to: rgb(11 15 25 / 0) var(--tw-gradient-to-position);--tw-gradient-stops: var(--tw-gradient-from), var(--tw-gradient-to)}.from-green-100{--tw-gradient-from: #d1fae5 var(--tw-gradient-from-position);--tw-gradient-to: rgb(209 250 229 / 0) var(--tw-gradient-to-position);--tw-gradient-stops: var(--tw-gradient-from), var(--tw-gradient-to)}.from-green-100\/30{--tw-gradient-from: rgb(209 250 229 / .3) var(--tw-gradient-from-position);--tw-gradient-to: rgb(209 250 229 / 0) var(--tw-gradient-to-position);--tw-gradient-stops: var(--tw-gradient-from), var(--tw-gradient-to)}.from-green-200{--tw-gradient-from: #a7f3d0 var(--tw-gradient-from-position);--tw-gradient-to: rgb(167 243 208 / 0) var(--tw-gradient-to-position);--tw-gradient-stops: var(--tw-gradient-from), var(--tw-gradient-to)}.from-green-200\/10{--tw-gradient-from: rgb(167 243 208 / .1) var(--tw-gradient-from-position);--tw-gradient-to: rgb(167 243 208 / 0) var(--tw-gradient-to-position);--tw-gradient-stops: var(--tw-gradient-from), var(--tw-gradient-to)}.from-green-300{--tw-gradient-from: #6ee7b7 var(--tw-gradient-from-position);--tw-gradient-to: rgb(110 231 183 / 0) var(--tw-gradient-to-position);--tw-gradient-stops: var(--tw-gradient-from), var(--tw-gradient-to)}.from-green-300\/5{--tw-gradient-from: rgb(110 231 183 / .05) var(--tw-gradient-from-position);--tw-gradient-to: rgb(110 231 183 / 0) var(--tw-gradient-to-position);--tw-gradient-stops: var(--tw-gradient-from), var(--tw-gradient-to)}.from-green-400{--tw-gradient-from: #34d399 var(--tw-gradient-from-position);--tw-gradient-to: rgb(52 211 153 / 0) var(--tw-gradient-to-position);--tw-gradient-stops: var(--tw-gradient-from), var(--tw-gradient-to)}.from-green-50{--tw-gradient-from: #ecfdf5 var(--tw-gradient-from-position);--tw-gradient-to: rgb(236 253 245 / 0) var(--tw-gradient-to-position);--tw-gradient-stops: var(--tw-gradient-from), var(--tw-gradient-to)}.from-green-50\/60{--tw-gradient-from: rgb(236 253 245 / .6) var(--tw-gradient-from-position);--tw-gradient-to: rgb(236 253 245 / 0) var(--tw-gradient-to-position);--tw-gradient-stops: var(--tw-gradient-from), var(--tw-gradient-to)}.from-green-500\/10{--tw-gradient-from: rgb(16 185 129 / .1) var(--tw-gradient-from-position);--tw-gradient-to: rgb(16 185 129 / 0) var(--tw-gradient-to-position);--tw-gradient-stops: var(--tw-gradient-from), var(--tw-gradient-to)}.from-green-500\/30{--tw-gradient-from: rgb(16 185 129 / .3) var(--tw-gradient-from-position);--tw-gradient-to: rgb(16 185 129 / 0) var(--tw-gradient-to-position);--tw-gradient-stops: var(--tw-gradient-from), var(--tw-gradient-to)}.from-green-500\/5{--tw-gradient-from: rgb(16 185 129 / .05) var(--tw-gradient-from-position);--tw-gradient-to: rgb(16 185 129 / 0) var(--tw-gradient-to-position);--tw-gradient-stops: var(--tw-gradient-from), var(--tw-gradient-to)}.from-green-600{--tw-gradient-from: #059669 var(--tw-gradient-from-position);--tw-gradient-to: rgb(5 150 105 / 0) var(--tw-gradient-to-position);--tw-gradient-stops: var(--tw-gradient-from), var(--tw-gradient-to)}.from-indigo-100{--tw-gradient-from: #e0e7ff var(--tw-gradient-from-position);--tw-gradient-to: rgb(224 231 255 / 0) var(--tw-gradient-to-position);--tw-gradient-stops: var(--tw-gradient-from), var(--tw-gradient-to)}.from-indigo-100\/30{--tw-gradient-from: rgb(224 231 255 / .3) var(--tw-gradient-from-position);--tw-gradient-to: rgb(224 231 255 / 0) var(--tw-gradient-to-position);--tw-gradient-stops: var(--tw-gradient-from), var(--tw-gradient-to)}.from-indigo-200\/30{--tw-gradient-from: rgb(199 210 254 / .3) var(--tw-gradient-from-position);--tw-gradient-to: rgb(199 210 254 / 0) var(--tw-gradient-to-position);--tw-gradient-stops: var(--tw-gradient-from), var(--tw-gradient-to)}.from-indigo-300{--tw-gradient-from: #a5b4fc var(--tw-gradient-from-position);--tw-gradient-to: rgb(165 180 252 / 0) var(--tw-gradient-to-position);--tw-gradient-stops: var(--tw-gradient-from), var(--tw-gradient-to)}.from-indigo-400{--tw-gradient-from: #818cf8 var(--tw-gradient-from-position);--tw-gradient-to: rgb(129 140 248 / 0) var(--tw-gradient-to-position);--tw-gradient-stops: var(--tw-gradient-from), var(--tw-gradient-to)}.from-indigo-50{--tw-gradient-from: #eef2ff var(--tw-gradient-from-position);--tw-gradient-to: rgb(238 242 255 / 0) var(--tw-gradient-to-position);--tw-gradient-stops: var(--tw-gradient-from), var(--tw-gradient-to)}.from-indigo-50\/70{--tw-gradient-from: rgb(238 242 255 / .7) var(--tw-gradient-from-position);--tw-gradient-to: rgb(238 242 255 / 0) var(--tw-gradient-to-position);--tw-gradient-stops: var(--tw-gradient-from), var(--tw-gradient-to)}.from-indigo-500{--tw-gradient-from: #6366f1 var(--tw-gradient-from-position);--tw-gradient-to: rgb(99 102 241 / 0) var(--tw-gradient-to-position);--tw-gradient-stops: var(--tw-gradient-from), var(--tw-gradient-to)}.from-indigo-500\/30{--tw-gradient-from: rgb(99 102 241 / .3) var(--tw-gradient-from-position);--tw-gradient-to: rgb(99 102 241 / 0) var(--tw-gradient-to-position);--tw-gradient-stops: var(--tw-gradient-from), var(--tw-gradient-to)}.from-indigo-500\/5{--tw-gradient-from: rgb(99 102 241 / .05) var(--tw-gradient-from-position);--tw-gradient-to: rgb(99 102 241 / 0) var(--tw-gradient-to-position);--tw-gradient-stops: var(--tw-gradient-from), var(--tw-gradient-to)}.from-indigo-600{--tw-gradient-from: #4f46e5 var(--tw-gradient-from-position);--tw-gradient-to: rgb(79 70 229 / 0) var(--tw-gradient-to-position);--tw-gradient-stops: var(--tw-gradient-from), var(--tw-gradient-to)}.from-indigo-600\/10{--tw-gradient-from: rgb(79 70 229 / .1) var(--tw-gradient-from-position);--tw-gradient-to: rgb(79 70 229 / 0) var(--tw-gradient-to-position);--tw-gradient-stops: var(--tw-gradient-from), var(--tw-gradient-to)}.from-indigo-800{--tw-gradient-from: #3730a3 var(--tw-gradient-from-position);--tw-gradient-to: rgb(55 48 163 / 0) var(--tw-gradient-to-position);--tw-gradient-stops: var(--tw-gradient-from), var(--tw-gradient-to)}.from-lime-400{--tw-gradient-from: #a3e635 var(--tw-gradient-from-position);--tw-gradient-to: rgb(163 230 53 / 0) var(--tw-gradient-to-position);--tw-gradient-stops: var(--tw-gradient-from), var(--tw-gradient-to)}.from-lime-50{--tw-gradient-from: #f7fee7 var(--tw-gradient-from-position);--tw-gradient-to: rgb(247 254 231 / 0) var(--tw-gradient-to-position);--tw-gradient-stops: var(--tw-gradient-from), var(--tw-gradient-to)}.from-lime-500\/5{--tw-gradient-from: rgb(132 204 22 / .05) var(--tw-gradient-from-position);--tw-gradient-to: rgb(132 204 22 / 0) var(--tw-gradient-to-position);--tw-gradient-stops: var(--tw-gradient-from), var(--tw-gradient-to)}.from-orange-100{--tw-gradient-from: #ffedd5 var(--tw-gradient-from-position);--tw-gradient-to: rgb(255 237 213 / 0) var(--tw-gradient-to-position);--tw-gradient-stops: var(--tw-gradient-from), var(--tw-gradient-to)}.from-orange-200{--tw-gradient-from: #fed7aa var(--tw-gradient-from-position);--tw-gradient-to: rgb(254 215 170 / 0) var(--tw-gradient-to-position);--tw-gradient-stops: var(--tw-gradient-from), var(--tw-gradient-to)}.from-orange-300{--tw-gradient-from: #fdba74 var(--tw-gradient-from-position);--tw-gradient-to: rgb(253 186 116 / 0) var(--tw-gradient-to-position);--tw-gradient-stops: var(--tw-gradient-from), var(--tw-gradient-to)}.from-orange-300\/10{--tw-gradient-from: rgb(253 186 116 / .1) var(--tw-gradient-from-position);--tw-gradient-to: rgb(253 186 116 / 0) var(--tw-gradient-to-position);--tw-gradient-stops: var(--tw-gradient-from), var(--tw-gradient-to)}.from-orange-400{--tw-gradient-from: #fb923c var(--tw-gradient-from-position);--tw-gradient-to: rgb(251 146 60 / 0) var(--tw-gradient-to-position);--tw-gradient-stops: var(--tw-gradient-from), var(--tw-gradient-to)}.from-orange-50{--tw-gradient-from: #fff7ed var(--tw-gradient-from-position);--tw-gradient-to: rgb(255 247 237 / 0) var(--tw-gradient-to-position);--tw-gradient-stops: var(--tw-gradient-from), var(--tw-gradient-to)}.from-orange-500{--tw-gradient-from: #f97316 var(--tw-gradient-from-position);--tw-gradient-to: rgb(249 115 22 / 0) var(--tw-gradient-to-position);--tw-gradient-stops: var(--tw-gradient-from), var(--tw-gradient-to)}.from-orange-500\/10{--tw-gradient-from: rgb(249 115 22 / .1) var(--tw-gradient-from-position);--tw-gradient-to: rgb(249 115 22 / 0) var(--tw-gradient-to-position);--tw-gradient-stops: var(--tw-gradient-from), var(--tw-gradient-to)}.from-orange-500\/30{--tw-gradient-from: rgb(249 115 22 / .3) var(--tw-gradient-from-position);--tw-gradient-to: rgb(249 115 22 / 0) var(--tw-gradient-to-position);--tw-gradient-stops: var(--tw-gradient-from), var(--tw-gradient-to)}.from-orange-500\/5{--tw-gradient-from: rgb(249 115 22 / .05) var(--tw-gradient-from-position);--tw-gradient-to: rgb(249 115 22 / 0) var(--tw-gradient-to-position);--tw-gradient-stops: var(--tw-gradient-from), var(--tw-gradient-to)}.from-pink-100{--tw-gradient-from: #fce7f3 var(--tw-gradient-from-position);--tw-gradient-to: rgb(252 231 243 / 0) var(--tw-gradient-to-position);--tw-gradient-stops: var(--tw-gradient-from), var(--tw-gradient-to)}.from-pink-300{--tw-gradient-from: #f9a8d4 var(--tw-gradient-from-position);--tw-gradient-to: rgb(249 168 212 / 0) var(--tw-gradient-to-position);--tw-gradient-stops: var(--tw-gradient-from), var(--tw-gradient-to)}.from-pink-400{--tw-gradient-from: #f472b6 var(--tw-gradient-from-position);--tw-gradient-to: rgb(244 114 182 / 0) var(--tw-gradient-to-position);--tw-gradient-stops: var(--tw-gradient-from), var(--tw-gradient-to)}.from-pink-50{--tw-gradient-from: #fdf2f8 var(--tw-gradient-from-position);--tw-gradient-to: rgb(253 242 248 / 0) var(--tw-gradient-to-position);--tw-gradient-stops: var(--tw-gradient-from), var(--tw-gradient-to)}.from-pink-500{--tw-gradient-from: #ec4899 var(--tw-gradient-from-position);--tw-gradient-to: rgb(236 72 153 / 0) var(--tw-gradient-to-position);--tw-gradient-stops: var(--tw-gradient-from), var(--tw-gradient-to)}.from-pink-500\/10{--tw-gradient-from: rgb(236 72 153 / .1) var(--tw-gradient-from-position);--tw-gradient-to: rgb(236 72 153 / 0) var(--tw-gradient-to-position);--tw-gradient-stops: var(--tw-gradient-from), var(--tw-gradient-to)}.from-pink-500\/20{--tw-gradient-from: rgb(236 72 153 / .2) var(--tw-gradient-from-position);--tw-gradient-to: rgb(236 72 153 / 0) var(--tw-gradient-to-position);--tw-gradient-stops: var(--tw-gradient-from), var(--tw-gradient-to)}.from-pink-500\/30{--tw-gradient-from: rgb(236 72 153 / .3) var(--tw-gradient-from-position);--tw-gradient-to: rgb(236 72 153 / 0) var(--tw-gradient-to-position);--tw-gradient-stops: var(--tw-gradient-from), var(--tw-gradient-to)}.from-pink-500\/5{--tw-gradient-from: rgb(236 72 153 / .05) var(--tw-gradient-from-position);--tw-gradient-to: rgb(236 72 153 / 0) var(--tw-gradient-to-position);--tw-gradient-stops: var(--tw-gradient-from), var(--tw-gradient-to)}.from-pink-600{--tw-gradient-from: #db2777 var(--tw-gradient-from-position);--tw-gradient-to: rgb(219 39 119 / 0) var(--tw-gradient-to-position);--tw-gradient-stops: var(--tw-gradient-from), var(--tw-gradient-to)}.from-purple-100{--tw-gradient-from: #ede9fe var(--tw-gradient-from-position);--tw-gradient-to: rgb(237 233 254 / 0) var(--tw-gradient-to-position);--tw-gradient-stops: var(--tw-gradient-from), var(--tw-gradient-to)}.from-purple-200{--tw-gradient-from: #ddd6fe var(--tw-gradient-from-position);--tw-gradient-to: rgb(221 214 254 / 0) var(--tw-gradient-to-position);--tw-gradient-stops: var(--tw-gradient-from), var(--tw-gradient-to)}.from-purple-300{--tw-gradient-from: #c4b5fd var(--tw-gradient-from-position);--tw-gradient-to: rgb(196 181 253 / 0) var(--tw-gradient-to-position);--tw-gradient-stops: var(--tw-gradient-from), var(--tw-gradient-to)}.from-purple-300\/5{--tw-gradient-from: rgb(196 181 253 / .05) var(--tw-gradient-from-position);--tw-gradient-to: rgb(196 181 253 / 0) var(--tw-gradient-to-position);--tw-gradient-stops: var(--tw-gradient-from), var(--tw-gradient-to)}.from-purple-400{--tw-gradient-from: #a78bfa var(--tw-gradient-from-position);--tw-gradient-to: rgb(167 139 250 / 0) var(--tw-gradient-to-position);--tw-gradient-stops: var(--tw-gradient-from), var(--tw-gradient-to)}.from-purple-50{--tw-gradient-from: #f5f3ff var(--tw-gradient-from-position);--tw-gradient-to: rgb(245 243 255 / 0) var(--tw-gradient-to-position);--tw-gradient-stops: var(--tw-gradient-from), var(--tw-gradient-to)}.from-purple-500{--tw-gradient-from: #8b5cf6 var(--tw-gradient-from-position);--tw-gradient-to: rgb(139 92 246 / 0) var(--tw-gradient-to-position);--tw-gradient-stops: var(--tw-gradient-from), var(--tw-gradient-to)}.from-purple-500\/30{--tw-gradient-from: rgb(139 92 246 / .3) var(--tw-gradient-from-position);--tw-gradient-to: rgb(139 92 246 / 0) var(--tw-gradient-to-position);--tw-gradient-stops: var(--tw-gradient-from), var(--tw-gradient-to)}.from-purple-500\/5{--tw-gradient-from: rgb(139 92 246 / .05) var(--tw-gradient-from-position);--tw-gradient-to: rgb(139 92 246 / 0) var(--tw-gradient-to-position);--tw-gradient-stops: var(--tw-gradient-from), var(--tw-gradient-to)}.from-purple-600{--tw-gradient-from: #7c3aed var(--tw-gradient-from-position);--tw-gradient-to: rgb(124 58 237 / 0) var(--tw-gradient-to-position);--tw-gradient-stops: var(--tw-gradient-from), var(--tw-gradient-to)}.from-purple-600\/5{--tw-gradient-from: rgb(124 58 237 / .05) var(--tw-gradient-from-position);--tw-gradient-to: rgb(124 58 237 / 0) var(--tw-gradient-to-position);--tw-gradient-stops: var(--tw-gradient-from), var(--tw-gradient-to)}.from-red-100{--tw-gradient-from: #fee2e2 var(--tw-gradient-from-position);--tw-gradient-to: rgb(254 226 226 / 0) var(--tw-gradient-to-position);--tw-gradient-stops: var(--tw-gradient-from), var(--tw-gradient-to)}.from-red-100\/30{--tw-gradient-from: rgb(254 226 226 / .3) var(--tw-gradient-from-position);--tw-gradient-to: rgb(254 226 226 / 0) var(--tw-gradient-to-position);--tw-gradient-stops: var(--tw-gradient-from), var(--tw-gradient-to)}.from-red-200{--tw-gradient-from: #fecaca var(--tw-gradient-from-position);--tw-gradient-to: rgb(254 202 202 / 0) var(--tw-gradient-to-position);--tw-gradient-stops: var(--tw-gradient-from), var(--tw-gradient-to)}.from-red-300{--tw-gradient-from: #fca5a5 var(--tw-gradient-from-position);--tw-gradient-to: rgb(252 165 165 / 0) var(--tw-gradient-to-position);--tw-gradient-stops: var(--tw-gradient-from), var(--tw-gradient-to)}.from-red-300\/5{--tw-gradient-from: rgb(252 165 165 / .05) var(--tw-gradient-from-position);--tw-gradient-to: rgb(252 165 165 / 0) var(--tw-gradient-to-position);--tw-gradient-stops: var(--tw-gradient-from), var(--tw-gradient-to)}.from-red-400{--tw-gradient-from: #f87171 var(--tw-gradient-from-position);--tw-gradient-to: rgb(248 113 113 / 0) var(--tw-gradient-to-position);--tw-gradient-stops: var(--tw-gradient-from), var(--tw-gradient-to)}.from-red-50{--tw-gradient-from: #fef2f2 var(--tw-gradient-from-position);--tw-gradient-to: rgb(254 242 242 / 0) var(--tw-gradient-to-position);--tw-gradient-stops: var(--tw-gradient-from), var(--tw-gradient-to)}.from-red-500{--tw-gradient-from: #ef4444 var(--tw-gradient-from-position);--tw-gradient-to: rgb(239 68 68 / 0) var(--tw-gradient-to-position);--tw-gradient-stops: var(--tw-gradient-from), var(--tw-gradient-to)}.from-red-500\/10{--tw-gradient-from: rgb(239 68 68 / .1) var(--tw-gradient-from-position);--tw-gradient-to: rgb(239 68 68 / 0) var(--tw-gradient-to-position);--tw-gradient-stops: var(--tw-gradient-from), var(--tw-gradient-to)}.from-red-500\/30{--tw-gradient-from: rgb(239 68 68 / .3) var(--tw-gradient-from-position);--tw-gradient-to: rgb(239 68 68 / 0) var(--tw-gradient-to-position);--tw-gradient-stops: var(--tw-gradient-from), var(--tw-gradient-to)}.from-red-500\/5{--tw-gradient-from: rgb(239 68 68 / .05) var(--tw-gradient-from-position);--tw-gradient-to: rgb(239 68 68 / 0) var(--tw-gradient-to-position);--tw-gradient-stops: var(--tw-gradient-from), var(--tw-gradient-to)}.from-red-600{--tw-gradient-from: #dc2626 var(--tw-gradient-from-position);--tw-gradient-to: rgb(220 38 38 / 0) var(--tw-gradient-to-position);--tw-gradient-stops: var(--tw-gradient-from), var(--tw-gradient-to)}.from-rose-300{--tw-gradient-from: #fda4af var(--tw-gradient-from-position);--tw-gradient-to: rgb(253 164 175 / 0) var(--tw-gradient-to-position);--tw-gradient-stops: var(--tw-gradient-from), var(--tw-gradient-to)}.from-sky-200{--tw-gradient-from: #bae6fd var(--tw-gradient-from-position);--tw-gradient-to: rgb(186 230 253 / 0) var(--tw-gradient-to-position);--tw-gradient-stops: var(--tw-gradient-from), var(--tw-gradient-to)}.from-sky-300{--tw-gradient-from: #7dd3fc var(--tw-gradient-from-position);--tw-gradient-to: rgb(125 211 252 / 0) var(--tw-gradient-to-position);--tw-gradient-stops: var(--tw-gradient-from), var(--tw-gradient-to)}.from-slate-50{--tw-gradient-from: #f8fafc var(--tw-gradient-from-position);--tw-gradient-to: rgb(248 250 252 / 0) var(--tw-gradient-to-position);--tw-gradient-stops: var(--tw-gradient-from), var(--tw-gradient-to)}.from-teal-50{--tw-gradient-from: #f0fdfa var(--tw-gradient-from-position);--tw-gradient-to: rgb(240 253 250 / 0) var(--tw-gradient-to-position);--tw-gradient-stops: var(--tw-gradient-from), var(--tw-gradient-to)}.from-teal-500{--tw-gradient-from: #14b8a6 var(--tw-gradient-from-position);--tw-gradient-to: rgb(20 184 166 / 0) var(--tw-gradient-to-position);--tw-gradient-stops: var(--tw-gradient-from), var(--tw-gradient-to)}.from-teal-500\/5{--tw-gradient-from: rgb(20 184 166 / .05) var(--tw-gradient-from-position);--tw-gradient-to: rgb(20 184 166 / 0) var(--tw-gradient-to-position);--tw-gradient-stops: var(--tw-gradient-from), var(--tw-gradient-to)}.from-transparent{--tw-gradient-from: transparent var(--tw-gradient-from-position);--tw-gradient-to: rgb(0 0 0 / 0) var(--tw-gradient-to-position);--tw-gradient-stops: var(--tw-gradient-from), var(--tw-gradient-to)}.from-violet-300{--tw-gradient-from: #c4b5fd var(--tw-gradient-from-position);--tw-gradient-to: rgb(196 181 253 / 0) var(--tw-gradient-to-position);--tw-gradient-stops: var(--tw-gradient-from), var(--tw-gradient-to)}.from-violet-50{--tw-gradient-from: #f5f3ff var(--tw-gradient-from-position);--tw-gradient-to: rgb(245 243 255 / 0) var(--tw-gradient-to-position);--tw-gradient-stops: var(--tw-gradient-from), var(--tw-gradient-to)}.from-violet-500\/5{--tw-gradient-from: rgb(139 92 246 / .05) var(--tw-gradient-from-position);--tw-gradient-to: rgb(139 92 246 / 0) var(--tw-gradient-to-position);--tw-gradient-stops: var(--tw-gradient-from), var(--tw-gradient-to)}.from-white{--tw-gradient-from: #fff var(--tw-gradient-from-position);--tw-gradient-to: rgb(255 255 255 / 0) var(--tw-gradient-to-position);--tw-gradient-stops: var(--tw-gradient-from), var(--tw-gradient-to)}.from-white\/20{--tw-gradient-from: rgb(255 255 255 / .2) var(--tw-gradient-from-position);--tw-gradient-to: rgb(255 255 255 / 0) var(--tw-gradient-to-position);--tw-gradient-stops: var(--tw-gradient-from), var(--tw-gradient-to)}.from-white\/80{--tw-gradient-from: rgb(255 255 255 / .8) var(--tw-gradient-from-position);--tw-gradient-to: rgb(255 255 255 / 0) var(--tw-gradient-to-position);--tw-gradient-stops: var(--tw-gradient-from), var(--tw-gradient-to)}.from-yellow-100{--tw-gradient-from: #fef3c7 var(--tw-gradient-from-position);--tw-gradient-to: rgb(254 243 199 / 0) var(--tw-gradient-to-position);--tw-gradient-stops: var(--tw-gradient-from), var(--tw-gradient-to)}.from-yellow-100\/40{--tw-gradient-from: rgb(254 243 199 / .4) var(--tw-gradient-from-position);--tw-gradient-to: rgb(254 243 199 / 0) var(--tw-gradient-to-position);--tw-gradient-stops: var(--tw-gradient-from), var(--tw-gradient-to)}.from-yellow-300{--tw-gradient-from: #fcd34d var(--tw-gradient-from-position);--tw-gradient-to: rgb(252 211 77 / 0) var(--tw-gradient-to-position);--tw-gradient-stops: var(--tw-gradient-from), var(--tw-gradient-to)}.from-yellow-400{--tw-gradient-from: #fbbf24 var(--tw-gradient-from-position);--tw-gradient-to: rgb(251 191 36 / 0) var(--tw-gradient-to-position);--tw-gradient-stops: var(--tw-gradient-from), var(--tw-gradient-to)}.from-yellow-50{--tw-gradient-from: #fffbeb var(--tw-gradient-from-position);--tw-gradient-to: rgb(255 251 235 / 0) var(--tw-gradient-to-position);--tw-gradient-stops: var(--tw-gradient-from), var(--tw-gradient-to)}.from-yellow-500{--tw-gradient-from: #f59e0b var(--tw-gradient-from-position);--tw-gradient-to: rgb(245 158 11 / 0) var(--tw-gradient-to-position);--tw-gradient-stops: var(--tw-gradient-from), var(--tw-gradient-to)}.from-yellow-500\/5{--tw-gradient-from: rgb(245 158 11 / .05) var(--tw-gradient-from-position);--tw-gradient-to: rgb(245 158 11 / 0) var(--tw-gradient-to-position);--tw-gradient-stops: var(--tw-gradient-from), var(--tw-gradient-to)}.from-yellow-600{--tw-gradient-from: #d97706 var(--tw-gradient-from-position);--tw-gradient-to: rgb(217 119 6 / 0) var(--tw-gradient-to-position);--tw-gradient-stops: var(--tw-gradient-from), var(--tw-gradient-to)}.via-blue-200\/5{--tw-gradient-to: rgb(191 219 254 / 0) var(--tw-gradient-to-position);--tw-gradient-stops: var(--tw-gradient-from), rgb(191 219 254 / .05) var(--tw-gradient-via-position), var(--tw-gradient-to)}.via-blue-500{--tw-gradient-to: rgb(59 130 246 / 0) var(--tw-gradient-to-position);--tw-gradient-stops: var(--tw-gradient-from), #3b82f6 var(--tw-gradient-via-position), var(--tw-gradient-to)}.via-blue-500\/20{--tw-gradient-to: rgb(59 130 246 / 0) var(--tw-gradient-to-position);--tw-gradient-stops: var(--tw-gradient-from), rgb(59 130 246 / .2) var(--tw-gradient-via-position), var(--tw-gradient-to)}.via-gray-100{--tw-gradient-to: rgb(243 244 246 / 0) var(--tw-gradient-to-position);--tw-gradient-stops: var(--tw-gradient-from), #f3f4f6 var(--tw-gradient-via-position), var(--tw-gradient-to)}.via-gray-200{--tw-gradient-to: rgb(229 231 235 / 0) var(--tw-gradient-to-position);--tw-gradient-stops: var(--tw-gradient-from), #e5e7eb var(--tw-gradient-via-position), var(--tw-gradient-to)}.via-gray-500\/10{--tw-gradient-to: rgb(107 114 128 / 0) var(--tw-gradient-to-position);--tw-gradient-stops: var(--tw-gradient-from), rgb(107 114 128 / .1) var(--tw-gradient-via-position), var(--tw-gradient-to)}.via-green-100{--tw-gradient-to: rgb(209 250 229 / 0) var(--tw-gradient-to-position);--tw-gradient-stops: var(--tw-gradient-from), #d1fae5 var(--tw-gradient-via-position), var(--tw-gradient-to)}.via-green-100\/20{--tw-gradient-to: rgb(209 250 229 / 0) var(--tw-gradient-to-position);--tw-gradient-stops: var(--tw-gradient-from), rgb(209 250 229 / .2) var(--tw-gradient-via-position), var(--tw-gradient-to)}.via-green-200{--tw-gradient-to: rgb(167 243 208 / 0) var(--tw-gradient-to-position);--tw-gradient-stops: var(--tw-gradient-from), #a7f3d0 var(--tw-gradient-via-position), var(--tw-gradient-to)}.via-green-500{--tw-gradient-to: rgb(16 185 129 / 0) var(--tw-gradient-to-position);--tw-gradient-stops: var(--tw-gradient-from), #10b981 var(--tw-gradient-via-position), var(--tw-gradient-to)}.via-indigo-100{--tw-gradient-to: rgb(224 231 255 / 0) var(--tw-gradient-to-position);--tw-gradient-stops: var(--tw-gradient-from), #e0e7ff var(--tw-gradient-via-position), var(--tw-gradient-to)}.via-indigo-100\/20{--tw-gradient-to: rgb(224 231 255 / 0) var(--tw-gradient-to-position);--tw-gradient-stops: var(--tw-gradient-from), rgb(224 231 255 / .2) var(--tw-gradient-via-position), var(--tw-gradient-to)}.via-indigo-300{--tw-gradient-to: rgb(165 180 252 / 0) var(--tw-gradient-to-position);--tw-gradient-stops: var(--tw-gradient-from), #a5b4fc var(--tw-gradient-via-position), var(--tw-gradient-to)}.via-indigo-50{--tw-gradient-to: rgb(238 242 255 / 0) var(--tw-gradient-to-position);--tw-gradient-stops: var(--tw-gradient-from), #eef2ff var(--tw-gradient-via-position), var(--tw-gradient-to)}.via-indigo-500{--tw-gradient-to: rgb(99 102 241 / 0) var(--tw-gradient-to-position);--tw-gradient-stops: var(--tw-gradient-from), #6366f1 var(--tw-gradient-via-position), var(--tw-gradient-to)}.via-orange-50{--tw-gradient-to: rgb(255 247 237 / 0) var(--tw-gradient-to-position);--tw-gradient-stops: var(--tw-gradient-from), #fff7ed var(--tw-gradient-via-position), var(--tw-gradient-to)}.via-pink-50{--tw-gradient-to: rgb(253 242 248 / 0) var(--tw-gradient-to-position);--tw-gradient-stops: var(--tw-gradient-from), #fdf2f8 var(--tw-gradient-via-position), var(--tw-gradient-to)}.via-pink-500{--tw-gradient-to: rgb(236 72 153 / 0) var(--tw-gradient-to-position);--tw-gradient-stops: var(--tw-gradient-from), #ec4899 var(--tw-gradient-via-position), var(--tw-gradient-to)}.via-purple-400{--tw-gradient-to: rgb(167 139 250 / 0) var(--tw-gradient-to-position);--tw-gradient-stops: var(--tw-gradient-from), #a78bfa var(--tw-gradient-via-position), var(--tw-gradient-to)}.via-purple-500{--tw-gradient-to: rgb(139 92 246 / 0) var(--tw-gradient-to-position);--tw-gradient-stops: var(--tw-gradient-from), #8b5cf6 var(--tw-gradient-via-position), var(--tw-gradient-to)}.via-red-100\/20{--tw-gradient-to: rgb(254 226 226 / 0) var(--tw-gradient-to-position);--tw-gradient-stops: var(--tw-gradient-from), rgb(254 226 226 / .2) var(--tw-gradient-via-position), var(--tw-gradient-to)}.via-red-400{--tw-gradient-to: rgb(248 113 113 / 0) var(--tw-gradient-to-position);--tw-gradient-stops: var(--tw-gradient-from), #f87171 var(--tw-gradient-via-position), var(--tw-gradient-to)}.via-red-500{--tw-gradient-to: rgb(239 68 68 / 0) var(--tw-gradient-to-position);--tw-gradient-stops: var(--tw-gradient-from), #ef4444 var(--tw-gradient-via-position), var(--tw-gradient-to)}.via-sky-400{--tw-gradient-to: rgb(56 189 248 / 0) var(--tw-gradient-to-position);--tw-gradient-stops: var(--tw-gradient-from), #38bdf8 var(--tw-gradient-via-position), var(--tw-gradient-to)}.via-transparent{--tw-gradient-to: rgb(0 0 0 / 0) var(--tw-gradient-to-position);--tw-gradient-stops: var(--tw-gradient-from), transparent var(--tw-gradient-via-position), var(--tw-gradient-to)}.via-white{--tw-gradient-to: rgb(255 255 255 / 0) var(--tw-gradient-to-position);--tw-gradient-stops: var(--tw-gradient-from), #fff var(--tw-gradient-via-position), var(--tw-gradient-to)}.via-yellow-500{--tw-gradient-to: rgb(245 158 11 / 0) var(--tw-gradient-to-position);--tw-gradient-stops: var(--tw-gradient-from), #f59e0b var(--tw-gradient-via-position), var(--tw-gradient-to)}.\!to-black{--tw-gradient-to: #000 var(--tw-gradient-to-position) !important}.\!to-blue-50{--tw-gradient-to: #eff6ff var(--tw-gradient-to-position) !important}.\!to-gray-50{--tw-gradient-to: #f9fafb var(--tw-gradient-to-position) !important}.\!to-white{--tw-gradient-to: #fff var(--tw-gradient-to-position) !important}.to-\[\#090C15\]{--tw-gradient-to: #090C15 var(--tw-gradient-to-position)}.to-black{--tw-gradient-to: #000 var(--tw-gradient-to-position)}.to-black\/95{--tw-gradient-to: rgb(0 0 0 / .95) var(--tw-gradient-to-position)}.to-blue-100{--tw-gradient-to: #dbeafe var(--tw-gradient-to-position)}.to-blue-200{--tw-gradient-to: #bfdbfe var(--tw-gradient-to-position)}.to-blue-300{--tw-gradient-to: #93c5fd var(--tw-gradient-to-position)}.to-blue-50{--tw-gradient-to: #eff6ff var(--tw-gradient-to-position)}.to-blue-500{--tw-gradient-to: #3b82f6 var(--tw-gradient-to-position)}.to-blue-600{--tw-gradient-to: #2563eb var(--tw-gradient-to-position)}.to-blue-950{--tw-gradient-to: #172554 var(--tw-gradient-to-position)}.to-cyan-200{--tw-gradient-to: #a5f3fc var(--tw-gradient-to-position)}.to-cyan-400{--tw-gradient-to: #22d3ee var(--tw-gradient-to-position)}.to-cyan-500{--tw-gradient-to: #06b6d4 var(--tw-gradient-to-position)}.to-cyan-500\/10{--tw-gradient-to: rgb(6 182 212 / .1) var(--tw-gradient-to-position)}.to-fuchsia-500\/20{--tw-gradient-to: rgb(217 70 239 / .2) var(--tw-gradient-to-position)}.to-gray-100{--tw-gradient-to: #f3f4f6 var(--tw-gradient-to-position)}.to-gray-200\/60{--tw-gradient-to: rgb(229 231 235 / .6) var(--tw-gradient-to-position)}.to-gray-400{--tw-gradient-to: #9ca3af var(--tw-gradient-to-position)}.to-gray-50{--tw-gradient-to: #f9fafb var(--tw-gradient-to-position)}.to-gray-500\/5{--tw-gradient-to: rgb(107 114 128 / .05) var(--tw-gradient-to-position)}.to-gray-600{--tw-gradient-to: #4b5563 var(--tw-gradient-to-position)}.to-gray-700{--tw-gradient-to: #374151 var(--tw-gradient-to-position)}.to-gray-800{--tw-gradient-to: #1f2937 var(--tw-gradient-to-position)}.to-gray-900{--tw-gradient-to: #111827 var(--tw-gradient-to-position)}.to-gray-950{--tw-gradient-to: #0b0f19 var(--tw-gradient-to-position)}.to-green-100{--tw-gradient-to: #d1fae5 var(--tw-gradient-to-position)}.to-green-200{--tw-gradient-to: #a7f3d0 var(--tw-gradient-to-position)}.to-green-300{--tw-gradient-to: #6ee7b7 var(--tw-gradient-to-position)}.to-green-50{--tw-gradient-to: #ecfdf5 var(--tw-gradient-to-position)}.to-green-500{--tw-gradient-to: #10b981 var(--tw-gradient-to-position)}.to-green-600{--tw-gradient-to: #059669 var(--tw-gradient-to-position)}.to-green-800{--tw-gradient-to: #065f46 var(--tw-gradient-to-position)}.to-indigo-100{--tw-gradient-to: #e0e7ff var(--tw-gradient-to-position)}.to-indigo-100\/20{--tw-gradient-to: rgb(224 231 255 / .2) var(--tw-gradient-to-position)}.to-indigo-200{--tw-gradient-to: #c7d2fe var(--tw-gradient-to-position)}.to-indigo-300{--tw-gradient-to: #a5b4fc var(--tw-gradient-to-position)}.to-indigo-50{--tw-gradient-to: #eef2ff var(--tw-gradient-to-position)}.to-indigo-500{--tw-gradient-to: #6366f1 var(--tw-gradient-to-position)}.to-indigo-500\/10{--tw-gradient-to: rgb(99 102 241 / .1) var(--tw-gradient-to-position)}.to-indigo-500\/20{--tw-gradient-to: rgb(99 102 241 / .2) var(--tw-gradient-to-position)}.to-indigo-600{--tw-gradient-to: #4f46e5 var(--tw-gradient-to-position)}.to-indigo-700{--tw-gradient-to: #4338ca var(--tw-gradient-to-position)}.to-lime-200{--tw-gradient-to: #d9f99d var(--tw-gradient-to-position)}.to-orange-100{--tw-gradient-to: #ffedd5 var(--tw-gradient-to-position)}.to-orange-100\/20{--tw-gradient-to: rgb(255 237 213 / .2) var(--tw-gradient-to-position)}.to-orange-200{--tw-gradient-to: #fed7aa var(--tw-gradient-to-position)}.to-orange-50{--tw-gradient-to: #fff7ed var(--tw-gradient-to-position)}.to-orange-500{--tw-gradient-to: #f97316 var(--tw-gradient-to-position)}.to-orange-500\/20{--tw-gradient-to: rgb(249 115 22 / .2) var(--tw-gradient-to-position)}.to-pink-100{--tw-gradient-to: #fce7f3 var(--tw-gradient-to-position)}.to-pink-500{--tw-gradient-to: #ec4899 var(--tw-gradient-to-position)}.to-pink-600{--tw-gradient-to: #db2777 var(--tw-gradient-to-position)}.to-purple-100{--tw-gradient-to: #ede9fe var(--tw-gradient-to-position)}.to-purple-200{--tw-gradient-to: #ddd6fe var(--tw-gradient-to-position)}.to-purple-300{--tw-gradient-to: #c4b5fd var(--tw-gradient-to-position)}.to-purple-50{--tw-gradient-to: #f5f3ff var(--tw-gradient-to-position)}.to-purple-500{--tw-gradient-to: #8b5cf6 var(--tw-gradient-to-position)}.to-purple-600{--tw-gradient-to: #7c3aed var(--tw-gradient-to-position)}.to-red-100{--tw-gradient-to: #fee2e2 var(--tw-gradient-to-position)}.to-red-100\/40{--tw-gradient-to: rgb(254 226 226 / .4) var(--tw-gradient-to-position)}.to-red-200{--tw-gradient-to: #fecaca var(--tw-gradient-to-position)}.to-red-300{--tw-gradient-to: #fca5a5 var(--tw-gradient-to-position)}.to-red-50{--tw-gradient-to: #fef2f2 var(--tw-gradient-to-position)}.to-red-500\/20{--tw-gradient-to: rgb(239 68 68 / .2) var(--tw-gradient-to-position)}.to-red-500\/5{--tw-gradient-to: rgb(239 68 68 / .05) var(--tw-gradient-to-position)}.to-red-600{--tw-gradient-to: #dc2626 var(--tw-gradient-to-position)}.to-sky-200{--tw-gradient-to: #bae6fd var(--tw-gradient-to-position)}.to-sky-50{--tw-gradient-to: #f0f9ff var(--tw-gradient-to-position)}.to-sky-500{--tw-gradient-to: #0ea5e9 var(--tw-gradient-to-position)}.to-teal-100{--tw-gradient-to: #ccfbf1 var(--tw-gradient-to-position)}.to-teal-500\/20{--tw-gradient-to: rgb(20 184 166 / .2) var(--tw-gradient-to-position)}.to-transparent{--tw-gradient-to: transparent var(--tw-gradient-to-position)}.to-violet-500{--tw-gradient-to: #8b5cf6 var(--tw-gradient-to-position)}.to-white{--tw-gradient-to: #fff var(--tw-gradient-to-position)}.to-white\/0{--tw-gradient-to: rgb(255 255 255 / 0) var(--tw-gradient-to-position)}.to-yellow-100{--tw-gradient-to: #fef3c7 var(--tw-gradient-to-position)}.to-yellow-200{--tw-gradient-to: #fde68a var(--tw-gradient-to-position)}.to-yellow-50{--tw-gradient-to: #fffbeb var(--tw-gradient-to-position)}.to-yellow-500{--tw-gradient-to: #f59e0b var(--tw-gradient-to-position)}.to-yellow-500\/10{--tw-gradient-to: rgb(245 158 11 / .1) var(--tw-gradient-to-position)}.to-yellow-600{--tw-gradient-to: #d97706 var(--tw-gradient-to-position)}.to-10\%{--tw-gradient-to-position: 10%}.to-20\%{--tw-gradient-to-position: 20%}.to-30\%{--tw-gradient-to-position: 30%}.to-50\%{--tw-gradient-to-position: 50%}.\!bg-\[length\:100vw_400vh\]{background-size:100vw 400vh!important}.bg-cover{background-size:cover}.bg-clip-text{-webkit-background-clip:text;background-clip:text}.bg-bottom{background-position:bottom}.bg-center{background-position:center}.bg-no-repeat{background-repeat:no-repeat}.fill-\[\#4A4E57\]{fill:#4a4e57}.fill-\[\#86898F\]{fill:#86898f}.fill-current{fill:currentColor}.fill-gray-100{fill:#f3f4f6}.fill-gray-200{fill:#e5e7eb}.fill-gray-400{fill:#9ca3af}.fill-indigo-100{fill:#e0e7ff}.fill-indigo-500{fill:#6366f1}.fill-white{fill:#fff}.stroke-current{stroke:currentColor}.stroke-gray-100{stroke:#f3f4f6}.stroke-gray-400{stroke:#9ca3af}.stroke-white{stroke:#fff}.object-contain{-o-object-fit:contain;object-fit:contain}.object-cover{-o-object-fit:cover;object-fit:cover}.object-fill{-o-object-fit:fill;object-fit:fill}.object-bottom{-o-object-position:bottom;object-position:bottom}.object-center{-o-object-position:center;object-position:center}.object-left{-o-object-position:left;object-position:left}.object-left-top{-o-object-position:left top;object-position:left top}.object-top{-o-object-position:top;object-position:top}.\!p-0{padding:0!important}.\!p-2{padding:.5rem!important}.p-0{padding:0}.p-0\.5{padding:.125rem}.p-1{padding:.25rem}.p-1\.5{padding:.375rem}.p-10{padding:2.5rem}.p-12{padding:3rem}.p-16{padding:4rem}.p-2{padding:.5rem}.p-2\.5{padding:.625rem}.p-20{padding:5rem}.p-24{padding:6rem}.p-3{padding:.75rem}.p-3\.5{padding:.875rem}.p-4{padding:1rem}.p-5{padding:1.25rem}.p-6{padding:1.5rem}.p-7{padding:1.75rem}.p-8{padding:2rem}.p-\[2px\]{padding:2px}.p-px{padding:1px}.\!px-0{padding-left:0!important;padding-right:0!important}.\!px-1{padding-left:.25rem!important;padding-right:.25rem!important}.\!px-1\.5{padding-left:.375rem!important;padding-right:.375rem!important}.\!px-2{padding-left:.5rem!important;padding-right:.5rem!important}.\!px-3{padding-left:.75rem!important;padding-right:.75rem!important}.\!px-3\.5{padding-left:.875rem!important;padding-right:.875rem!important}.\!px-4{padding-left:1rem!important;padding-right:1rem!important}.\!py-0{padding-top:0!important;padding-bottom:0!important}.\!py-0\.5{padding-top:.125rem!important;padding-bottom:.125rem!important}.\!py-1{padding-top:.25rem!important;padding-bottom:.25rem!important}.\!py-2{padding-top:.5rem!important;padding-bottom:.5rem!important}.\!py-\[2px\]{padding-top:2px!important;padding-bottom:2px!important}.px-0{padding-left:0;padding-right:0}.px-0\.5{padding-left:.125rem;padding-right:.125rem}.px-1{padding-left:.25rem;padding-right:.25rem}.px-1\.5{padding-left:.375rem;padding-right:.375rem}.px-10{padding-left:2.5rem;padding-right:2.5rem}.px-12{padding-left:3rem;padding-right:3rem}.px-2{padding-left:.5rem;padding-right:.5rem}.px-2\.5{padding-left:.625rem;padding-right:.625rem}.px-20{padding-left:5rem;padding-right:5rem}.px-3{padding-left:.75rem;padding-right:.75rem}.px-3\.5{padding-left:.875rem;padding-right:.875rem}.px-4{padding-left:1rem;padding-right:1rem}.px-5{padding-left:1.25rem;padding-right:1.25rem}.px-6{padding-left:1.5rem;padding-right:1.5rem}.px-7{padding-left:1.75rem;padding-right:1.75rem}.px-8{padding-left:2rem;padding-right:2rem}.py-0{padding-top:0;padding-bottom:0}.py-0\.5{padding-top:.125rem;padding-bottom:.125rem}.py-1{padding-top:.25rem;padding-bottom:.25rem}.py-1\.5{padding-top:.375rem;padding-bottom:.375rem}.py-10{padding-top:2.5rem;padding-bottom:2.5rem}.py-12{padding-top:3rem;padding-bottom:3rem}.py-14{padding-top:3.5rem;padding-bottom:3.5rem}.py-16{padding-top:4rem;padding-bottom:4rem}.py-2{padding-top:.5rem;padding-bottom:.5rem}.py-2\.5{padding-top:.625rem;padding-bottom:.625rem}.py-20{padding-top:5rem;padding-bottom:5rem}.py-24{padding-top:6rem;padding-bottom:6rem}.py-3{padding-top:.75rem;padding-bottom:.75rem}.py-3\.5{padding-top:.875rem;padding-bottom:.875rem}.py-32{padding-top:8rem;padding-bottom:8rem}.py-4{padding-top:1rem;padding-bottom:1rem}.py-48{padding-top:12rem;padding-bottom:12rem}.py-5{padding-top:1.25rem;padding-bottom:1.25rem}.py-6{padding-top:1.5rem;padding-bottom:1.5rem}.py-7{padding-top:1.75rem;padding-bottom:1.75rem}.py-8{padding-top:2rem;padding-bottom:2rem}.py-\[\.08rem\]{padding-top:.08rem;padding-bottom:.08rem}.py-\[0\.32rem\]{padding-top:.32rem;padding-bottom:.32rem}.py-\[2px\]{padding-top:2px;padding-bottom:2px}.py-\[3px\]{padding-top:3px;padding-bottom:3px}.py-\[7px\]{padding-top:7px;padding-bottom:7px}.py-px{padding-top:1px;padding-bottom:1px}.\!pl-2{padding-left:.5rem!important}.\!pl-4{padding-left:1rem!important}.\!pr-9{padding-right:2.25rem!important}.\!pt-3{padding-top:.75rem!important}.\!pt-4{padding-top:1rem!important}.\!pt-5{padding-top:1.25rem!important}.pb-0{padding-bottom:0}.pb-1{padding-bottom:.25rem}.pb-1\.5{padding-bottom:.375rem}.pb-10{padding-bottom:2.5rem}.pb-12{padding-bottom:3rem}.pb-14{padding-bottom:3.5rem}.pb-16{padding-bottom:4rem}.pb-2{padding-bottom:.5rem}.pb-2\.5{padding-bottom:.625rem}.pb-20{padding-bottom:5rem}.pb-24{padding-bottom:6rem}.pb-3{padding-bottom:.75rem}.pb-3\.5{padding-bottom:.875rem}.pb-32{padding-bottom:8rem}.pb-36{padding-bottom:9rem}.pb-4{padding-bottom:1rem}.pb-40{padding-bottom:10rem}.pb-44{padding-bottom:11rem}.pb-48{padding-bottom:12rem}.pb-5{padding-bottom:1.25rem}.pb-6{padding-bottom:1.5rem}.pb-8{padding-bottom:2rem}.pb-px{padding-bottom:1px}.pl-0{padding-left:0}.pl-0\.5{padding-left:.125rem}.pl-1{padding-left:.25rem}.pl-1\.5{padding-left:.375rem}.pl-10{padding-left:2.5rem}.pl-12{padding-left:3rem}.pl-14{padding-left:3.5rem}.pl-16{padding-left:4rem}.pl-2{padding-left:.5rem}.pl-2\.5{padding-left:.625rem}.pl-20{padding-left:5rem}.pl-3{padding-left:.75rem}.pl-3\.5{padding-left:.875rem}.pl-4{padding-left:1rem}.pl-5{padding-left:1.25rem}.pl-6{padding-left:1.5rem}.pl-7{padding-left:1.75rem}.pl-8{padding-left:2rem}.pl-9{padding-left:2.25rem}.pl-\[1\.38rem\]{padding-left:1.38rem}.pr-0{padding-right:0}.pr-0\.5{padding-right:.125rem}.pr-1{padding-right:.25rem}.pr-1\.5{padding-right:.375rem}.pr-10{padding-right:2.5rem}.pr-12{padding-right:3rem}.pr-16{padding-right:4rem}.pr-2{padding-right:.5rem}.pr-2\.5{padding-right:.625rem}.pr-20{padding-right:5rem}.pr-3{padding-right:.75rem}.pr-3\.5{padding-right:.875rem}.pr-4{padding-right:1rem}.pr-5{padding-right:1.25rem}.pr-6{padding-right:1.5rem}.pr-7{padding-right:1.75rem}.pr-8{padding-right:2rem}.pr-\[4\.3rem\]{padding-right:4.3rem}.pt-0{padding-top:0}.pt-0\.5{padding-top:.125rem}.pt-1{padding-top:.25rem}.pt-1\.5{padding-top:.375rem}.pt-10{padding-top:2.5rem}.pt-12{padding-top:3rem}.pt-14{padding-top:3.5rem}.pt-16{padding-top:4rem}.pt-2{padding-top:.5rem}.pt-2\.5{padding-top:.625rem}.pt-24{padding-top:6rem}.pt-28{padding-top:7rem}.pt-3{padding-top:.75rem}.pt-3\.5{padding-top:.875rem}.pt-32{padding-top:8rem}.pt-4{padding-top:1rem}.pt-40{padding-top:10rem}.pt-5{padding-top:1.25rem}.pt-6{padding-top:1.5rem}.pt-7{padding-top:1.75rem}.pt-8{padding-top:2rem}.pt-9{padding-top:2.25rem}.pt-\[0\.175rem\]{padding-top:.175rem}.pt-\[0\.2rem\]{padding-top:.2rem}.\!text-left{text-align:left!important}.text-left{text-align:left}.text-center{text-align:center}.text-right{text-align:right}.text-justify{text-align:justify}.text-start{text-align:start}.align-baseline{vertical-align:baseline}.align-top{vertical-align:top}.align-middle{vertical-align:middle}.align-sub{vertical-align:sub}.font-mono{font-family:IBM Plex Mono,ui-monospace,SFMono-Regular,Menlo,Monaco,Consolas,Liberation Mono,Courier New,monospace}.font-sans{font-family:Source Sans Pro,ui-sans-serif,system-ui,sans-serif,"Apple Color Emoji","Segoe UI Emoji",Segoe UI Symbol,"Noto Color Emoji"}.font-serif{font-family:Charter,ui-serif,Georgia,Cambria,Times New Roman,Times,serif}.\!text-base{font-size:1rem!important;line-height:1.5rem!important}.\!text-sm{font-size:.875rem!important;line-height:1.25rem!important}.\!text-smd{font-size:.94rem!important}.\!text-xl{font-size:1.25rem!important;line-height:1.75rem!important}.\!text-xs{font-size:.75rem!important;line-height:1rem!important}.text-2xl{font-size:1.5rem;line-height:2rem}.text-3xl{font-size:1.875rem;line-height:2.25rem}.text-4xl{font-size:2.25rem;line-height:2.5rem}.text-5xl{font-size:3rem;line-height:1}.text-6xl{font-size:3.75rem;line-height:1}.text-7xl{font-size:4.5rem;line-height:1}.text-8xl{font-size:6rem;line-height:1}.text-9xl{font-size:8rem;line-height:1}.text-\[\.5rem\]{font-size:.5rem}.text-\[\.65rem\]{font-size:.65rem}.text-\[\.67rem\]{font-size:.67rem}.text-\[\.6rem\]{font-size:.6rem}.text-\[\.75rem\]{font-size:.75rem}.text-\[\.7rem\]{font-size:.7rem}.text-\[\.82rem\]{font-size:.82rem}.text-\[\.84rem\]{font-size:.84rem}.text-\[\.8rem\]{font-size:.8rem}.text-\[\.94rem\]{font-size:.94rem}.text-\[0\.475rem\]{font-size:.475rem}.text-\[0\.50rem\]{font-size:.5rem}.text-\[0\.65rem\]{font-size:.65rem}.text-\[0\.6rem\]{font-size:.6rem}.text-\[0\.75rem\]{font-size:.75rem}.text-\[0\.78rem\]{font-size:.78rem}.text-\[0\.7rem\]{font-size:.7rem}.text-\[0\.825rem\]{font-size:.825rem}.text-\[0\.835rem\]{font-size:.835rem}.text-\[0\.83rem\]{font-size:.83rem}.text-\[0\.85rem\]{font-size:.85rem}.text-\[0\.865rem\]{font-size:.865rem}.text-\[0\.86rem\]{font-size:.86rem}.text-\[0\.87rem\]{font-size:.87rem}.text-\[0\.8rem\]{font-size:.8rem}.text-\[0\.95rem\]{font-size:.95rem}.text-\[0\.9rem\]{font-size:.9rem}.text-\[1\.05rem\]{font-size:1.05rem}.text-\[1\.07rem\]{font-size:1.07rem}.text-\[1\.1rem\]{font-size:1.1rem}.text-\[1\.2rem\]{font-size:1.2rem}.text-\[1\.40rem\]{font-size:1.4rem}.text-\[10px\]{font-size:10px}.text-\[11px\]{font-size:11px}.text-\[13\.2rem\]{font-size:13.2rem}.text-\[2\.5rem\]\/tight{font-size:2.5rem;line-height:1.25}.text-base{font-size:1rem;line-height:1.5rem}.text-base\/5{font-size:1rem;line-height:1.25rem}.text-lg{font-size:1.125rem;line-height:1.75rem}.text-lg\/6{font-size:1.125rem;line-height:1.5rem}.text-sm{font-size:.875rem;line-height:1.25rem}.text-smd{font-size:.94rem}.text-smd\/6{font-size:.94rem;line-height:1.5rem}.text-xl{font-size:1.25rem;line-height:1.75rem}.text-xs{font-size:.75rem;line-height:1rem}.\!font-semibold{font-weight:600!important}.font-black{font-weight:900}.font-bold{font-weight:700}.font-light{font-weight:300}.font-medium{font-weight:500}.font-normal{font-weight:400}.font-semibold{font-weight:600}.uppercase{text-transform:uppercase}.lowercase{text-transform:lowercase}.capitalize{text-transform:capitalize}.italic{font-style:italic}.not-italic{font-style:normal}.ordinal{--tw-ordinal: ordinal;font-variant-numeric:var(--tw-ordinal) var(--tw-slashed-zero) var(--tw-numeric-figure) var(--tw-numeric-spacing) var(--tw-numeric-fraction)}.\!leading-relaxed{line-height:1.625!important}.\!leading-tight{line-height:1.25!important}.leading-3{line-height:.75rem}.leading-5{line-height:1.25rem}.leading-6{line-height:1.5rem}.leading-7{line-height:1.75rem}.leading-8{line-height:2rem}.leading-9{line-height:2.25rem}.leading-\[\.9rem\]{line-height:.9rem}.leading-\[1\.15rem\]{line-height:1.15rem}.leading-\[1\.35rem\]{line-height:1.35rem}.leading-loose{line-height:2}.leading-none{line-height:1}.leading-normal{line-height:1.5}.leading-relaxed{line-height:1.625}.leading-snug{line-height:1.375}.leading-tight{line-height:1.25}.tracking-wide{letter-spacing:.025em}.\!text-blue-500{--tw-text-opacity: 1 !important;color:rgb(59 130 246 / var(--tw-text-opacity))!important}.\!text-gray-200{--tw-text-opacity: 1 !important;color:rgb(229 231 235 / var(--tw-text-opacity))!important}.\!text-gray-300{--tw-text-opacity: 1 !important;color:rgb(209 213 219 / var(--tw-text-opacity))!important}.\!text-gray-400{--tw-text-opacity: 1 !important;color:rgb(156 163 175 / var(--tw-text-opacity))!important}.\!text-gray-500{--tw-text-opacity: 1 !important;color:rgb(107 114 128 / var(--tw-text-opacity))!important}.\!text-green-600{--tw-text-opacity: 1 !important;color:rgb(5 150 105 / var(--tw-text-opacity))!important}.\!text-orange-500{--tw-text-opacity: 1 !important;color:rgb(249 115 22 / var(--tw-text-opacity))!important}.\!text-white{--tw-text-opacity: 1 !important;color:rgb(255 255 255 / var(--tw-text-opacity))!important}.\!text-yellow-500{--tw-text-opacity: 1 !important;color:rgb(245 158 11 / var(--tw-text-opacity))!important}.text-\[\#130754\]{--tw-text-opacity: 1;color:rgb(19 7 84 / var(--tw-text-opacity))}.text-amber-500{--tw-text-opacity: 1;color:rgb(245 158 11 / var(--tw-text-opacity))}.text-black{--tw-text-opacity: 1;color:rgb(0 0 0 / var(--tw-text-opacity))}.text-black\/15{color:#00000026}.text-blue-100{--tw-text-opacity: 1;color:rgb(219 234 254 / var(--tw-text-opacity))}.text-blue-300{--tw-text-opacity: 1;color:rgb(147 197 253 / var(--tw-text-opacity))}.text-blue-400{--tw-text-opacity: 1;color:rgb(96 165 250 / var(--tw-text-opacity))}.text-blue-50{--tw-text-opacity: 1;color:rgb(239 246 255 / var(--tw-text-opacity))}.text-blue-500{--tw-text-opacity: 1;color:rgb(59 130 246 / var(--tw-text-opacity))}.text-blue-600{--tw-text-opacity: 1;color:rgb(37 99 235 / var(--tw-text-opacity))}.text-blue-700{--tw-text-opacity: 1;color:rgb(29 78 216 / var(--tw-text-opacity))}.text-blue-800{--tw-text-opacity: 1;color:rgb(30 64 175 / var(--tw-text-opacity))}.text-blue-900{--tw-text-opacity: 1;color:rgb(30 58 138 / var(--tw-text-opacity))}.text-cyan-400{--tw-text-opacity: 1;color:rgb(34 211 238 / var(--tw-text-opacity))}.text-cyan-500{--tw-text-opacity: 1;color:rgb(6 182 212 / var(--tw-text-opacity))}.text-cyan-800{--tw-text-opacity: 1;color:rgb(21 94 117 / var(--tw-text-opacity))}.text-emerald-600{--tw-text-opacity: 1;color:rgb(5 150 105 / var(--tw-text-opacity))}.text-fuchsia-100{--tw-text-opacity: 1;color:rgb(250 232 255 / var(--tw-text-opacity))}.text-fuchsia-500{--tw-text-opacity: 1;color:rgb(217 70 239 / var(--tw-text-opacity))}.text-fuchsia-800{--tw-text-opacity: 1;color:rgb(134 25 143 / var(--tw-text-opacity))}.text-gray-100{--tw-text-opacity: 1;color:rgb(243 244 246 / var(--tw-text-opacity))}.text-gray-100\/80{color:#f3f4f6cc}.text-gray-200{--tw-text-opacity: 1;color:rgb(229 231 235 / var(--tw-text-opacity))}.text-gray-300{--tw-text-opacity: 1;color:rgb(209 213 219 / var(--tw-text-opacity))}.text-gray-300\/80{color:#d1d5dbcc}.text-gray-350{--tw-text-opacity: 1;color:rgb(179 188 201 / var(--tw-text-opacity))}.text-gray-400{--tw-text-opacity: 1;color:rgb(156 163 175 / var(--tw-text-opacity))}.text-gray-400\/65{color:#9ca3afa6}.text-gray-400\/70{color:#9ca3afb3}.text-gray-400\/75{color:#9ca3afbf}.text-gray-500{--tw-text-opacity: 1;color:rgb(107 114 128 / var(--tw-text-opacity))}.text-gray-600{--tw-text-opacity: 1;color:rgb(75 85 99 / var(--tw-text-opacity))}.text-gray-700{--tw-text-opacity: 1;color:rgb(55 65 81 / var(--tw-text-opacity))}.text-gray-800{--tw-text-opacity: 1;color:rgb(31 41 55 / var(--tw-text-opacity))}.text-gray-800\/70{color:#1f2937b3}.text-gray-900{--tw-text-opacity: 1;color:rgb(17 24 39 / var(--tw-text-opacity))}.text-gray-950{--tw-text-opacity: 1;color:rgb(11 15 25 / var(--tw-text-opacity))}.text-green-100{--tw-text-opacity: 1;color:rgb(209 250 229 / var(--tw-text-opacity))}.text-green-300{--tw-text-opacity: 1;color:rgb(110 231 183 / var(--tw-text-opacity))}.text-green-400{--tw-text-opacity: 1;color:rgb(52 211 153 / var(--tw-text-opacity))}.text-green-500{--tw-text-opacity: 1;color:rgb(16 185 129 / var(--tw-text-opacity))}.text-green-600{--tw-text-opacity: 1;color:rgb(5 150 105 / var(--tw-text-opacity))}.text-green-600\/80{color:#059669cc}.text-green-700{--tw-text-opacity: 1;color:rgb(4 120 87 / var(--tw-text-opacity))}.text-green-800{--tw-text-opacity: 1;color:rgb(6 95 70 / var(--tw-text-opacity))}.text-green-900{--tw-text-opacity: 1;color:rgb(6 78 59 / var(--tw-text-opacity))}.text-indigo-100{--tw-text-opacity: 1;color:rgb(224 231 255 / var(--tw-text-opacity))}.text-indigo-300{--tw-text-opacity: 1;color:rgb(165 180 252 / var(--tw-text-opacity))}.text-indigo-400{--tw-text-opacity: 1;color:rgb(129 140 248 / var(--tw-text-opacity))}.text-indigo-500{--tw-text-opacity: 1;color:rgb(99 102 241 / var(--tw-text-opacity))}.text-indigo-600{--tw-text-opacity: 1;color:rgb(79 70 229 / var(--tw-text-opacity))}.text-indigo-700{--tw-text-opacity: 1;color:rgb(67 56 202 / var(--tw-text-opacity))}.text-indigo-800{--tw-text-opacity: 1;color:rgb(55 48 163 / var(--tw-text-opacity))}.text-indigo-900{--tw-text-opacity: 1;color:rgb(49 46 129 / var(--tw-text-opacity))}.text-lime-400{--tw-text-opacity: 1;color:rgb(163 230 53 / var(--tw-text-opacity))}.text-lime-500{--tw-text-opacity: 1;color:rgb(132 204 22 / var(--tw-text-opacity))}.text-neutral-400{--tw-text-opacity: 1;color:rgb(163 163 163 / var(--tw-text-opacity))}.text-orange-100{--tw-text-opacity: 1;color:rgb(255 237 213 / var(--tw-text-opacity))}.text-orange-300{--tw-text-opacity: 1;color:rgb(253 186 116 / var(--tw-text-opacity))}.text-orange-400{--tw-text-opacity: 1;color:rgb(251 146 60 / var(--tw-text-opacity))}.text-orange-500{--tw-text-opacity: 1;color:rgb(249 115 22 / var(--tw-text-opacity))}.text-orange-600{--tw-text-opacity: 1;color:rgb(234 88 12 / var(--tw-text-opacity))}.text-orange-700{--tw-text-opacity: 1;color:rgb(194 65 12 / var(--tw-text-opacity))}.text-orange-800{--tw-text-opacity: 1;color:rgb(154 52 18 / var(--tw-text-opacity))}.text-orange-900{--tw-text-opacity: 1;color:rgb(124 45 18 / var(--tw-text-opacity))}.text-pink-100{--tw-text-opacity: 1;color:rgb(252 231 243 / var(--tw-text-opacity))}.text-pink-500{--tw-text-opacity: 1;color:rgb(236 72 153 / var(--tw-text-opacity))}.text-pink-600{--tw-text-opacity: 1;color:rgb(219 39 119 / var(--tw-text-opacity))}.text-pink-700{--tw-text-opacity: 1;color:rgb(190 24 93 / var(--tw-text-opacity))}.text-pink-800{--tw-text-opacity: 1;color:rgb(157 23 77 / var(--tw-text-opacity))}.text-pink-900{--tw-text-opacity: 1;color:rgb(131 24 67 / var(--tw-text-opacity))}.text-purple-100{--tw-text-opacity: 1;color:rgb(237 233 254 / var(--tw-text-opacity))}.text-purple-400{--tw-text-opacity: 1;color:rgb(167 139 250 / var(--tw-text-opacity))}.text-purple-500{--tw-text-opacity: 1;color:rgb(139 92 246 / var(--tw-text-opacity))}.text-purple-600{--tw-text-opacity: 1;color:rgb(124 58 237 / var(--tw-text-opacity))}.text-purple-700{--tw-text-opacity: 1;color:rgb(109 40 217 / var(--tw-text-opacity))}.text-purple-800{--tw-text-opacity: 1;color:rgb(91 33 182 / var(--tw-text-opacity))}.text-purple-900{--tw-text-opacity: 1;color:rgb(76 29 149 / var(--tw-text-opacity))}.text-red-100{--tw-text-opacity: 1;color:rgb(254 226 226 / var(--tw-text-opacity))}.text-red-300{--tw-text-opacity: 1;color:rgb(252 165 165 / var(--tw-text-opacity))}.text-red-400{--tw-text-opacity: 1;color:rgb(248 113 113 / var(--tw-text-opacity))}.text-red-500{--tw-text-opacity: 1;color:rgb(239 68 68 / var(--tw-text-opacity))}.text-red-600{--tw-text-opacity: 1;color:rgb(220 38 38 / var(--tw-text-opacity))}.text-red-700{--tw-text-opacity: 1;color:rgb(185 28 28 / var(--tw-text-opacity))}.text-red-800{--tw-text-opacity: 1;color:rgb(153 27 27 / var(--tw-text-opacity))}.text-red-900{--tw-text-opacity: 1;color:rgb(127 29 29 / var(--tw-text-opacity))}.text-sky-100{--tw-text-opacity: 1;color:rgb(224 242 254 / var(--tw-text-opacity))}.text-sky-500{--tw-text-opacity: 1;color:rgb(14 165 233 / var(--tw-text-opacity))}.text-sky-600{--tw-text-opacity: 1;color:rgb(2 132 199 / var(--tw-text-opacity))}.text-sky-700{--tw-text-opacity: 1;color:rgb(3 105 161 / var(--tw-text-opacity))}.text-sky-800{--tw-text-opacity: 1;color:rgb(7 89 133 / var(--tw-text-opacity))}.text-slate-500{--tw-text-opacity: 1;color:rgb(100 116 139 / var(--tw-text-opacity))}.text-teal-100{--tw-text-opacity: 1;color:rgb(204 251 241 / var(--tw-text-opacity))}.text-teal-500{--tw-text-opacity: 1;color:rgb(20 184 166 / var(--tw-text-opacity))}.text-teal-600{--tw-text-opacity: 1;color:rgb(13 148 136 / var(--tw-text-opacity))}.text-teal-800{--tw-text-opacity: 1;color:rgb(17 94 89 / var(--tw-text-opacity))}.text-transparent{color:transparent}.text-violet-100{--tw-text-opacity: 1;color:rgb(237 233 254 / var(--tw-text-opacity))}.text-violet-500{--tw-text-opacity: 1;color:rgb(139 92 246 / var(--tw-text-opacity))}.text-violet-800{--tw-text-opacity: 1;color:rgb(91 33 182 / var(--tw-text-opacity))}.text-white{--tw-text-opacity: 1;color:rgb(255 255 255 / var(--tw-text-opacity))}.text-white\/70{color:#ffffffb3}.text-white\/75{color:#ffffffbf}.text-white\/80{color:#fffc}.text-yellow-100{--tw-text-opacity: 1;color:rgb(254 243 199 / var(--tw-text-opacity))}.text-yellow-300{--tw-text-opacity: 1;color:rgb(252 211 77 / var(--tw-text-opacity))}.text-yellow-400{--tw-text-opacity: 1;color:rgb(251 191 36 / var(--tw-text-opacity))}.text-yellow-500{--tw-text-opacity: 1;color:rgb(245 158 11 / var(--tw-text-opacity))}.text-yellow-600{--tw-text-opacity: 1;color:rgb(217 119 6 / var(--tw-text-opacity))}.text-yellow-700{--tw-text-opacity: 1;color:rgb(180 83 9 / var(--tw-text-opacity))}.text-yellow-800{--tw-text-opacity: 1;color:rgb(146 64 14 / var(--tw-text-opacity))}.text-yellow-900{--tw-text-opacity: 1;color:rgb(120 53 15 / var(--tw-text-opacity))}.underline{-webkit-text-decoration-line:underline;text-decoration-line:underline}.line-through{-webkit-text-decoration-line:line-through;text-decoration-line:line-through}.\!no-underline{-webkit-text-decoration-line:none!important;text-decoration-line:none!important}.no-underline{-webkit-text-decoration-line:none;text-decoration-line:none}.decoration-gray-200{-webkit-text-decoration-color:#e5e7eb;text-decoration-color:#e5e7eb}.decoration-gray-300{-webkit-text-decoration-color:#d1d5db;text-decoration-color:#d1d5db}.decoration-gray-400{-webkit-text-decoration-color:#9ca3af;text-decoration-color:#9ca3af}.decoration-gray-500{-webkit-text-decoration-color:#6b7280;text-decoration-color:#6b7280}.decoration-green-400{-webkit-text-decoration-color:#34d399;text-decoration-color:#34d399}.decoration-indigo-200{-webkit-text-decoration-color:#c7d2fe;text-decoration-color:#c7d2fe}.decoration-indigo-400{-webkit-text-decoration-color:#818cf8;text-decoration-color:#818cf8}.decoration-pink-400{-webkit-text-decoration-color:#f472b6;text-decoration-color:#f472b6}.decoration-sky-400{-webkit-text-decoration-color:#38bdf8;text-decoration-color:#38bdf8}.decoration-yellow-400{-webkit-text-decoration-color:#fbbf24;text-decoration-color:#fbbf24}.decoration-dotted{-webkit-text-decoration-style:dotted;text-decoration-style:dotted}.decoration-dashed{-webkit-text-decoration-style:dashed;text-decoration-style:dashed}.decoration-2{text-decoration-thickness:2px}.underline-offset-1{text-underline-offset:1px}.underline-offset-2{text-underline-offset:2px}.underline-offset-4{text-underline-offset:4px}.underline-offset-8{text-underline-offset:8px}.placeholder-gray-400::-moz-placeholder{--tw-placeholder-opacity: 1;color:rgb(156 163 175 / var(--tw-placeholder-opacity))}.placeholder-gray-400::placeholder{--tw-placeholder-opacity: 1;color:rgb(156 163 175 / var(--tw-placeholder-opacity))}.\!opacity-30{opacity:.3!important}.opacity-0{opacity:0}.opacity-100{opacity:1}.opacity-20{opacity:.2}.opacity-25{opacity:.25}.opacity-30{opacity:.3}.opacity-40{opacity:.4}.opacity-50{opacity:.5}.opacity-60{opacity:.6}.opacity-70{opacity:.7}.opacity-75{opacity:.75}.opacity-80{opacity:.8}.opacity-90{opacity:.9}.\!shadow-none{--tw-shadow: 0 0 #0000 !important;--tw-shadow-colored: 0 0 #0000 !important;box-shadow:var(--tw-ring-offset-shadow, 0 0 #0000),var(--tw-ring-shadow, 0 0 #0000),var(--tw-shadow)!important}.shadow{--tw-shadow: 0 1px 3px 0 rgb(0 0 0 / .1), 0 1px 2px -1px rgb(0 0 0 / .1);--tw-shadow-colored: 0 1px 3px 0 var(--tw-shadow-color), 0 1px 2px -1px var(--tw-shadow-color);box-shadow:var(--tw-ring-offset-shadow, 0 0 #0000),var(--tw-ring-shadow, 0 0 #0000),var(--tw-shadow)}.shadow-2xl{--tw-shadow: 0 25px 50px -12px rgb(0 0 0 / .25);--tw-shadow-colored: 0 25px 50px -12px var(--tw-shadow-color);box-shadow:var(--tw-ring-offset-shadow, 0 0 #0000),var(--tw-ring-shadow, 0 0 #0000),var(--tw-shadow)}.shadow-\[inset_0_2px_0_rgb\(5\,150\,105\)\]{--tw-shadow: inset 0 2px 0 rgb(5,150,105);--tw-shadow-colored: inset 0 2px 0 var(--tw-shadow-color);box-shadow:var(--tw-ring-offset-shadow, 0 0 #0000),var(--tw-ring-shadow, 0 0 #0000),var(--tw-shadow)}.shadow-inner{--tw-shadow: inset 0 2px 4px 0 rgb(0 0 0 / .05);--tw-shadow-colored: inset 0 2px 4px 0 var(--tw-shadow-color);box-shadow:var(--tw-ring-offset-shadow, 0 0 #0000),var(--tw-ring-shadow, 0 0 #0000),var(--tw-shadow)}.shadow-lg{--tw-shadow: 0 10px 15px -3px rgb(0 0 0 / .1), 0 4px 6px -4px rgb(0 0 0 / .1);--tw-shadow-colored: 0 10px 15px -3px var(--tw-shadow-color), 0 4px 6px -4px var(--tw-shadow-color);box-shadow:var(--tw-ring-offset-shadow, 0 0 #0000),var(--tw-ring-shadow, 0 0 #0000),var(--tw-shadow)}.shadow-md{--tw-shadow: 0 4px 6px -1px rgb(0 0 0 / .1), 0 2px 4px -2px rgb(0 0 0 / .1);--tw-shadow-colored: 0 4px 6px -1px var(--tw-shadow-color), 0 2px 4px -2px var(--tw-shadow-color);box-shadow:var(--tw-ring-offset-shadow, 0 0 #0000),var(--tw-ring-shadow, 0 0 #0000),var(--tw-shadow)}.shadow-none{--tw-shadow: 0 0 #0000;--tw-shadow-colored: 0 0 #0000;box-shadow:var(--tw-ring-offset-shadow, 0 0 #0000),var(--tw-ring-shadow, 0 0 #0000),var(--tw-shadow)}.shadow-sm{--tw-shadow: 0 1px 2px 0 rgb(0 0 0 / .05);--tw-shadow-colored: 0 1px 2px 0 var(--tw-shadow-color);box-shadow:var(--tw-ring-offset-shadow, 0 0 #0000),var(--tw-ring-shadow, 0 0 #0000),var(--tw-shadow)}.shadow-xl{--tw-shadow: 0 20px 25px -5px rgb(0 0 0 / .1), 0 8px 10px -6px rgb(0 0 0 / .1);--tw-shadow-colored: 0 20px 25px -5px var(--tw-shadow-color), 0 8px 10px -6px var(--tw-shadow-color);box-shadow:var(--tw-ring-offset-shadow, 0 0 #0000),var(--tw-ring-shadow, 0 0 #0000),var(--tw-shadow)}.shadow-blue-500{--tw-shadow-color: #3b82f6;--tw-shadow: var(--tw-shadow-colored)}.shadow-blue-500\/10{--tw-shadow-color: rgb(59 130 246 / .1);--tw-shadow: var(--tw-shadow-colored)}.shadow-blue-500\/20{--tw-shadow-color: rgb(59 130 246 / .2);--tw-shadow: var(--tw-shadow-colored)}.shadow-green-500\/10{--tw-shadow-color: rgb(16 185 129 / .1);--tw-shadow: var(--tw-shadow-colored)}.shadow-green-500\/20{--tw-shadow-color: rgb(16 185 129 / .2);--tw-shadow: var(--tw-shadow-colored)}.shadow-green-500\/30{--tw-shadow-color: rgb(16 185 129 / .3);--tw-shadow: var(--tw-shadow-colored)}.shadow-indigo-500\/10{--tw-shadow-color: rgb(99 102 241 / .1);--tw-shadow: var(--tw-shadow-colored)}.shadow-indigo-500\/20{--tw-shadow-color: rgb(99 102 241 / .2);--tw-shadow: var(--tw-shadow-colored)}.shadow-orange-500\/10{--tw-shadow-color: rgb(249 115 22 / .1);--tw-shadow: var(--tw-shadow-colored)}.shadow-orange-500\/20{--tw-shadow-color: rgb(249 115 22 / .2);--tw-shadow: var(--tw-shadow-colored)}.shadow-pink-500\/20{--tw-shadow-color: rgb(236 72 153 / .2);--tw-shadow: var(--tw-shadow-colored)}.shadow-purple-500{--tw-shadow-color: #8b5cf6;--tw-shadow: var(--tw-shadow-colored)}.shadow-purple-500\/10{--tw-shadow-color: rgb(139 92 246 / .1);--tw-shadow: var(--tw-shadow-colored)}.shadow-purple-500\/20{--tw-shadow-color: rgb(139 92 246 / .2);--tw-shadow: var(--tw-shadow-colored)}.outline-none{outline:2px solid transparent;outline-offset:2px}.outline-offset-\[-2px\]{outline-offset:-2px}.ring{--tw-ring-offset-shadow: var(--tw-ring-inset) 0 0 0 var(--tw-ring-offset-width) var(--tw-ring-offset-color);--tw-ring-shadow: var(--tw-ring-inset) 0 0 0 calc(3px + var(--tw-ring-offset-width)) var(--tw-ring-color);box-shadow:var(--tw-ring-offset-shadow),var(--tw-ring-shadow),var(--tw-shadow, 0 0 #0000)}.ring-0{--tw-ring-offset-shadow: var(--tw-ring-inset) 0 0 0 var(--tw-ring-offset-width) var(--tw-ring-offset-color);--tw-ring-shadow: var(--tw-ring-inset) 0 0 0 calc(0px + var(--tw-ring-offset-width)) var(--tw-ring-color);box-shadow:var(--tw-ring-offset-shadow),var(--tw-ring-shadow),var(--tw-shadow, 0 0 #0000)}.ring-1{--tw-ring-offset-shadow: var(--tw-ring-inset) 0 0 0 var(--tw-ring-offset-width) var(--tw-ring-offset-color);--tw-ring-shadow: var(--tw-ring-inset) 0 0 0 calc(1px + var(--tw-ring-offset-width)) var(--tw-ring-color);box-shadow:var(--tw-ring-offset-shadow),var(--tw-ring-shadow),var(--tw-shadow, 0 0 #0000)}.ring-2{--tw-ring-offset-shadow: var(--tw-ring-inset) 0 0 0 var(--tw-ring-offset-width) var(--tw-ring-offset-color);--tw-ring-shadow: var(--tw-ring-inset) 0 0 0 calc(2px + var(--tw-ring-offset-width)) var(--tw-ring-color);box-shadow:var(--tw-ring-offset-shadow),var(--tw-ring-shadow),var(--tw-shadow, 0 0 #0000)}.ring-8{--tw-ring-offset-shadow: var(--tw-ring-inset) 0 0 0 var(--tw-ring-offset-width) var(--tw-ring-offset-color);--tw-ring-shadow: var(--tw-ring-inset) 0 0 0 calc(8px + var(--tw-ring-offset-width)) var(--tw-ring-color);box-shadow:var(--tw-ring-offset-shadow),var(--tw-ring-shadow),var(--tw-shadow, 0 0 #0000)}.ring-\[2px\]{--tw-ring-offset-shadow: var(--tw-ring-inset) 0 0 0 var(--tw-ring-offset-width) var(--tw-ring-offset-color);--tw-ring-shadow: var(--tw-ring-inset) 0 0 0 calc(2px + var(--tw-ring-offset-width)) var(--tw-ring-color);box-shadow:var(--tw-ring-offset-shadow),var(--tw-ring-shadow),var(--tw-shadow, 0 0 #0000)}.ring-inset{--tw-ring-inset: inset}.\!ring-blue-900{--tw-ring-opacity: 1 !important;--tw-ring-color: rgb(30 58 138 / var(--tw-ring-opacity)) !important}.ring-black{--tw-ring-opacity: 1;--tw-ring-color: rgb(0 0 0 / var(--tw-ring-opacity))}.ring-blue-200{--tw-ring-opacity: 1;--tw-ring-color: rgb(191 219 254 / var(--tw-ring-opacity))}.ring-blue-400{--tw-ring-opacity: 1;--tw-ring-color: rgb(96 165 250 / var(--tw-ring-opacity))}.ring-blue-500{--tw-ring-opacity: 1;--tw-ring-color: rgb(59 130 246 / var(--tw-ring-opacity))}.ring-gray-100{--tw-ring-opacity: 1;--tw-ring-color: rgb(243 244 246 / var(--tw-ring-opacity))}.ring-gray-200{--tw-ring-opacity: 1;--tw-ring-color: rgb(229 231 235 / var(--tw-ring-opacity))}.ring-gray-300{--tw-ring-opacity: 1;--tw-ring-color: rgb(209 213 219 / var(--tw-ring-opacity))}.ring-gray-300\/60{--tw-ring-color: rgb(209 213 219 / .6)}.ring-gray-400{--tw-ring-opacity: 1;--tw-ring-color: rgb(156 163 175 / var(--tw-ring-opacity))}.ring-gray-400\/5{--tw-ring-color: rgb(156 163 175 / .05)}.ring-gray-800{--tw-ring-opacity: 1;--tw-ring-color: rgb(31 41 55 / var(--tw-ring-opacity))}.ring-green-200{--tw-ring-opacity: 1;--tw-ring-color: rgb(167 243 208 / var(--tw-ring-opacity))}.ring-indigo-200{--tw-ring-opacity: 1;--tw-ring-color: rgb(199 210 254 / var(--tw-ring-opacity))}.ring-indigo-400{--tw-ring-opacity: 1;--tw-ring-color: rgb(129 140 248 / var(--tw-ring-opacity))}.ring-orange-100\/70{--tw-ring-color: rgb(255 237 213 / .7)}.ring-red-500\/10{--tw-ring-color: rgb(239 68 68 / .1)}.ring-white{--tw-ring-opacity: 1;--tw-ring-color: rgb(255 255 255 / var(--tw-ring-opacity))}.ring-yellow-100{--tw-ring-opacity: 1;--tw-ring-color: rgb(254 243 199 / var(--tw-ring-opacity))}.ring-yellow-500{--tw-ring-opacity: 1;--tw-ring-color: rgb(245 158 11 / var(--tw-ring-opacity))}.ring-opacity-10{--tw-ring-opacity: .1}.ring-offset-1{--tw-ring-offset-width: 1px}.ring-offset-2{--tw-ring-offset-width: 2px}.ring-offset-4{--tw-ring-offset-width: 4px}.ring-offset-\[3px\]{--tw-ring-offset-width: 3px}.ring-offset-blue-300{--tw-ring-offset-color: #93c5fd}.blur{--tw-blur: blur(8px);filter:var(--tw-blur) var(--tw-brightness) var(--tw-contrast) var(--tw-grayscale) var(--tw-hue-rotate) var(--tw-invert) var(--tw-saturate) var(--tw-sepia) var(--tw-drop-shadow)}.blur-2xl{--tw-blur: blur(40px);filter:var(--tw-blur) var(--tw-brightness) var(--tw-contrast) var(--tw-grayscale) var(--tw-hue-rotate) var(--tw-invert) var(--tw-saturate) var(--tw-sepia) var(--tw-drop-shadow)}.blur-3xl{--tw-blur: blur(64px);filter:var(--tw-blur) var(--tw-brightness) var(--tw-contrast) var(--tw-grayscale) var(--tw-hue-rotate) var(--tw-invert) var(--tw-saturate) var(--tw-sepia) var(--tw-drop-shadow)}.blur-\[1px\]{--tw-blur: blur(1px);filter:var(--tw-blur) var(--tw-brightness) var(--tw-contrast) var(--tw-grayscale) var(--tw-hue-rotate) var(--tw-invert) var(--tw-saturate) var(--tw-sepia) var(--tw-drop-shadow)}.blur-sm{--tw-blur: blur(4px);filter:var(--tw-blur) var(--tw-brightness) var(--tw-contrast) var(--tw-grayscale) var(--tw-hue-rotate) var(--tw-invert) var(--tw-saturate) var(--tw-sepia) var(--tw-drop-shadow)}.blur-xl{--tw-blur: blur(24px);filter:var(--tw-blur) var(--tw-brightness) var(--tw-contrast) var(--tw-grayscale) var(--tw-hue-rotate) var(--tw-invert) var(--tw-saturate) var(--tw-sepia) var(--tw-drop-shadow)}.brightness-150{--tw-brightness: brightness(1.5);filter:var(--tw-blur) var(--tw-brightness) var(--tw-contrast) var(--tw-grayscale) var(--tw-hue-rotate) var(--tw-invert) var(--tw-saturate) var(--tw-sepia) var(--tw-drop-shadow)}.drop-shadow{--tw-drop-shadow: drop-shadow(0 1px 2px rgb(0 0 0 / .1)) drop-shadow(0 1px 1px rgb(0 0 0 / .06));filter:var(--tw-blur) var(--tw-brightness) var(--tw-contrast) var(--tw-grayscale) var(--tw-hue-rotate) var(--tw-invert) var(--tw-saturate) var(--tw-sepia) var(--tw-drop-shadow)}.drop-shadow-2xl{--tw-drop-shadow: drop-shadow(0 25px 25px rgb(0 0 0 / .15));filter:var(--tw-blur) var(--tw-brightness) var(--tw-contrast) var(--tw-grayscale) var(--tw-hue-rotate) var(--tw-invert) var(--tw-saturate) var(--tw-sepia) var(--tw-drop-shadow)}.drop-shadow-md{--tw-drop-shadow: drop-shadow(0 4px 3px rgb(0 0 0 / .07)) drop-shadow(0 2px 2px rgb(0 0 0 / .06));filter:var(--tw-blur) var(--tw-brightness) var(--tw-contrast) var(--tw-grayscale) var(--tw-hue-rotate) var(--tw-invert) var(--tw-saturate) var(--tw-sepia) var(--tw-drop-shadow)}.drop-shadow-xl{--tw-drop-shadow: drop-shadow(0 20px 13px rgb(0 0 0 / .03)) drop-shadow(0 8px 5px rgb(0 0 0 / .08));filter:var(--tw-blur) var(--tw-brightness) var(--tw-contrast) var(--tw-grayscale) var(--tw-hue-rotate) var(--tw-invert) var(--tw-saturate) var(--tw-sepia) var(--tw-drop-shadow)}.grayscale{--tw-grayscale: grayscale(100%);filter:var(--tw-blur) var(--tw-brightness) var(--tw-contrast) var(--tw-grayscale) var(--tw-hue-rotate) var(--tw-invert) var(--tw-saturate) var(--tw-sepia) var(--tw-drop-shadow)}.grayscale-\[80\%\]{--tw-grayscale: grayscale(80%);filter:var(--tw-blur) var(--tw-brightness) var(--tw-contrast) var(--tw-grayscale) var(--tw-hue-rotate) var(--tw-invert) var(--tw-saturate) var(--tw-sepia) var(--tw-drop-shadow)}.\!filter{filter:var(--tw-blur) var(--tw-brightness) var(--tw-contrast) var(--tw-grayscale) var(--tw-hue-rotate) var(--tw-invert) var(--tw-saturate) var(--tw-sepia) var(--tw-drop-shadow)!important}.filter{filter:var(--tw-blur) var(--tw-brightness) var(--tw-contrast) var(--tw-grayscale) var(--tw-hue-rotate) var(--tw-invert) var(--tw-saturate) var(--tw-sepia) var(--tw-drop-shadow)}.backdrop-blur-2xl{--tw-backdrop-blur: blur(40px);-webkit-backdrop-filter:var(--tw-backdrop-blur) var(--tw-backdrop-brightness) var(--tw-backdrop-contrast) var(--tw-backdrop-grayscale) var(--tw-backdrop-hue-rotate) var(--tw-backdrop-invert) var(--tw-backdrop-opacity) var(--tw-backdrop-saturate) var(--tw-backdrop-sepia);backdrop-filter:var(--tw-backdrop-blur) var(--tw-backdrop-brightness) var(--tw-backdrop-contrast) var(--tw-backdrop-grayscale) var(--tw-backdrop-hue-rotate) var(--tw-backdrop-invert) var(--tw-backdrop-opacity) var(--tw-backdrop-saturate) var(--tw-backdrop-sepia)}.backdrop-blur-3xl{--tw-backdrop-blur: blur(64px);-webkit-backdrop-filter:var(--tw-backdrop-blur) var(--tw-backdrop-brightness) var(--tw-backdrop-contrast) var(--tw-backdrop-grayscale) var(--tw-backdrop-hue-rotate) var(--tw-backdrop-invert) var(--tw-backdrop-opacity) var(--tw-backdrop-saturate) var(--tw-backdrop-sepia);backdrop-filter:var(--tw-backdrop-blur) var(--tw-backdrop-brightness) var(--tw-backdrop-contrast) var(--tw-backdrop-grayscale) var(--tw-backdrop-hue-rotate) var(--tw-backdrop-invert) var(--tw-backdrop-opacity) var(--tw-backdrop-saturate) var(--tw-backdrop-sepia)}.backdrop-blur-lg{--tw-backdrop-blur: blur(16px);-webkit-backdrop-filter:var(--tw-backdrop-blur) var(--tw-backdrop-brightness) var(--tw-backdrop-contrast) var(--tw-backdrop-grayscale) var(--tw-backdrop-hue-rotate) var(--tw-backdrop-invert) var(--tw-backdrop-opacity) var(--tw-backdrop-saturate) var(--tw-backdrop-sepia);backdrop-filter:var(--tw-backdrop-blur) var(--tw-backdrop-brightness) var(--tw-backdrop-contrast) var(--tw-backdrop-grayscale) var(--tw-backdrop-hue-rotate) var(--tw-backdrop-invert) var(--tw-backdrop-opacity) var(--tw-backdrop-saturate) var(--tw-backdrop-sepia)}.backdrop-blur-sm{--tw-backdrop-blur: blur(4px);-webkit-backdrop-filter:var(--tw-backdrop-blur) var(--tw-backdrop-brightness) var(--tw-backdrop-contrast) var(--tw-backdrop-grayscale) var(--tw-backdrop-hue-rotate) var(--tw-backdrop-invert) var(--tw-backdrop-opacity) var(--tw-backdrop-saturate) var(--tw-backdrop-sepia);backdrop-filter:var(--tw-backdrop-blur) var(--tw-backdrop-brightness) var(--tw-backdrop-contrast) var(--tw-backdrop-grayscale) var(--tw-backdrop-hue-rotate) var(--tw-backdrop-invert) var(--tw-backdrop-opacity) var(--tw-backdrop-saturate) var(--tw-backdrop-sepia)}.transition{transition-property:color,background-color,border-color,fill,stroke,opacity,box-shadow,transform,filter,-webkit-text-decoration-color,-webkit-backdrop-filter;transition-property:color,background-color,border-color,text-decoration-color,fill,stroke,opacity,box-shadow,transform,filter,backdrop-filter;transition-property:color,background-color,border-color,text-decoration-color,fill,stroke,opacity,box-shadow,transform,filter,backdrop-filter,-webkit-text-decoration-color,-webkit-backdrop-filter;transition-timing-function:cubic-bezier(.4,0,.2,1);transition-duration:.15s}.transition-\[height\]{transition-property:height;transition-timing-function:cubic-bezier(.4,0,.2,1);transition-duration:.15s}.transition-all{transition-property:all;transition-timing-function:cubic-bezier(.4,0,.2,1);transition-duration:.15s}.transition-colors{transition-property:color,background-color,border-color,fill,stroke,-webkit-text-decoration-color;transition-property:color,background-color,border-color,text-decoration-color,fill,stroke;transition-property:color,background-color,border-color,text-decoration-color,fill,stroke,-webkit-text-decoration-color;transition-timing-function:cubic-bezier(.4,0,.2,1);transition-duration:.15s}.transition-opacity{transition-property:opacity;transition-timing-function:cubic-bezier(.4,0,.2,1);transition-duration:.15s}.transition-shadow{transition-property:box-shadow;transition-timing-function:cubic-bezier(.4,0,.2,1);transition-duration:.15s}.transition-transform{transition-property:transform;transition-timing-function:cubic-bezier(.4,0,.2,1);transition-duration:.15s}.duration-100{transition-duration:.1s}.duration-200{transition-duration:.2s}.duration-300{transition-duration:.3s}.duration-500{transition-duration:.5s}.duration-700{transition-duration:.7s}.ease-in{transition-timing-function:cubic-bezier(.4,0,1,1)}.ease-in-out{transition-timing-function:cubic-bezier(.4,0,.2,1)}.will-change-transform{will-change:transform}.shadow-alternate-sm{box-shadow:0 5px 5px #00000008,0 2px 2px #00000008,0 0 1px #00000008}.shadow-alternate{box-shadow:0 10px 20px #0000000a,0 2px 6px #0000000a,0 0 1px #0000000a}.shadow-alternate-xl{box-shadow:0 24px 32px #0000000a,0 16px 24px #0000000a,0 4px 8px #0000000a,0 0 1px #0000000a}.gradient-rainbow{background:linear-gradient(45.4deg,rgba(247,0,89,.1) 0%,rgba(82,255,0,.1) 22.65%,rgba(20,0,255,.075) 46.82%,rgba(255,0,0,.1) 67.96%,rgba(255,230,0,.1) 96.66%)}.gradient-ellipse-top{background:radial-gradient(150% 100% at 50% 68%,transparent 60%,var(--tw-gradient-from) 100%);background-size:100vw 100vh;background-repeat:no-repeat}.from-gray-50-to-white,.from-gray-50-to-white:hover{--tw-gradient-from: #f9fafb var(--tw-gradient-from-position);--tw-gradient-to: rgb(249 250 251 / 0) var(--tw-gradient-to-position);--tw-gradient-stops: var(--tw-gradient-from), var(--tw-gradient-to);--tw-gradient-to: #fff var(--tw-gradient-to-position)}.from-gray-50-to-white:is(.dark *){--tw-gradient-from: #111827 var(--tw-gradient-from-position);--tw-gradient-to: rgb(17 24 39 / 0) var(--tw-gradient-to-position);--tw-gradient-stops: var(--tw-gradient-from), var(--tw-gradient-to);--tw-gradient-to: #0b0f19 var(--tw-gradient-to-position)}.from-gray-50-to-white:hover:is(.dark *){--tw-gradient-from: #111827 var(--tw-gradient-from-position);--tw-gradient-to: rgb(17 24 39 / 0) var(--tw-gradient-to-position);--tw-gradient-stops: var(--tw-gradient-from), var(--tw-gradient-to);--tw-gradient-to: #0b0f19 var(--tw-gradient-to-position)}.from-gray-100-to-white,.from-gray-100-to-white:hover{--tw-gradient-from: #f3f4f6 var(--tw-gradient-from-position);--tw-gradient-to: rgb(243 244 246 / 0) var(--tw-gradient-to-position);--tw-gradient-stops: var(--tw-gradient-from), var(--tw-gradient-to);--tw-gradient-to: #fff var(--tw-gradient-to-position)}.from-gray-100-to-white:is(.dark *){--tw-gradient-from: #111827 var(--tw-gradient-from-position);--tw-gradient-to: rgb(17 24 39 / 0) var(--tw-gradient-to-position);--tw-gradient-stops: var(--tw-gradient-from), var(--tw-gradient-to);--tw-gradient-to: #101623 var(--tw-gradient-to-position)}.from-gray-100-to-white:hover:is(.dark *){--tw-gradient-from: #111827 var(--tw-gradient-from-position);--tw-gradient-to: rgb(17 24 39 / 0) var(--tw-gradient-to-position);--tw-gradient-stops: var(--tw-gradient-from), var(--tw-gradient-to);--tw-gradient-to: #101623 var(--tw-gradient-to-position)}.scroll-smooth{scroll-behavior:smooth}.no-scrollbar{-ms-overflow-style:none;scrollbar-width:none}.no-scrollbar::-ms-scrollbar{display:none}.no-scrollbar::-webkit-scrollbar{display:none}.max-safe-h-screen{max-height:calc(100vh - env(safe-area-inset-bottom,0) - env(safe-area-inset-top,0))}@supports (-webkit-touch-callout: none){.max-safe-h-screen{max-height:-webkit-fill-available}}@supports (max-height: 100dvh){.max-safe-h-screen{max-height:100dvh}}.\[animation-delay\:0\.3s\]{animation-delay:.3s}.\[animation-delay\:0\.6s\]{animation-delay:.6s}.\[animation-delay\:0\.9s\]{animation-delay:.9s}.\[animation-duration\:0\.9s\]{animation-duration:.9s}.\[animation-duration\:11s\]{animation-duration:11s}.\[animation-duration\:12s\]{animation-duration:12s}.\[animation-duration\:13s\]{animation-duration:13s}.\[animation-duration\:7s\]{animation-duration:7s}.\[animation-duration\:9s\]{animation-duration:9s}.\[aspect-ratio\:16\/9\]{aspect-ratio:16/9}.\[background-size\:1em\]{background-size:1em}@font-face{font-family:Charter;src:url(/front/assets/fonts/6bdfa088-5a16-4108-8482-7dd3e04339ad.woff2) format("woff2"),url(/front/assets/fonts/c4e68b8d-8382-4804-a496-c2f499b1ed04.woff) format("woff");font-weight:400}@font-face{font-family:Charter;src:url(/front/assets/fonts/32ef9363-05ce-4342-a813-2eea59a92d4f.woff2) format("woff2"),url(/front/assets/fonts/ef5a285b-0c80-4972-b9c8-fd7a6463637e.woff) format("woff");font-weight:400;font-style:italic}@font-face{font-family:Charter;src:url(/front/assets/fonts/eebe9730-6100-405f-a29c-5a42b00bd10a.woff2) format("woff2"),url(/front/assets/fonts/18623171-86a0-4d58-832c-e25efc8078ff.woff) format("woff");font-weight:700}@font-face{font-family:Charter;src:url(/front/assets/fonts/4456da5f-718b-4e7d-a2b0-367a0ae7cfa5.woff2) format("woff2"),url(/front/assets/fonts/b0d22920-da86-43dd-b3d0-d22adbb79fc8.woff) format("woff");font-weight:700;font-style:italic}:host,:root{--d2h-bg-color:#fff;--d2h-border-color:#ddd;--d2h-dim-color:rgba(0,0,0,.3);--d2h-line-border-color:#eee;--d2h-file-header-bg-color:#f7f7f7;--d2h-file-header-border-color:#d8d8d8;--d2h-empty-placeholder-bg-color:#f1f1f1;--d2h-empty-placeholder-border-color:#e1e1e1;--d2h-selected-color:#c8e1ff;--d2h-ins-bg-color:#dfd;--d2h-ins-border-color:#b4e2b4;--d2h-ins-highlight-bg-color:#97f295;--d2h-ins-label-color:#399839;--d2h-del-bg-color:#fee8e9;--d2h-del-border-color:#e9aeae;--d2h-del-highlight-bg-color:#ffb6ba;--d2h-del-label-color:#c33;--d2h-change-del-color:#fdf2d0;--d2h-change-ins-color:#ded;--d2h-info-bg-color:#f8fafd;--d2h-info-border-color:#d5e4f2;--d2h-change-label-color:#d0b44c;--d2h-moved-label-color:#3572b0;--d2h-dark-color:#e6edf3;--d2h-dark-bg-color:#0d1117;--d2h-dark-border-color:#30363d;--d2h-dark-dim-color:#6e7681;--d2h-dark-line-border-color:#21262d;--d2h-dark-file-header-bg-color:#161b22;--d2h-dark-file-header-border-color:#30363d;--d2h-dark-empty-placeholder-bg-color:hsla(215,8%,47%,.1);--d2h-dark-empty-placeholder-border-color:#30363d;--d2h-dark-selected-color:rgba(56,139,253,.1);--d2h-dark-ins-bg-color:rgba(46,160,67,.15);--d2h-dark-ins-border-color:rgba(46,160,67,.4);--d2h-dark-ins-highlight-bg-color:rgba(46,160,67,.4);--d2h-dark-ins-label-color:#3fb950;--d2h-dark-del-bg-color:rgba(248,81,73,.1);--d2h-dark-del-border-color:rgba(248,81,73,.4);--d2h-dark-del-highlight-bg-color:rgba(248,81,73,.4);--d2h-dark-del-label-color:#f85149;--d2h-dark-change-del-color:rgba(210,153,34,.2);--d2h-dark-change-ins-color:rgba(46,160,67,.25);--d2h-dark-info-bg-color:rgba(56,139,253,.1);--d2h-dark-info-border-color:rgba(56,139,253,.4);--d2h-dark-change-label-color:#d29922;--d2h-dark-moved-label-color:#3572b0}.d2h-wrapper{text-align:left}.d2h-file-header{background-color:#f7f7f7;background-color:var(--d2h-file-header-bg-color);border-bottom:1px solid #d8d8d8;border-bottom:1px solid var(--d2h-file-header-border-color);display:flex;font-family:Source Sans Pro,Helvetica Neue,Helvetica,Arial,sans-serif;height:35px;padding:5px 10px}.d2h-file-header.d2h-sticky-header{position:sticky;top:0;z-index:1}.d2h-file-stats{display:flex;font-size:14px;margin-left:auto}.d2h-lines-added{border:1px solid #b4e2b4;border:1px solid var(--d2h-ins-border-color);border-radius:5px 0 0 5px;color:#399839;color:var(--d2h-ins-label-color);padding:2px;text-align:right;vertical-align:middle}.d2h-lines-deleted{border:1px solid #e9aeae;border:1px solid var(--d2h-del-border-color);border-radius:0 5px 5px 0;color:#c33;color:var(--d2h-del-label-color);margin-left:1px;padding:2px;text-align:left;vertical-align:middle}.d2h-file-name-wrapper{display:flex;align-items:center;font-size:15px;width:100%}.d2h-file-name{overflow-x:hidden;text-overflow:ellipsis;white-space:nowrap}.d2h-file-wrapper{border:1px solid #ddd;border:1px solid var(--d2h-border-color);border-radius:3px;margin-bottom:1em}.d2h-file-collapse{-webkit-box-pack:end;-ms-flex-pack:end;cursor:pointer;display:none;font-size:12px;justify-content:flex-end;align-items:center;border:1px solid #ddd;border:1px solid var(--d2h-border-color);border-radius:3px;padding:4px 8px}.d2h-file-collapse.d2h-selected{background-color:#c8e1ff;background-color:var(--d2h-selected-color)}.d2h-file-collapse-input{margin:0 4px 0 0}.d2h-diff-table{border-collapse:collapse;font-family:Menlo,Consolas,monospace;font-size:13px;width:100%}.d2h-files-diff{display:flex;width:100%}.d2h-file-diff{overflow-y:hidden}.d2h-file-diff.d2h-d-none,.d2h-files-diff.d2h-d-none{display:none}.d2h-file-side-diff{display:inline-block;overflow-x:scroll;overflow-y:hidden;width:50%}.d2h-code-line{padding:0 8em;width:calc(100% - 16em)}.d2h-code-line,.d2h-code-side-line{display:inline-block;-webkit-user-select:none;-moz-user-select:none;user-select:none;white-space:nowrap}.d2h-code-side-line{padding:0 4.5em;width:calc(100% - 9em)}.d2h-code-line-ctn{background:none;display:inline-block;padding:0;word-wrap:normal;-webkit-user-select:text;-moz-user-select:text;user-select:text;vertical-align:middle;white-space:pre;width:100%}.d2h-code-line del,.d2h-code-side-line del{background-color:#ffb6ba;background-color:var(--d2h-del-highlight-bg-color)}.d2h-code-line del,.d2h-code-line ins,.d2h-code-side-line del,.d2h-code-side-line ins{border-radius:.2em;display:inline-block;margin-top:-1px;-webkit-text-decoration:none;text-decoration:none}.d2h-code-line ins,.d2h-code-side-line ins{background-color:#97f295;background-color:var(--d2h-ins-highlight-bg-color);text-align:left}.d2h-code-line-prefix{background:none;display:inline;padding:0;word-wrap:normal;white-space:pre}.line-num1{float:left}.line-num1,.line-num2{box-sizing:border-box;overflow:hidden;padding:0 .5em;text-overflow:ellipsis;width:3.5em}.line-num2{float:right}.d2h-code-linenumber{background-color:#fff;background-color:var(--d2h-bg-color);border:solid #eee;border:solid var(--d2h-line-border-color);border-width:0 1px;box-sizing:border-box;color:#0000004d;color:var(--d2h-dim-color);cursor:pointer;display:inline-block;position:absolute;text-align:right;width:7.5em}.d2h-code-linenumber:after{content:"​"}.d2h-code-side-linenumber{background-color:#fff;background-color:var(--d2h-bg-color);border:solid #eee;border:solid var(--d2h-line-border-color);border-width:0 1px;box-sizing:border-box;color:#0000004d;color:var(--d2h-dim-color);cursor:pointer;display:inline-block;overflow:hidden;padding:0 .5em;position:absolute;text-align:right;text-overflow:ellipsis;width:4em}.d2h-code-side-linenumber:after{content:"​"}.d2h-code-side-emptyplaceholder,.d2h-emptyplaceholder{background-color:#f1f1f1;background-color:var(--d2h-empty-placeholder-bg-color);border-color:#e1e1e1;border-color:var(--d2h-empty-placeholder-border-color)}.d2h-code-line-prefix,.d2h-code-linenumber,.d2h-code-side-linenumber,.d2h-emptyplaceholder{-webkit-user-select:none;-moz-user-select:none;user-select:none}.d2h-code-linenumber,.d2h-code-side-linenumber{direction:rtl}.d2h-del{background-color:#fee8e9;background-color:var(--d2h-del-bg-color);border-color:#e9aeae;border-color:var(--d2h-del-border-color)}.d2h-ins{background-color:#dfd;background-color:var(--d2h-ins-bg-color);border-color:#b4e2b4;border-color:var(--d2h-ins-border-color)}.d2h-info{background-color:#f8fafd;background-color:var(--d2h-info-bg-color);border-color:#d5e4f2;border-color:var(--d2h-info-border-color);color:#0000004d;color:var(--d2h-dim-color)}.d2h-file-diff .d2h-del.d2h-change{background-color:#fdf2d0;background-color:var(--d2h-change-del-color)}.d2h-file-diff .d2h-ins.d2h-change{background-color:#ded;background-color:var(--d2h-change-ins-color)}.d2h-file-list-wrapper{margin-bottom:10px}.d2h-file-list-wrapper a{-webkit-text-decoration:none;text-decoration:none}.d2h-file-list-wrapper a,.d2h-file-list-wrapper a:visited{color:#3572b0;color:var(--d2h-moved-label-color)}.d2h-file-list-header{text-align:left}.d2h-file-list-title{font-weight:700}.d2h-file-list-line{display:flex;text-align:left}.d2h-file-list{display:block;list-style:none;margin:0;padding:0}.d2h-file-list>li{border-bottom:1px solid #ddd;border-bottom:1px solid var(--d2h-border-color);margin:0;padding:5px 10px}.d2h-file-list>li:last-child{border-bottom:none}.d2h-file-switch{cursor:pointer;display:none;font-size:10px}.d2h-icon{margin-right:10px;vertical-align:middle;fill:currentColor}.d2h-deleted{color:#c33;color:var(--d2h-del-label-color)}.d2h-added{color:#399839;color:var(--d2h-ins-label-color)}.d2h-changed{color:#d0b44c;color:var(--d2h-change-label-color)}.d2h-moved{color:#3572b0;color:var(--d2h-moved-label-color)}.d2h-tag{background-color:#fff;background-color:var(--d2h-bg-color);display:flex;font-size:10px;margin-left:5px;padding:0 2px}.d2h-deleted-tag{border:1px solid #c33;border:1px solid var(--d2h-del-label-color)}.d2h-added-tag{border:1px solid #399839;border:1px solid var(--d2h-ins-label-color)}.d2h-changed-tag{border:1px solid #d0b44c;border:1px solid var(--d2h-change-label-color)}.d2h-moved-tag{border:1px solid #3572b0;border:1px solid var(--d2h-moved-label-color)}.d2h-dark-color-scheme{background-color:#0d1117;background-color:var(--d2h-dark-bg-color);color:#e6edf3;color:var(--d2h-dark-color)}.d2h-dark-color-scheme .d2h-file-header{background-color:#161b22;background-color:var(--d2h-dark-file-header-bg-color);border-bottom:#30363d;border-bottom:var(--d2h-dark-file-header-border-color)}.d2h-dark-color-scheme .d2h-lines-added{border:1px solid rgba(46,160,67,.4);border:1px solid var(--d2h-dark-ins-border-color);color:#3fb950;color:var(--d2h-dark-ins-label-color)}.d2h-dark-color-scheme .d2h-lines-deleted{border:1px solid rgba(248,81,73,.4);border:1px solid var(--d2h-dark-del-border-color);color:#f85149;color:var(--d2h-dark-del-label-color)}.d2h-dark-color-scheme .d2h-code-line del,.d2h-dark-color-scheme .d2h-code-side-line del{background-color:#f8514966;background-color:var(--d2h-dark-del-highlight-bg-color)}.d2h-dark-color-scheme .d2h-code-line ins,.d2h-dark-color-scheme .d2h-code-side-line ins{background-color:#2ea04366;background-color:var(--d2h-dark-ins-highlight-bg-color)}.d2h-dark-color-scheme .d2h-diff-tbody{border-color:#30363d;border-color:var(--d2h-dark-border-color)}.d2h-dark-color-scheme .d2h-code-side-linenumber{background-color:#0d1117;background-color:var(--d2h-dark-bg-color);border-color:#21262d;border-color:var(--d2h-dark-line-border-color);color:#6e7681;color:var(--d2h-dark-dim-color)}.d2h-dark-color-scheme .d2h-files-diff .d2h-code-side-emptyplaceholder,.d2h-dark-color-scheme .d2h-files-diff .d2h-emptyplaceholder{background-color:#6e76811a;background-color:var(--d2h-dark-empty-placeholder-bg-color);border-color:#30363d;border-color:var(--d2h-dark-empty-placeholder-border-color)}.d2h-dark-color-scheme .d2h-code-linenumber{background-color:#0d1117;background-color:var(--d2h-dark-bg-color);border-color:#21262d;border-color:var(--d2h-dark-line-border-color);color:#6e7681;color:var(--d2h-dark-dim-color)}.d2h-dark-color-scheme .d2h-del{background-color:#f851491a;background-color:var(--d2h-dark-del-bg-color);border-color:#f8514966;border-color:var(--d2h-dark-del-border-color)}.d2h-dark-color-scheme .d2h-ins{background-color:#2ea04326;background-color:var(--d2h-dark-ins-bg-color);border-color:#2ea04366;border-color:var(--d2h-dark-ins-border-color)}.d2h-dark-color-scheme .d2h-info{background-color:#388bfd1a;background-color:var(--d2h-dark-info-bg-color);border-color:#388bfd66;border-color:var(--d2h-dark-info-border-color);color:#6e7681;color:var(--d2h-dark-dim-color)}.d2h-dark-color-scheme .d2h-file-diff .d2h-del.d2h-change{background-color:#d2992233;background-color:var(--d2h-dark-change-del-color)}.d2h-dark-color-scheme .d2h-file-diff .d2h-ins.d2h-change{background-color:#2ea04340;background-color:var(--d2h-dark-change-ins-color)}.d2h-dark-color-scheme .d2h-file-wrapper{border:1px solid #30363d;border:1px solid var(--d2h-dark-border-color)}.d2h-dark-color-scheme .d2h-file-collapse{border:1px solid #0d1117;border:1px solid var(--d2h-dark-bg-color)}.d2h-dark-color-scheme .d2h-file-collapse.d2h-selected{background-color:#388bfd1a;background-color:var(--d2h-dark-selected-color)}.d2h-dark-color-scheme .d2h-file-list-wrapper a,.d2h-dark-color-scheme .d2h-file-list-wrapper a:visited{color:#3572b0;color:var(--d2h-dark-moved-label-color)}.d2h-dark-color-scheme .d2h-file-list>li{border-bottom:1px solid #0d1117;border-bottom:1px solid var(--d2h-dark-bg-color)}.d2h-dark-color-scheme .d2h-deleted{color:#f85149;color:var(--d2h-dark-del-label-color)}.d2h-dark-color-scheme .d2h-added{color:#3fb950;color:var(--d2h-dark-ins-label-color)}.d2h-dark-color-scheme .d2h-changed{color:#d29922;color:var(--d2h-dark-change-label-color)}.d2h-dark-color-scheme .d2h-moved{color:#3572b0;color:var(--d2h-dark-moved-label-color)}.d2h-dark-color-scheme .d2h-tag{background-color:#0d1117;background-color:var(--d2h-dark-bg-color)}.d2h-dark-color-scheme .d2h-deleted-tag{border:1px solid #f85149;border:1px solid var(--d2h-dark-del-label-color)}.d2h-dark-color-scheme .d2h-added-tag{border:1px solid #3fb950;border:1px solid var(--d2h-dark-ins-label-color)}.d2h-dark-color-scheme .d2h-changed-tag{border:1px solid #d29922;border:1px solid var(--d2h-dark-change-label-color)}.d2h-dark-color-scheme .d2h-moved-tag{border:1px solid #3572b0;border:1px solid var(--d2h-dark-moved-label-color)}@media (prefers-color-scheme:dark){.d2h-auto-color-scheme{background-color:#0d1117;background-color:var(--d2h-dark-bg-color);color:#e6edf3;color:var(--d2h-dark-color)}.d2h-auto-color-scheme .d2h-file-header{background-color:#161b22;background-color:var(--d2h-dark-file-header-bg-color);border-bottom:#30363d;border-bottom:var(--d2h-dark-file-header-border-color)}.d2h-auto-color-scheme .d2h-lines-added{border:1px solid rgba(46,160,67,.4);border:1px solid var(--d2h-dark-ins-border-color);color:#3fb950;color:var(--d2h-dark-ins-label-color)}.d2h-auto-color-scheme .d2h-lines-deleted{border:1px solid rgba(248,81,73,.4);border:1px solid var(--d2h-dark-del-border-color);color:#f85149;color:var(--d2h-dark-del-label-color)}.d2h-auto-color-scheme .d2h-code-line del,.d2h-auto-color-scheme .d2h-code-side-line del{background-color:#f8514966;background-color:var(--d2h-dark-del-highlight-bg-color)}.d2h-auto-color-scheme .d2h-code-line ins,.d2h-auto-color-scheme .d2h-code-side-line ins{background-color:#2ea04366;background-color:var(--d2h-dark-ins-highlight-bg-color)}.d2h-auto-color-scheme .d2h-diff-tbody{border-color:#30363d;border-color:var(--d2h-dark-border-color)}.d2h-auto-color-scheme .d2h-code-side-linenumber{background-color:#0d1117;background-color:var(--d2h-dark-bg-color);border-color:#21262d;border-color:var(--d2h-dark-line-border-color);color:#6e7681;color:var(--d2h-dark-dim-color)}.d2h-auto-color-scheme .d2h-files-diff .d2h-code-side-emptyplaceholder,.d2h-auto-color-scheme .d2h-files-diff .d2h-emptyplaceholder{background-color:#6e76811a;background-color:var(--d2h-dark-empty-placeholder-bg-color);border-color:#30363d;border-color:var(--d2h-dark-empty-placeholder-border-color)}.d2h-auto-color-scheme .d2h-code-linenumber{background-color:#0d1117;background-color:var(--d2h-dark-bg-color);border-color:#21262d;border-color:var(--d2h-dark-line-border-color);color:#6e7681;color:var(--d2h-dark-dim-color)}.d2h-auto-color-scheme .d2h-del{background-color:#f851491a;background-color:var(--d2h-dark-del-bg-color);border-color:#f8514966;border-color:var(--d2h-dark-del-border-color)}.d2h-auto-color-scheme .d2h-ins{background-color:#2ea04326;background-color:var(--d2h-dark-ins-bg-color);border-color:#2ea04366;border-color:var(--d2h-dark-ins-border-color)}.d2h-auto-color-scheme .d2h-info{background-color:#388bfd1a;background-color:var(--d2h-dark-info-bg-color);border-color:#388bfd66;border-color:var(--d2h-dark-info-border-color);color:#6e7681;color:var(--d2h-dark-dim-color)}.d2h-auto-color-scheme .d2h-file-diff .d2h-del.d2h-change{background-color:#d2992233;background-color:var(--d2h-dark-change-del-color)}.d2h-auto-color-scheme .d2h-file-diff .d2h-ins.d2h-change{background-color:#2ea04340;background-color:var(--d2h-dark-change-ins-color)}.d2h-auto-color-scheme .d2h-file-wrapper{border:1px solid #30363d;border:1px solid var(--d2h-dark-border-color)}.d2h-auto-color-scheme .d2h-file-collapse{border:1px solid #0d1117;border:1px solid var(--d2h-dark-bg-color)}.d2h-auto-color-scheme .d2h-file-collapse.d2h-selected{background-color:#388bfd1a;background-color:var(--d2h-dark-selected-color)}.d2h-auto-color-scheme .d2h-file-list-wrapper a,.d2h-auto-color-scheme .d2h-file-list-wrapper a:visited{color:#3572b0;color:var(--d2h-dark-moved-label-color)}.d2h-auto-color-scheme .d2h-file-list>li{border-bottom:1px solid #0d1117;border-bottom:1px solid var(--d2h-dark-bg-color)}.d2h-dark-color-scheme .d2h-deleted{color:#f85149;color:var(--d2h-dark-del-label-color)}.d2h-auto-color-scheme .d2h-added{color:#3fb950;color:var(--d2h-dark-ins-label-color)}.d2h-auto-color-scheme .d2h-changed{color:#d29922;color:var(--d2h-dark-change-label-color)}.d2h-auto-color-scheme .d2h-moved{color:#3572b0;color:var(--d2h-dark-moved-label-color)}.d2h-auto-color-scheme .d2h-tag{background-color:#0d1117;background-color:var(--d2h-dark-bg-color)}.d2h-auto-color-scheme .d2h-deleted-tag{border:1px solid #f85149;border:1px solid var(--d2h-dark-del-label-color)}.d2h-auto-color-scheme .d2h-added-tag{border:1px solid #3fb950;border:1px solid var(--d2h-dark-ins-label-color)}.d2h-auto-color-scheme .d2h-changed-tag{border:1px solid #d29922;border:1px solid var(--d2h-dark-change-label-color)}.d2h-auto-color-scheme .d2h-moved-tag{border:1px solid #3572b0;border:1px solid var(--d2h-dark-moved-label-color)}}.d2h-file-list-wrapper{margin-bottom:1rem;border-radius:.5rem;border-width:1px;--tw-border-opacity: 1;border-color:rgb(229 231 235 / var(--tw-border-opacity));padding:0}.dark .d2h-file-list-wrapper{--tw-border-opacity: 1;border-color:rgb(20 28 46 / var(--tw-border-opacity))}.d2h-file-list-wrapper a,.d2h-file-list-wrapper a:hover,.d2h-file-list-wrapper a:visited,.d2h-file-list-wrapper a:active{--tw-text-opacity: 1;color:rgb(0 0 0 / var(--tw-text-opacity))}.dark .d2h-file-list-wrapper a,.dark .d2h-file-list-wrapper a:hover,.dark .d2h-file-list-wrapper a:visited,.dark .d2h-file-list-wrapper a:active{--tw-text-opacity: 1;color:rgb(229 231 235 / var(--tw-text-opacity))}.d2h-file-list-wrapper a:hover{-webkit-text-decoration-line:underline;text-decoration-line:underline}.d2h-file-list-title{display:block;height:auto;border-top-left-radius:.5rem;border-top-right-radius:.5rem;border-bottom-width:1px;--tw-border-opacity: 1;border-color:rgb(229 231 235 / var(--tw-border-opacity));background-image:linear-gradient(to top,var(--tw-gradient-stops));padding:.375rem .75rem;font-size:1rem;line-height:1.5rem;font-weight:400;--tw-text-opacity: 1;color:rgb(31 41 55 / var(--tw-text-opacity));--tw-gradient-from: #f3f4f6 var(--tw-gradient-from-position);--tw-gradient-to: rgb(243 244 246 / 0) var(--tw-gradient-to-position);--tw-gradient-stops: var(--tw-gradient-from), var(--tw-gradient-to);--tw-gradient-to: #fff var(--tw-gradient-to-position)}.d2h-file-list-title:hover{--tw-gradient-from: #f3f4f6 var(--tw-gradient-from-position);--tw-gradient-to: rgb(243 244 246 / 0) var(--tw-gradient-to-position);--tw-gradient-stops: var(--tw-gradient-from), var(--tw-gradient-to);--tw-gradient-to: #fff var(--tw-gradient-to-position)}.d2h-file-list-title:is(.dark *){--tw-gradient-from: #111827 var(--tw-gradient-from-position);--tw-gradient-to: rgb(17 24 39 / 0) var(--tw-gradient-to-position);--tw-gradient-stops: var(--tw-gradient-from), var(--tw-gradient-to);--tw-gradient-to: #101623 var(--tw-gradient-to-position)}.d2h-file-list-title:hover:is(.dark *){--tw-gradient-from: #111827 var(--tw-gradient-from-position);--tw-gradient-to: rgb(17 24 39 / 0) var(--tw-gradient-to-position);--tw-gradient-stops: var(--tw-gradient-from), var(--tw-gradient-to);--tw-gradient-to: #101623 var(--tw-gradient-to-position)}.dark .d2h-file-list-title{--tw-text-opacity: 1;color:rgb(209 213 219 / var(--tw-text-opacity))}.dark .d2h-file-list-title{--tw-border-opacity: 1;border-color:rgb(20 28 46 / var(--tw-border-opacity))}.d2h-file-list{padding:.5rem 1rem}.d2h-file-list>li{--tw-border-opacity: 1;border-color:rgb(243 244 246 / var(--tw-border-opacity));padding-left:0;padding-right:0;padding-top:.125rem;padding-bottom:.125rem}.dark .d2h-file-list>li{--tw-border-opacity: 1;border-color:rgb(20 28 46 / var(--tw-border-opacity))}.d2h-file-list>li:is(.dark *){--tw-border-opacity: 1;border-color:rgb(31 41 55 / var(--tw-border-opacity))}.d2h-file-stats>:not([hidden])~:not([hidden]){--tw-space-x-reverse: 0;margin-right:calc(.375rem * var(--tw-space-x-reverse));margin-left:calc(.375rem * calc(1 - var(--tw-space-x-reverse)))}.d2h-file-stats{font-size:.875rem;line-height:1.25rem}.d2h-lines-added,.d2h-lines-deleted{border-radius:.25rem;border-width:1px;padding-left:.375rem;padding-right:.375rem;padding-top:0;padding-bottom:0}.dark .d2h-lines-added,.dark .d2h-lines-deleted{--tw-border-opacity: 1;border-color:rgb(20 28 46 / var(--tw-border-opacity))}.d2h-lines-added{--tw-border-opacity: 1;border-color:rgb(110 231 183 / var(--tw-border-opacity));--tw-text-opacity: 1;color:rgb(16 185 129 / var(--tw-text-opacity))}.d2h-lines-added:is(.dark *){--tw-border-opacity: 1;border-color:rgb(5 150 105 / var(--tw-border-opacity));--tw-text-opacity: 1;color:rgb(5 150 105 / var(--tw-text-opacity))}.d2h-lines-deleted{--tw-border-opacity: 1;border-color:rgb(252 165 165 / var(--tw-border-opacity));--tw-text-opacity: 1;color:rgb(239 68 68 / var(--tw-text-opacity))}.d2h-lines-deleted:is(.dark *){--tw-border-opacity: 1;border-color:rgb(220 38 38 / var(--tw-border-opacity));--tw-text-opacity: 1;color:rgb(220 38 38 / var(--tw-text-opacity))}.d2h-added{--tw-text-opacity: 1;color:rgb(16 185 129 / var(--tw-text-opacity))}.d2h-added:is(.dark *){--tw-text-opacity: 1;color:rgb(5 150 105 / var(--tw-text-opacity))}.d2h-added-tag{--tw-border-opacity: 1;border-color:rgb(110 231 183 / var(--tw-border-opacity))}.d2h-added-tag:is(.dark *){--tw-border-opacity: 1;border-color:rgb(5 150 105 / var(--tw-border-opacity))}.d2h-changed{--tw-text-opacity: 1;color:rgb(59 130 246 / var(--tw-text-opacity))}.d2h-changed:is(.dark *){--tw-text-opacity: 1;color:rgb(37 99 235 / var(--tw-text-opacity))}.d2h-changed-tag{--tw-border-opacity: 1;border-color:rgb(59 130 246 / var(--tw-border-opacity))}.d2h-changed-tag:is(.dark *){--tw-border-opacity: 1;border-color:rgb(37 99 235 / var(--tw-border-opacity))}.d2h-deleted{--tw-text-opacity: 1;color:rgb(239 68 68 / var(--tw-text-opacity))}.d2h-deleted:is(.dark *){--tw-text-opacity: 1;color:rgb(220 38 38 / var(--tw-text-opacity))}.d2h-deleted-tag{--tw-border-opacity: 1;border-color:rgb(239 68 68 / var(--tw-border-opacity))}.d2h-deleted-tag:is(.dark *){--tw-border-opacity: 1;border-color:rgb(220 38 38 / var(--tw-border-opacity))}.d2h-moved{--tw-text-opacity: 1;color:rgb(139 92 246 / var(--tw-text-opacity))}.d2h-moved:is(.dark *){--tw-text-opacity: 1;color:rgb(124 58 237 / var(--tw-text-opacity))}.d2h-moved-tag{--tw-border-opacity: 1;border-color:rgb(139 92 246 / var(--tw-border-opacity))}.d2h-moved-tag:is(.dark *){--tw-border-opacity: 1;border-color:rgb(124 58 237 / var(--tw-border-opacity))}.d2h-file-wrapper{border-radius:.5rem;--tw-border-opacity: 1;border-color:rgb(229 231 235 / var(--tw-border-opacity))}.dark .d2h-file-wrapper{--tw-border-opacity: 1;border-color:rgb(20 28 46 / var(--tw-border-opacity))}.d2h-file-wrapper:is(.dark *){--tw-border-opacity: 1;border-color:rgb(16 22 35 / var(--tw-border-opacity))}.d2h-file-header{height:auto;border-top-left-radius:.5rem;border-top-right-radius:.5rem;border-bottom-width:1px;--tw-border-opacity: 1;border-color:rgb(229 231 235 / var(--tw-border-opacity));background-image:linear-gradient(to top,var(--tw-gradient-stops));padding:.375rem .75rem;--tw-text-opacity: 1;color:rgb(31 41 55 / var(--tw-text-opacity));--tw-gradient-from: #f3f4f6 var(--tw-gradient-from-position);--tw-gradient-to: rgb(243 244 246 / 0) var(--tw-gradient-to-position);--tw-gradient-stops: var(--tw-gradient-from), var(--tw-gradient-to);--tw-gradient-to: #fff var(--tw-gradient-to-position)}.d2h-file-header:hover{--tw-gradient-from: #f3f4f6 var(--tw-gradient-from-position);--tw-gradient-to: rgb(243 244 246 / 0) var(--tw-gradient-to-position);--tw-gradient-stops: var(--tw-gradient-from), var(--tw-gradient-to);--tw-gradient-to: #fff var(--tw-gradient-to-position)}.d2h-file-header:is(.dark *){--tw-gradient-from: #111827 var(--tw-gradient-from-position);--tw-gradient-to: rgb(17 24 39 / 0) var(--tw-gradient-to-position);--tw-gradient-stops: var(--tw-gradient-from), var(--tw-gradient-to);--tw-gradient-to: #101623 var(--tw-gradient-to-position)}.d2h-file-header:hover:is(.dark *){--tw-gradient-from: #111827 var(--tw-gradient-from-position);--tw-gradient-to: rgb(17 24 39 / 0) var(--tw-gradient-to-position);--tw-gradient-stops: var(--tw-gradient-from), var(--tw-gradient-to);--tw-gradient-to: #101623 var(--tw-gradient-to-position)}.dark .d2h-file-header{--tw-text-opacity: 1;color:rgb(209 213 219 / var(--tw-text-opacity))}.dark .d2h-file-header{--tw-border-opacity: 1;border-color:rgb(20 28 46 / var(--tw-border-opacity))}.d2h-file-header:is(.dark *){--tw-border-opacity: 1;border-color:rgb(16 22 35 / var(--tw-border-opacity))}.d2h-file-name-wrapper{font-family:Source Sans Pro,ui-sans-serif,system-ui,sans-serif,"Apple Color Emoji","Segoe UI Emoji",Segoe UI Symbol,"Noto Color Emoji";font-size:1rem;line-height:1.5rem}.d2h-tag{margin-left:.5rem;border-radius:.25rem;--tw-bg-opacity: 1;background-color:rgb(255 255 255 / var(--tw-bg-opacity));padding-left:.25rem;padding-right:.25rem;font-size:.75rem;line-height:1rem}.dark .d2h-tag{--tw-bg-opacity: 1;background-color:rgb(11 15 25 / var(--tw-bg-opacity))}.d2h-tag:is(.dark *){--tw-bg-opacity: 1;background-color:rgb(17 24 39 / var(--tw-bg-opacity))}.d2h-files-diff{display:flex;overflow:hidden;border-bottom-right-radius:.5rem;border-bottom-left-radius:.5rem}.d2h-file-side-diff{margin:0;display:block;flex:none}.d2h-diff-table{font-family:IBM Plex Mono,ui-monospace,SFMono-Regular,Menlo,Monaco,Consolas,Liberation Mono,Courier New,monospace;font-size:.875rem;line-height:1.25rem}.d2h-file-side-diff.d2h-file-side-diff-hidden{display:none}.d2h-file-side-diff.d2h-file-side-diff-full{width:100%}.d2h-image-line{margin-left:auto;margin-right:auto;height:24rem;-o-object-fit:contain;object-fit:contain;padding:.5rem}.d2h-info{--tw-border-opacity: 1;border-color:rgb(219 234 254 / var(--tw-border-opacity));--tw-bg-opacity: 1;background-color:rgb(239 246 255 / var(--tw-bg-opacity))}.d2h-info:is(.dark *){--tw-border-opacity: 1;border-color:rgb(30 64 175 / var(--tw-border-opacity));--tw-bg-opacity: 1;background-color:rgb(30 58 138 / var(--tw-bg-opacity));--tw-text-opacity: 1;color:rgb(147 197 253 / var(--tw-text-opacity))}.d2h-ins{--tw-border-opacity: 1;border-color:rgb(209 250 229 / var(--tw-border-opacity));--tw-bg-opacity: 1;background-color:rgb(236 253 245 / var(--tw-bg-opacity))}.d2h-ins:is(.dark *){--tw-border-opacity: 1;border-color:rgb(6 95 70 / var(--tw-border-opacity));--tw-bg-opacity: 1;background-color:rgb(6 78 59 / var(--tw-bg-opacity))}.d2h-code-side-linenumber.d2h-ins:is(.dark *){--tw-text-opacity: 1;color:rgb(16 185 129 / var(--tw-text-opacity))}.d2h-code-side-linenumber.d2h-del:is(.dark *){--tw-text-opacity: 1;color:rgb(239 68 68 / var(--tw-text-opacity))}.d2h-code-side-linenumber.d2h-cntx:is(.dark *){--tw-border-opacity: 1;border-color:rgb(11 15 25 / var(--tw-border-opacity));--tw-bg-opacity: 1;background-color:rgb(17 24 39 / var(--tw-bg-opacity));--tw-text-opacity: 1;color:rgb(107 114 128 / var(--tw-text-opacity))}.d2h-code-line ins,.d2h-code-side-line ins{--tw-bg-opacity: 1;background-color:rgb(167 243 208 / var(--tw-bg-opacity));vertical-align:baseline;line-height:1.25}.d2h-code-line ins:is(.dark *),.d2h-code-side-line ins:is(.dark *){--tw-bg-opacity: 1;background-color:rgb(4 120 87 / var(--tw-bg-opacity))}.d2h-del{--tw-border-opacity: 1;border-color:rgb(254 226 226 / var(--tw-border-opacity));--tw-bg-opacity: 1;background-color:rgb(254 242 242 / var(--tw-bg-opacity))}.d2h-del:is(.dark *){--tw-border-opacity: 1;border-color:rgb(153 27 27 / var(--tw-border-opacity));--tw-bg-opacity: 1;background-color:rgb(127 29 29 / var(--tw-bg-opacity))}.d2h-code-line del,.d2h-code-side-line del{--tw-bg-opacity: 1;background-color:rgb(254 202 202 / var(--tw-bg-opacity));vertical-align:baseline;line-height:1.25}.d2h-code-line del:is(.dark *),.d2h-code-side-line del:is(.dark *){--tw-bg-opacity: 1;background-color:rgb(153 27 27 / var(--tw-bg-opacity))}.d2h-code-side-emptyplaceholder,.d2h-emptyplaceholder{--tw-border-opacity: 1;border-color:rgb(243 244 246 / var(--tw-border-opacity));--tw-bg-opacity: 1;background-color:rgb(249 250 251 / var(--tw-bg-opacity))}.dark .d2h-code-side-emptyplaceholder,.dark .d2h-emptyplaceholder{--tw-border-opacity: 1;border-color:rgb(20 28 46 / var(--tw-border-opacity))}.d2h-code-side-emptyplaceholder:is(.dark *),.d2h-emptyplaceholder:is(.dark *){--tw-border-opacity: 1;border-color:rgb(31 41 55 / var(--tw-border-opacity));--tw-bg-opacity: 1;background-color:rgb(17 24 39 / var(--tw-bg-opacity))}pre code.hljs{display:block;overflow-x:auto;padding:1em}code.hljs{padding:3px 5px}.hljs{color:#383a42;background:#fafafa}.hljs-comment,.hljs-quote{color:#a0a1a7;font-style:italic}.hljs-doctag,.hljs-formula,.hljs-keyword{color:#a626a4}.hljs-deletion,.hljs-name,.hljs-section,.hljs-selector-tag,.hljs-subst{color:#e45649}.hljs-literal{color:#0184bb}.hljs-addition,.hljs-attribute,.hljs-meta .hljs-string,.hljs-regexp,.hljs-string{color:#50a14f}.hljs-attr,.hljs-number,.hljs-selector-attr,.hljs-selector-class,.hljs-selector-pseudo,.hljs-template-variable,.hljs-type,.hljs-variable{color:#986801}.hljs-bullet,.hljs-link,.hljs-meta,.hljs-selector-id,.hljs-symbol,.hljs-title{color:#4078f2}.hljs-built_in,.hljs-class .hljs-title,.hljs-title.class_{color:#c18401}.hljs-emphasis{font-style:italic}.hljs-strong{font-weight:700}.hljs-link{text-decoration:underline}.dark .hljs{display:block;overflow-x:auto;padding:.5em;background:#011627;color:#d6deeb}.dark .hljs-keyword{color:#c792ea;font-style:italic}.dark .hljs-built_in{color:#addb67;font-style:italic}.dark .hljs-type{color:#82aaff}.dark .hljs-literal{color:#ff5874}.dark .hljs-number{color:#f78c6c}.dark .hljs-regexp{color:#5ca7e4}.dark .hljs-string{color:#ecc48d}.dark .hljs-subst{color:#d3423e}.dark .hljs-symbol{color:#82aaff}.dark .hljs-class{color:#ffcb8b}.dark .hljs-function{color:#82aaff}.dark .hljs-title{color:#dcdcaa;font-style:italic}.dark .hljs-params{color:#7fdbca}.dark .hljs-comment{color:#637777;font-style:italic}.dark .hljs-doctag{color:#7fdbca}.dark .hljs-meta,.dark .hljs-meta-keyword{color:#82aaff}.dark .hljs-meta-string{color:#ecc48d}.dark .hljs-section{color:#82b1ff}.dark .hljs-tag,.dark .hljs-name,.dark .hljs-builtin-name,.dark .hljs-attr{color:#7fdbca}.dark .hljs-attribute{color:#80cbc4}.dark .hljs-variable{color:#addb67}.dark .hljs-bullet{color:#d9f5dd}.dark .hljs-code{color:#80cbc4}.dark .hljs-emphasis{color:#c792ea;font-style:italic}.dark .hljs-strong{color:#addb67;font-weight:700}.dark .hljs-formula{color:#c792ea}.dark .hljs-link{color:#ff869a}.dark .hljs-quote{color:#697098;font-style:italic}.dark .hljs-selector-tag{color:#ff6363}.dark .hljs-selector-id{color:#fad430}.dark .hljs-selector-class{color:#addb67;font-style:italic}.dark .hljs-selector-attr,.dark .hljs-selector-pseudo{color:#c792ea;font-style:italic}.dark .hljs-template-tag{color:#c792ea}.dark .hljs-template-variable{color:#addb67}.dark .hljs-addition{color:#addb67;font-style:italic}.dark .hljs-deletion{color:#ef535090;font-style:italic}.codemirror-wrapper{font-size:.875rem;line-height:1.25rem}.codemirror-wrapper .cm-editor{background-color:transparent}.codemirror-wrapper .cm-content{min-height:12rem;font-family:IBM Plex Mono,ui-monospace,SFMono-Regular,Menlo,Monaco,Consolas,Liberation Mono,Courier New,monospace}.codemirror-wrapper .cm-gutter{min-height:12rem}.codemirror-wrapper .cm-gutters{--tw-border-opacity: 1;border-color:rgb(229 231 235 / var(--tw-border-opacity));--tw-bg-opacity: 1;background-color:rgb(249 250 251 / var(--tw-bg-opacity));--tw-text-opacity: 1;color:rgb(156 163 175 / var(--tw-text-opacity))}.dark .codemirror-wrapper .cm-gutters{--tw-border-opacity: 1;border-color:rgb(20 28 46 / var(--tw-border-opacity))}.codemirror-wrapper .cm-gutters:is(.dark *){--tw-border-opacity: 1;border-color:rgb(31 41 55 / var(--tw-border-opacity));--tw-bg-opacity: 1;background-color:rgb(20 28 46 / var(--tw-bg-opacity))}.codemirror-wrapper .cm-line{padding-left:.5rem}.codemirror-wrapper .cm-line *::-moz-selection{--tw-bg-opacity: 1 !important;background-color:rgb(191 219 254 / var(--tw-bg-opacity))!important}.codemirror-wrapper .cm-line *::selection{--tw-bg-opacity: 1 !important;background-color:rgb(191 219 254 / var(--tw-bg-opacity))!important}.codemirror-wrapper .cm-line::-moz-selection{--tw-bg-opacity: 1 !important;background-color:rgb(191 219 254 / var(--tw-bg-opacity))!important}.codemirror-wrapper .cm-line::selection{--tw-bg-opacity: 1 !important;background-color:rgb(191 219 254 / var(--tw-bg-opacity))!important}.codemirror-wrapper .cm-line:is(.dark *){--tw-bg-opacity: 1;background-color:rgb(16 22 35 / var(--tw-bg-opacity))}.codemirror-wrapper .cm-line *:is(.dark *)::-moz-selection{--tw-bg-opacity: 1 !important;background-color:rgb(55 65 81 / var(--tw-bg-opacity))!important}.codemirror-wrapper .cm-line *:is(.dark *)::selection{--tw-bg-opacity: 1 !important;background-color:rgb(55 65 81 / var(--tw-bg-opacity))!important}.codemirror-wrapper .cm-line:is(.dark *)::-moz-selection{--tw-bg-opacity: 1 !important;background-color:rgb(55 65 81 / var(--tw-bg-opacity))!important}.codemirror-wrapper .cm-line:is(.dark *)::selection{--tw-bg-opacity: 1 !important;background-color:rgb(55 65 81 / var(--tw-bg-opacity))!important}.codemirror-wrapper .cm-activeLine{--tw-bg-opacity: 1;background-color:rgb(239 246 255 / var(--tw-bg-opacity))}.codemirror-wrapper .cm-activeLine:is(.dark *){--tw-bg-opacity: 1;background-color:rgb(20 28 46 / var(--tw-bg-opacity))}.codemirror-wrapper .cm-activeLineGutter{--tw-bg-opacity: 1;background-color:rgb(219 234 254 / var(--tw-bg-opacity))}.codemirror-wrapper .cm-activeLineGutter:is(.dark *){--tw-bg-opacity: 1;background-color:rgb(31 41 55 / var(--tw-bg-opacity))}.codemirror-wrapper .cm-scroller,.codemirror-wrapper .cm-editor.cm-focused{outline:2px solid transparent!important;outline-offset:2px!important}.codemirror-wrapper .cm-search{display:none}.details-reset>summary::-webkit-details-marker{display:none}.details-reset>summary{list-style:none}.repo-copy-code .hljs-meta{-webkit-user-select:none;-moz-user-select:none;user-select:none}.blog-content{font-family:Charter,serif;position:relative;--tw-text-opacity: 1;color:rgb(17 24 39 / var(--tw-text-opacity))}.dark .blog-content{--tw-text-opacity: 1;color:rgb(229 231 235 / var(--tw-text-opacity))}.blog-content.prose h1{margin-bottom:1.5rem;font-size:1.875rem;line-height:2.25rem;--tw-text-opacity: 1;color:rgb(17 24 39 / var(--tw-text-opacity))}.dark .blog-content.prose h1{--tw-text-opacity: 1;color:rgb(229 231 235 / var(--tw-text-opacity))}.blog-content.prose h1:is(.dark *){--tw-text-opacity: 1;color:rgb(229 231 235 / var(--tw-text-opacity))}@media (min-width: 768px){.blog-content.prose h1{margin-bottom:2rem}}@media (min-width: 1280px){.blog-content.prose h1{margin-right:-6rem;font-size:3rem;line-height:1.2}}.blog-content.prose h2{margin-top:4rem;margin-bottom:2rem;font-size:1.5rem;line-height:2rem;--tw-text-opacity: 1;color:rgb(17 24 39 / var(--tw-text-opacity))}.dark .blog-content.prose h2{--tw-text-opacity: 1;color:rgb(229 231 235 / var(--tw-text-opacity))}.blog-content.prose h2:is(.dark *){--tw-text-opacity: 1;color:rgb(229 231 235 / var(--tw-text-opacity))}@media (min-width: 1024px){.blog-content.prose h2{font-size:1.7rem}}.blog-content.prose h3{margin-top:3rem;margin-bottom:2rem;font-size:1.25rem;line-height:1.75rem;--tw-text-opacity: 1;color:rgb(17 24 39 / var(--tw-text-opacity))}.dark .blog-content.prose h3{--tw-text-opacity: 1;color:rgb(229 231 235 / var(--tw-text-opacity))}.blog-content.prose h3:is(.dark *){--tw-text-opacity: 1;color:rgb(229 231 235 / var(--tw-text-opacity))}@media (min-width: 1024px){.blog-content.prose h3{font-size:1.5rem;line-height:2rem}}.blog-content.prose h4{margin-top:2.5rem;margin-bottom:2rem;--tw-text-opacity: 1;color:rgb(17 24 39 / var(--tw-text-opacity))}.dark .blog-content.prose h4{--tw-text-opacity: 1;color:rgb(229 231 235 / var(--tw-text-opacity))}.blog-content.prose h4:is(.dark *){--tw-text-opacity: 1;color:rgb(229 231 235 / var(--tw-text-opacity))}@media (min-width: 1024px){.blog-content.prose h4{font-size:1.25rem;line-height:1.75rem}}.blog-content.prose h5{margin-top:2.5rem;margin-bottom:2rem;--tw-text-opacity: 1;color:rgb(17 24 39 / var(--tw-text-opacity))}.dark .blog-content.prose h5{--tw-text-opacity: 1;color:rgb(229 231 235 / var(--tw-text-opacity))}.blog-content.prose h5:is(.dark *){--tw-text-opacity: 1;color:rgb(229 231 235 / var(--tw-text-opacity))}@media (min-width: 1024px){.blog-content.prose h5{font-size:1.125rem;line-height:1.75rem}}.blog-content.prose img{border-radius:.5rem;border-width:1px;--tw-border-opacity: 1;border-color:rgb(243 244 246 / var(--tw-border-opacity))}.dark .blog-content.prose img{--tw-border-opacity: 1;border-color:rgb(20 28 46 / var(--tw-border-opacity))}.blog-content.prose img:is(.dark *){--tw-border-opacity: 1;border-color:rgb(31 41 55 / var(--tw-border-opacity));--tw-bg-opacity: 1;background-color:rgb(255 255 255 / var(--tw-bg-opacity))}.blog-content.prose pre{border-width:1px;--tw-border-opacity: 1;border-color:rgb(243 244 246 / var(--tw-border-opacity));-webkit-text-decoration-line:none;text-decoration-line:none}.dark .blog-content.prose pre{--tw-border-opacity: 1;border-color:rgb(20 28 46 / var(--tw-border-opacity))}.blog-content.prose pre>code{font-size:.875rem;line-height:1.25rem}.form-stripe-focus{--tw-border-opacity: 1 !important;border-color:rgb(147 197 253 / var(--tw-border-opacity))!important;--tw-ring-offset-shadow: var(--tw-ring-inset) 0 0 0 var(--tw-ring-offset-width) var(--tw-ring-offset-color) !important;--tw-ring-shadow: var(--tw-ring-inset) 0 0 0 calc(3px + var(--tw-ring-offset-width)) var(--tw-ring-color) !important;box-shadow:var(--tw-ring-offset-shadow),var(--tw-ring-shadow),var(--tw-shadow, 0 0 #0000)!important;--tw-ring-color: rgb(191 219 254 / var(--tw-ring-opacity)) !important;--tw-ring-opacity: .5 !important}.alert{border-radius:.375rem;border-width:1px;--tw-border-opacity: 1;border-color:rgb(219 234 254 / var(--tw-border-opacity));--tw-bg-opacity: 1;background-color:rgb(239 246 255 / var(--tw-bg-opacity));padding:.5rem .75rem;--tw-text-opacity: 1;color:rgb(30 58 138 / var(--tw-text-opacity))}.dark .alert{--tw-border-opacity: 1;border-color:rgb(20 28 46 / var(--tw-border-opacity))}.alert:is(.dark *){border-color:#1e40af4d;background-color:#1e40af4d;--tw-text-opacity: 1;color:rgb(191 219 254 / var(--tw-text-opacity))}.alert a{-webkit-text-decoration-line:underline;text-decoration-line:underline}.alert-neutral{--tw-border-opacity: 1;border-color:rgb(243 244 246 / var(--tw-border-opacity));--tw-bg-opacity: 1;background-color:rgb(249 250 251 / var(--tw-bg-opacity));--tw-text-opacity: 1;color:rgb(17 24 39 / var(--tw-text-opacity))}.dark .alert-neutral{--tw-text-opacity: 1;color:rgb(229 231 235 / var(--tw-text-opacity))}.dark .alert-neutral{--tw-border-opacity: 1;border-color:rgb(20 28 46 / var(--tw-border-opacity))}.alert-neutral:is(.dark *){--tw-border-opacity: 1;border-color:rgb(31 41 55 / var(--tw-border-opacity));--tw-bg-opacity: 1;background-color:rgb(17 24 39 / var(--tw-bg-opacity));--tw-text-opacity: 1;color:rgb(229 231 235 / var(--tw-text-opacity))}.alert-error{--tw-border-opacity: 1;border-color:rgb(254 226 226 / var(--tw-border-opacity));--tw-bg-opacity: 1;background-color:rgb(254 242 242 / var(--tw-bg-opacity));--tw-text-opacity: 1;color:rgb(127 29 29 / var(--tw-text-opacity))}.alert-error:is(.dark *){border-color:#991b1b4d;background-color:#991b1b4d;--tw-text-opacity: 1;color:rgb(254 202 202 / var(--tw-text-opacity))}.alert-success{--tw-border-opacity: 1;border-color:rgb(209 250 229 / var(--tw-border-opacity));--tw-bg-opacity: 1;background-color:rgb(236 253 245 / var(--tw-bg-opacity));--tw-text-opacity: 1;color:rgb(6 78 59 / var(--tw-text-opacity))}.alert-success:is(.dark *){border-color:#065f464d;background-color:#065f464d;--tw-text-opacity: 1;color:rgb(167 243 208 / var(--tw-text-opacity))}.alert-warning{--tw-border-opacity: 1;border-color:rgb(254 243 199 / var(--tw-border-opacity));--tw-bg-opacity: 1;background-color:rgb(255 251 235 / var(--tw-bg-opacity));--tw-text-opacity: 1;color:rgb(120 53 15 / var(--tw-text-opacity))}.alert-warning:is(.dark *){border-color:#92400e4d;background-color:#92400e4d;--tw-text-opacity: 1;color:rgb(253 230 138 / var(--tw-text-opacity))}.alert-danger{--tw-border-opacity: 1;border-color:rgb(254 226 226 / var(--tw-border-opacity));--tw-bg-opacity: 1;background-color:rgb(254 242 242 / var(--tw-bg-opacity));--tw-text-opacity: 1;color:rgb(127 29 29 / var(--tw-text-opacity))}.alert-danger:is(.dark *){border-color:#991b1b4d;background-color:#991b1b4d;--tw-text-opacity: 1;color:rgb(254 202 202 / var(--tw-text-opacity))}table.table-question-answering{min-width:100%;table-layout:auto}table.table-question-answering th{position:relative;white-space:nowrap;border-width:1px;--tw-border-opacity: 1;border-color:rgb(243 244 246 / var(--tw-border-opacity));padding:.5rem;font-weight:700}.dark table.table-question-answering th{--tw-border-opacity: 1;border-color:rgb(20 28 46 / var(--tw-border-opacity))}table.table-question-answering th:is(.dark *){--tw-border-opacity: 1;border-color:rgb(55 65 81 / var(--tw-border-opacity))}table.table-question-answering tr{white-space:nowrap}table.table-question-answering td{border-width:1px;--tw-border-opacity: 1;border-color:rgb(243 244 246 / var(--tw-border-opacity));padding:.5rem;font-weight:500}.dark table.table-question-answering td{--tw-border-opacity: 1;border-color:rgb(20 28 46 / var(--tw-border-opacity))}table.table-question-answering td:is(.dark *){--tw-border-opacity: 1;border-color:rgb(55 65 81 / var(--tw-border-opacity))}:root{--animate-duration: 1s;--animate-delay: 1s;--animate-repeat: 1}.animate__animated{animation-duration:1s;animation-duration:var(--animate-duration);animation-fill-mode:both}@keyframes fadeIn{0%{opacity:0}to{opacity:1}}@keyframes fadeInUp{0%{opacity:0;transform:translate3d(0,100%,0)}to{opacity:1;transform:translateZ(0)}}@keyframes slideInDown{0%{transform:translate3d(0,-100%,0)}to{transform:translateZ(0)}}@keyframes bouncing{0%,to{transform:translateY(0) rotate(var(--rotation-angle))}50%{transform:translateY(-10px) rotate(var(--rotation-angle))}}@keyframes bounceUpAndDown{0%,to{transform:translateY(0)}25%{transform:translateY(-4px)}50%{transform:translateY(4px)}75%{transform:translateY(-2px)}}.animate__fast{animation-duration:.22s}.animate__easeIn{animation-timing-function:ease-in}.animate__fadeIn{animation-name:fadeIn}.animate__fadeInUp{animation-name:fadeInUp}.animate__slideInDown{animation-name:slideInDown}.animate__bounce{animation-name:bouncing;animation-timing-function:ease;animation-iteration-count:infinite;animation-fill-mode:forwards}.animate__bounceUpAndDown{animation-name:bounceUpAndDown;animation-timing-function:linear;animation-iteration-count:infinite;animation-fill-mode:forwards}.animate-spin-ease-in-out{animation:spin .7s cubic-bezier(.4,0,.2,1) 1}.animate-rotate-by-step{animation-name:rotate-steps;animation-duration:6.5s;animation-iteration-count:infinite;transition-timing-function:ease-in-out}.prose iframe{margin-top:2.5rem;margin-bottom:2.5rem;overflow:hidden;border-radius:.5rem}.prose .course-tip{position:relative;margin-bottom:.75rem;margin-top:2.5rem;padding:.875rem 1.25rem}.prose .course-tip:before{position:absolute;top:0;bottom:0;left:0;content:var(--tw-content);border-left-width:2px}.prose .course-tip p{margin:0!important}.prose code{font-size:.875rem;line-height:1.25rem;font-weight:400}.prose code:not(a code,pre>code){border-radius:.25rem;background-color:#f3f4f6b3;padding-left:.125rem;padding-right:.125rem}.prose code:not(a code,pre>code):is(.dark *){background-color:#1f2937b3}.prose code,.prose strong{--tw-text-opacity: 1;color:rgb(31 41 55 / var(--tw-text-opacity))}.dark .prose code,.dark .prose strong{--tw-text-opacity: 1;color:rgb(209 213 219 / var(--tw-text-opacity))}.prose .course-tip code,.prose .course-tip a{--tw-text-opacity: 1;color:rgb(6 95 70 / var(--tw-text-opacity))}.prose .course-tip code:is(.dark *),.prose .course-tip a:is(.dark *){--tw-text-opacity: 1;color:rgb(5 150 105 / var(--tw-text-opacity))}.prose .course-tip.course-tip-orange code,.prose .course-tip.course-tip-orange a{--tw-text-opacity: 1;color:rgb(154 52 18 / var(--tw-text-opacity))}.prose .course-tip.course-tip-orange code:is(.dark *),.prose .course-tip.course-tip-orange a:is(.dark *){--tw-text-opacity: 1;color:rgb(234 88 12 / var(--tw-text-opacity))}.prose .course-tip ul:last-child{margin-bottom:0}.dark .prose,.dark .prose-sm{color:#b3bcc9}.dark .prose :where([class~=lead]):not(:where([class~=not-prose],[class~=not-prose] *)),.dark .prose-sm :where([class~=lead]):not(:where([class~=not-prose],[class~=not-prose] *)){color:#d1d5db}.dark .prose :where(a):not(:where([class~=not-prose],[class~=not-prose] *)),.dark .prose-sm :where(a):not(:where([class~=not-prose],[class~=not-prose] *)){color:#d1d5db}.dark .prose :where(strong):not(:where([class~=not-prose],[class~=not-prose] *)),.dark .prose-sm :where(strong):not(:where([class~=not-prose],[class~=not-prose] *)){color:#d1d5db}.dark .prose :where(ol>li):not(:where([class~=not-prose],[class~=not-prose] *)):before,.dark .prose-sm :where(ol>li):not(:where([class~=not-prose],[class~=not-prose] *)):before{color:#9ca3af}.dark .prose :where(ul>li):not(:where([class~=not-prose],[class~=not-prose] *)):before,.dark .prose-sm :where(ul>li):not(:where([class~=not-prose],[class~=not-prose] *)):before{background-color:#4b5563}.dark .prose :where(hr):not(:where([class~=not-prose],[class~=not-prose] *)),.dark .prose-sm :where(hr):not(:where([class~=not-prose],[class~=not-prose] *)){border-color:#e5e7eb}.dark .prose :where(blockquote):not(:where([class~=not-prose],[class~=not-prose] *)),.dark .prose-sm :where(blockquote):not(:where([class~=not-prose],[class~=not-prose] *)){color:#e5e7eb;border-left-color:#4b5563}.dark .prose :where(h1):not(:where([class~=not-prose],[class~=not-prose] *)),.dark .prose-sm :where(h1):not(:where([class~=not-prose],[class~=not-prose] *)){color:#e5e7eb}.dark .prose :where(h2):not(:where([class~=not-prose],[class~=not-prose] *)),.dark .prose-sm :where(h2):not(:where([class~=not-prose],[class~=not-prose] *)){color:#e5e7eb}.dark .prose :where(h3):not(:where([class~=not-prose],[class~=not-prose] *)),.dark .prose-sm :where(h3):not(:where([class~=not-prose],[class~=not-prose] *)){color:#e5e7eb}.dark .prose :where(h4):not(:where([class~=not-prose],[class~=not-prose] *)),.dark .prose-sm :where(h4):not(:where([class~=not-prose],[class~=not-prose] *)){color:#e5e7eb}.dark .prose :where(figure figcaption):not(:where([class~=not-prose],[class~=not-prose] *)),.dark .prose-sm :where(figure figcaption):not(:where([class~=not-prose],[class~=not-prose] *)){color:#9ca3af}.dark .prose :where(code):not(:where([class~=not-prose],[class~=not-prose] *)),.dark .prose-sm :where(code):not(:where([class~=not-prose],[class~=not-prose] *)){color:#d1d5db}.dark .prose :where(a code):not(:where([class~=not-prose],[class~=not-prose] *)),.dark .prose-sm :where(a code):not(:where([class~=not-prose],[class~=not-prose] *)){color:#d1d5db}.dark .prose :where(pre):not(:where([class~=not-prose],[class~=not-prose] *)),.dark .prose-sm :where(pre):not(:where([class~=not-prose],[class~=not-prose] *)){color:#d1d5db;background-color:#101623}.dark .prose :where(thead):not(:where([class~=not-prose],[class~=not-prose] *)),.dark .prose-sm :where(thead):not(:where([class~=not-prose],[class~=not-prose] *)){color:#e5e7eb;border-bottom-color:#9ca3af}.dark .prose :where(th):not(:where([class~=not-prose],[class~=not-prose] *)),.dark .prose-sm :where(th):not(:where([class~=not-prose],[class~=not-prose] *)){color:#d1d5db}.dark .prose :where(tbody tr):not(:where([class~=not-prose],[class~=not-prose] *)),.dark .prose-sm :where(tbody tr):not(:where([class~=not-prose],[class~=not-prose] *)){border-bottom-color:#4b5563}.prose code:after,.prose code:before{content:""}.prose.prose-card h1{margin-bottom:1rem!important}.prose.prose-card p+p{margin-top:.5rem!important}.prose.prose-card img,.prose.prose-card video{margin-top:.5rem!important;margin-bottom:.5rem!important;height:200px;width:auto;max-width:100%;overflow:hidden;border-radius:.5rem;border-width:1px}.dark .prose.prose-card img,.dark .prose.prose-card video{--tw-border-opacity: 1;border-color:rgb(20 28 46 / var(--tw-border-opacity))}.prose.prose-card :not(pre)>code{border-radius:.375rem;--tw-bg-opacity: 1;background-color:rgb(243 244 246 / var(--tw-bg-opacity));padding:.125rem .25rem}.prose.prose-card :not(pre)>code:is(.dark *){background-color:#6b728033}.prose.prose-discussion img{max-width:100%}@media (min-width: 1024px){.prose.prose-discussion img{max-width:48rem}}@media (min-width: 1536px){.prose.prose-discussion img{max-width:56rem}}.prose.prose-discussion img+br+img{margin-top:0}.prose.prose-discussion :not(pre)>code{border-radius:.375rem;--tw-bg-opacity: 1;background-color:rgb(243 244 246 / var(--tw-bg-opacity));padding:.125rem .25rem}.prose.prose-discussion :not(pre)>code:is(.dark *){background-color:#6b728033}.prose.prose-doc iframe{max-width:100%}.prose.prose-doc .course-tip{margin-top:1.5rem}.prose.prose-doc .code-block{margin-left:-.75rem;margin-right:-.75rem;font-size:.94rem}@media (min-width: 768px){.prose.prose-doc .code-block{margin-left:0;margin-right:0;font-size:1rem;line-height:1.5rem}}.prose.prose-doc .code-block pre{border-width:1px;--tw-border-opacity: 1;border-color:rgb(243 244 246 / var(--tw-border-opacity))}.dark .prose.prose-doc .code-block pre{--tw-border-opacity: 1;border-color:rgb(20 28 46 / var(--tw-border-opacity))}.prose.prose-doc>p>em{--tw-text-opacity: 1;color:rgb(107 114 128 / var(--tw-text-opacity))}.dark .prose.prose-doc>p>em{--tw-text-opacity: 1;color:rgb(156 163 175 / var(--tw-text-opacity))}.prose.prose-doc h1{font-size:1.5rem;line-height:2rem;--tw-text-opacity: 1;color:rgb(17 24 39 / var(--tw-text-opacity))}.dark .prose.prose-doc h1{--tw-text-opacity: 1;color:rgb(229 231 235 / var(--tw-text-opacity))}.prose.prose-doc h2{font-size:1.25rem;line-height:1.75rem;--tw-text-opacity: 1;color:rgb(31 41 55 / var(--tw-text-opacity))}.dark .prose.prose-doc h2{--tw-text-opacity: 1;color:rgb(209 213 219 / var(--tw-text-opacity))}.prose.prose-doc h3{font-size:1.125rem;line-height:1.75rem;--tw-text-opacity: 1;color:rgb(31 41 55 / var(--tw-text-opacity))}.dark .prose.prose-doc h3{--tw-text-opacity: 1;color:rgb(209 213 219 / var(--tw-text-opacity))}.prose.prose-doc h5{font-weight:600;--tw-text-opacity: 1;color:rgb(31 41 55 / var(--tw-text-opacity))}.dark .prose.prose-doc h5{--tw-text-opacity: 1;color:rgb(209 213 219 / var(--tw-text-opacity))}.prose .prose.prose-doc p{margin-top:1.75rem;margin-bottom:1.75rem}.prose.prose-doc img{max-width:100%;border-radius:1rem;border-width:1px;--tw-shadow: 0 1px 3px 0 rgb(0 0 0 / .1), 0 1px 2px -1px rgb(0 0 0 / .1);--tw-shadow-colored: 0 1px 3px 0 var(--tw-shadow-color), 0 1px 2px -1px var(--tw-shadow-color);box-shadow:var(--tw-ring-offset-shadow, 0 0 #0000),var(--tw-ring-shadow, 0 0 #0000),var(--tw-shadow)}.dark .prose.prose-doc img{--tw-border-opacity: 1;border-color:rgb(20 28 46 / var(--tw-border-opacity))}.prose.prose-doc img:is(.dark *){--tw-border-opacity: 1;border-color:rgb(55 65 81 / var(--tw-border-opacity))}.prose.prose-doc img[src^="https://img.shields.io/"]{margin:0;margin-bottom:.25rem}.prose.prose-doc img[src$=".svg"]{border-radius:0!important;border-style:none!important;--tw-shadow: 0 0 #0000 !important;--tw-shadow-colored: 0 0 #0000 !important;box-shadow:var(--tw-ring-offset-shadow, 0 0 #0000),var(--tw-ring-shadow, 0 0 #0000),var(--tw-shadow)!important}.prose.prose-doc table{display:block;overflow:auto}.prose.prose-doc .language-select pre:first-of-type{margin-top:.25rem!important}.prose.prose-doc h2 :target{scroll-margin-top:2em!important}.prose.prose-doc h3 :target{scroll-margin-top:1.6em!important}.prose.prose-doc h4 :target{scroll-margin-top:1.5em!important}#docstring-tooltip code{font-size:.875rem;line-height:1.25rem}.prose.prose-doc .docstring .course-tip{margin-top:1.5rem;margin-bottom:1.5rem;font-size:1rem;line-height:1.5rem}.prose.prose-doc>.docstring pre:last-child{margin-bottom:1.5rem}.prose.prose-doc .docstring *:last-child,.prose.prose-doc .docstring * pre:last-child{margin-bottom:0}.prose.prose-doc .docstring ul{list-style-position:inside;list-style-type:none}.prose.prose-doc .docstring li{position:relative}.prose.prose-doc .docstring li:before{position:absolute;top:-.25rem;left:-.125rem;background-color:inherit!important;font-size:1.5rem;line-height:2rem;opacity:.3;--tw-content: "•";content:var(--tw-content)}.prose.prose-doc .docstring code{font-size:.875rem;line-height:1.25rem}.prose.prose-doc .comma:not(:empty)~.comma:not(:empty):before{content:", "}.prose.prose-doc .colab-dropdown ul{margin:0}.prose.prose-doc .colab-dropdown ul>li{margin:0;padding:0}.prose.prose-doc .colab-dropdown ul>li:before{display:none}.prose.prose-doc .hljs-meta{-webkit-user-select:none;-moz-user-select:none;user-select:none}.prose.prose-doc table img{margin:0!important}.prose.prose-doc .framework-content>h1:first-child,.prose.prose-doc .framework-content>h2:first-child,.prose.prose-doc .framework-content>h3:first-child,.prose.prose-doc .framework-content>h4:first-child,.prose.prose-doc .framework-content>h5:first-child,.prose.prose-doc .framework-content>h6:first-child{margin-top:1rem!important}@media (hover: hover){.prose.prose-doc .with-hover\:absolute{position:absolute}.prose.prose-doc .with-hover\:p-1\.5{padding:.375rem}.prose.prose-doc .with-hover\:opacity-0{opacity:0}.prose.prose-doc .with-hover\:right-full{right:100%}.prose.prose-doc .group:hover .with-hover\:group-hover\:opacity-100{opacity:1}.prose.prose-doc .group:hover .with-hover\:group-hover\:visible{visibility:visible}}@media (hover: none){.prose.prose-doc .no-hover\:hidden{display:none}}.prose .note{--tw-border-opacity: 1 !important;border-color:rgb(14 165 233 / var(--tw-border-opacity))!important;background-color:#f0f9ff80;font-style:normal;--tw-text-opacity: 1 !important;color:rgb(3 105 161 / var(--tw-text-opacity))!important}.prose .note:is(.dark *){--tw-border-opacity: 1 !important;border-color:rgb(7 89 133 / var(--tw-border-opacity))!important;background-color:#0c4a6e26;--tw-text-opacity: 1 !important;color:rgb(156 163 175 / var(--tw-text-opacity))!important}.prose .note{quotes:none}.prose .note a{--tw-text-opacity: 1;color:rgb(7 89 133 / var(--tw-text-opacity))}.prose .note a:is(.dark *){--tw-text-opacity: 1;color:rgb(2 132 199 / var(--tw-text-opacity))}.prose .tip{--tw-border-opacity: 1 !important;border-color:rgb(16 185 129 / var(--tw-border-opacity))!important;background-color:#ecfdf580;font-style:normal;--tw-text-opacity: 1 !important;color:rgb(4 120 87 / var(--tw-text-opacity))!important}.prose .tip:is(.dark *){--tw-border-opacity: 1 !important;border-color:rgb(6 95 70 / var(--tw-border-opacity))!important;background-color:#064e3b26;--tw-text-opacity: 1 !important;color:rgb(156 163 175 / var(--tw-text-opacity))!important}.prose .tip{quotes:none}.prose .tip a{--tw-text-opacity: 1;color:rgb(6 95 70 / var(--tw-text-opacity))}.prose .tip a:is(.dark *){--tw-text-opacity: 1;color:rgb(5 150 105 / var(--tw-text-opacity))}.prose .important{--tw-border-opacity: 1 !important;border-color:rgb(139 92 246 / var(--tw-border-opacity))!important;background-color:#f5f3ff80;font-style:normal;--tw-text-opacity: 1 !important;color:rgb(109 40 217 / var(--tw-text-opacity))!important}.prose .important:is(.dark *){--tw-border-opacity: 1 !important;border-color:rgb(91 33 182 / var(--tw-border-opacity))!important;background-color:#4c1d9526;--tw-text-opacity: 1 !important;color:rgb(156 163 175 / var(--tw-text-opacity))!important}.prose .important{quotes:none}.prose .important a{--tw-text-opacity: 1;color:rgb(91 33 182 / var(--tw-text-opacity))}.prose .important a:is(.dark *){--tw-text-opacity: 1;color:rgb(124 58 237 / var(--tw-text-opacity))}.prose .warning{--tw-border-opacity: 1 !important;border-color:rgb(249 115 22 / var(--tw-border-opacity))!important;background-color:#fff7ed80;font-style:normal;--tw-text-opacity: 1 !important;color:rgb(194 65 12 / var(--tw-text-opacity))!important}.prose .warning:is(.dark *){--tw-border-opacity: 1 !important;border-color:rgb(154 52 18 / var(--tw-border-opacity))!important;background-color:#7c2d1226;--tw-text-opacity: 1 !important;color:rgb(156 163 175 / var(--tw-text-opacity))!important}.prose .warning{quotes:none}.prose .warning a{--tw-text-opacity: 1;color:rgb(154 52 18 / var(--tw-text-opacity))}.prose .warning a:is(.dark *){--tw-text-opacity: 1;color:rgb(234 88 12 / var(--tw-text-opacity))}.prose .caution{--tw-border-opacity: 1 !important;border-color:rgb(239 68 68 / var(--tw-border-opacity))!important;background-color:#fef2f280;font-style:normal;--tw-text-opacity: 1 !important;color:rgb(185 28 28 / var(--tw-text-opacity))!important}.prose .caution:is(.dark *){--tw-border-opacity: 1 !important;border-color:rgb(153 27 27 / var(--tw-border-opacity))!important;background-color:#7f1d1d26;--tw-text-opacity: 1 !important;color:rgb(156 163 175 / var(--tw-text-opacity))!important}.prose .caution{quotes:none}.prose .caution a{--tw-text-opacity: 1;color:rgb(153 27 27 / var(--tw-text-opacity))}.prose .caution a:is(.dark *){--tw-text-opacity: 1;color:rgb(220 38 38 / var(--tw-text-opacity))}form.v2-new-repo input::-webkit-calendar-picker-indicator{display:none!important}table.inference-table{width:100%;table-layout:auto;font-family:IBM Plex Mono,ui-monospace,SFMono-Regular,Menlo,Monaco,Consolas,Liberation Mono,Courier New,monospace;font-size:.75rem;line-height:1rem}@media (min-width: 640px){table.inference-table{font-size:.875rem;line-height:1.25rem}}table.inference-table th,table.inference-table td{padding:.25rem .375rem;text-align:left}table.inference-table td{--tw-text-opacity: 1;color:rgb(75 85 99 / var(--tw-text-opacity))}.dark table.inference-table td{--tw-text-opacity: 1;color:rgb(179 188 201 / var(--tw-text-opacity))}table.inference-table th{font-family:Source Sans Pro,ui-sans-serif,system-ui,sans-serif,"Apple Color Emoji","Segoe UI Emoji",Segoe UI Symbol,"Noto Color Emoji"}table.inference-table tr td:last-child,table.inference-table tr th:last-child{text-align:right}.hf-sanitized{position:relative;overflow:hidden}.grainy{background-size:cover;opacity:.1;background-image:url(data:image/svg+xml;base64,PHN2ZyB4bWxucz0iaHR0cDovL3d3dy53My5vcmcvMjAwMC9zdmciIHZlcnNpb249IjEuMSIgeG1sbnM6eGxpbms9Imh0dHA6Ly93d3cudzMub3JnLzE5OTkveGxpbmsiIHhtbG5zOnN2Z2pzPSJodHRwOi8vc3ZnanMuZGV2L3N2Z2pzIiB2aWV3Qm94PSIwIDAgNzAwIDcwMCIgd2lkdGg9IjcwMCIgaGVpZ2h0PSI3MDAiPjxkZWZzPjxyYWRpYWxHcmFkaWVudCBpZD0iZ2dncmFpbi1ncmFkaWVudCIgcj0iMC43Ij4KICAgICAgPHN0b3Agb2Zmc2V0PSIwJSIgc3RvcC1jb2xvcj0icmdiYSgyNTUsIDI1NSwgMjU1KSI+PC9zdG9wPgogICAgICA8c3RvcCBvZmZzZXQ9IjUwJSIgc3RvcC1jb2xvcj0iIzBiMGYxOSI+PC9zdG9wPgogICAgICA8c3RvcCBvZmZzZXQ9IjEwMCUiIHN0b3AtY29sb3I9IiMwYjBmMTkiPjwvc3RvcD4KICAgIDwvcmFkaWFsR3JhZGllbnQ+PGZpbHRlciBpZD0iZ2dncmFpbi1maWx0ZXIiIHg9Ii0yMCUiIHk9Ii0yMCUiIHdpZHRoPSIxNDAlIiBoZWlnaHQ9IjE0MCUiIGZpbHRlclVuaXRzPSJvYmplY3RCb3VuZGluZ0JveCIgcHJpbWl0aXZlVW5pdHM9InVzZXJTcGFjZU9uVXNlIiBjb2xvci1pbnRlcnBvbGF0aW9uLWZpbHRlcnM9InNSR0IiPgogIDxmZVR1cmJ1bGVuY2UgdHlwZT0iZnJhY3RhbE5vaXNlIiBiYXNlRnJlcXVlbmN5PSIxLjA0IiBudW1PY3RhdmVzPSIyIiBzZWVkPSIxNjMiIHN0aXRjaFRpbGVzPSJzdGl0Y2giIHg9IjAlIiB5PSIwJSIgd2lkdGg9IjEwMCUiIGhlaWdodD0iMTAwJSIgcmVzdWx0PSJ0dXJidWxlbmNlIj48L2ZlVHVyYnVsZW5jZT4KICA8ZmVDb2xvck1hdHJpeCB0eXBlPSJzYXR1cmF0ZSIgdmFsdWVzPSIwIiB4PSIwJSIgeT0iMCUiIHdpZHRoPSIxMDAlIiBoZWlnaHQ9IjEwMCUiIGluPSJ0dXJidWxlbmNlIiByZXN1bHQ9ImNvbG9ybWF0cml4Ij48L2ZlQ29sb3JNYXRyaXg+CiAgPGZlQ29tcG9uZW50VHJhbnNmZXIgeD0iMCUiIHk9IjAlIiB3aWR0aD0iMTAwJSIgaGVpZ2h0PSIxMDAlIiBpbj0iY29sb3JtYXRyaXgiIHJlc3VsdD0iY29tcG9uZW50VHJhbnNmZXIiPgogICAgPGZlRnVuY1IgdHlwZT0ibGluZWFyIiBzbG9wZT0iMyI+PC9mZUZ1bmNSPgogICAgPGZlRnVuY0cgdHlwZT0ibGluZWFyIiBzbG9wZT0iMyI+PC9mZUZ1bmNHPgogICAgPGZlRnVuY0IgdHlwZT0ibGluZWFyIiBzbG9wZT0iMyI+PC9mZUZ1bmNCPgogIDwvZmVDb21wb25lbnRUcmFuc2Zlcj4KICA8ZmVDb2xvck1hdHJpeCB4PSIwJSIgeT0iMCUiIHdpZHRoPSIxMDAlIiBoZWlnaHQ9IjEwMCUiIGluPSJjb21wb25lbnRUcmFuc2ZlciIgcmVzdWx0PSJjb2xvcm1hdHJpeDIiIHR5cGU9Im1hdHJpeCIgdmFsdWVzPSIxIDAgMCAwIDAKICAgICAgICAgIDAgMSAwIDAgMAogICAgICAgICAgMCAwIDEgMCAwCiAgICAgICAgICAwIDAgMCAyMSAtMTMiPjwvZmVDb2xvck1hdHJpeD4KICA8L2ZpbHRlcj48L2RlZnM+PGc+PHJlY3Qgd2lkdGg9IjEwMCUiIGhlaWdodD0iMTAwJSIgZmlsbD0idXJsKCNnZ2dyYWluLWdyYWRpZW50KSI+PC9yZWN0PjxyZWN0IHdpZHRoPSIxMDAlIiBoZWlnaHQ9IjEwMCUiIGZpbGw9InRyYW5zcGFyZW50IiBmaWx0ZXI9InVybCgjZ2dncmFpbi1maWx0ZXIpIiBvcGFjaXR5PSIwLjcyIiBzdHlsZT0ibWl4LWJsZW5kLW1vZGU6IG92ZXJsYXkiPjwvcmVjdD48L2c+PC9zdmc+)}.scrollbar-hidden::-webkit-scrollbar{display:none}.scrollbar-hidden{-ms-overflow-style:none;scrollbar-width:none}.ribbon-animation__slideshow{animation:ribbon-animation__slideshow 45s linear infinite alternate}.ribbon-animation__slideshow.reversed{animation:ribbon-animation__slideshow 45s linear infinite alternate-reverse}@keyframes ribbon-animation__slideshow{0%{transform:translate(0)}to{transform:translate(-40%)}}.hover\:btn-sky:hover{display:inline-flex;cursor:pointer;-webkit-user-select:none;-moz-user-select:none;user-select:none;align-items:center;justify-content:center;white-space:nowrap;border-radius:.5rem;border-width:1px;--tw-border-opacity: 1;border-color:rgb(2 132 199 / var(--tw-border-opacity));--tw-bg-opacity: 1;background-color:rgb(2 132 199 / var(--tw-bg-opacity));padding:.25rem .75rem;--tw-text-opacity: 1;color:rgb(255 255 255 / var(--tw-text-opacity))}.dark .hover\:btn-sky:hover{--tw-border-opacity: 1;border-color:rgb(20 28 46 / var(--tw-border-opacity))}.hover\:btn-sky:hover:hover{--tw-shadow: inset 0 2px 4px 0 rgb(0 0 0 / .05);--tw-shadow-colored: inset 0 2px 4px 0 var(--tw-shadow-color);box-shadow:var(--tw-ring-offset-shadow, 0 0 #0000),var(--tw-ring-shadow, 0 0 #0000),var(--tw-shadow)}.hover\:btn-sky:hover:focus{outline:2px solid transparent;outline-offset:2px;--tw-ring-offset-shadow: var(--tw-ring-inset) 0 0 0 var(--tw-ring-offset-width) var(--tw-ring-offset-color);--tw-ring-shadow: var(--tw-ring-inset) 0 0 0 calc(3px + var(--tw-ring-offset-width)) var(--tw-ring-color);box-shadow:var(--tw-ring-offset-shadow),var(--tw-ring-shadow),var(--tw-shadow, 0 0 #0000)}.hover\:btn-sky:hover:is(.dark *){--tw-border-opacity: 1;border-color:rgb(20 28 46 / var(--tw-border-opacity));--tw-gradient-from: #1f2937 var(--tw-gradient-from-position);--tw-gradient-to: rgb(31 41 55 / 0) var(--tw-gradient-to-position);--tw-gradient-stops: var(--tw-gradient-from), var(--tw-gradient-to);--tw-gradient-to: #0b0f19 var(--tw-gradient-to-position);--tw-text-opacity: 1;color:rgb(229 231 235 / var(--tw-text-opacity))}.hover\:btn-sky:hover:hover:is(.dark *){--tw-gradient-from: #374151 var(--tw-gradient-from-position);--tw-gradient-to: rgb(55 65 81 / 0) var(--tw-gradient-to-position);--tw-gradient-stops: var(--tw-gradient-from), var(--tw-gradient-to);--tw-gradient-to: #0b0f19 var(--tw-gradient-to-position)}.dark\:prose-light:is(.dark *){color:#b3bcc9}.dark\:prose-light:is(.dark *) :where([class~=lead]):not(:where([class~=not-prose],[class~=not-prose] *)){color:#d1d5db}.dark\:prose-light:is(.dark *) :where(a):not(:where([class~=not-prose],[class~=not-prose] *)){color:#d1d5db}.dark\:prose-light:is(.dark *) :where(strong):not(:where([class~=not-prose],[class~=not-prose] *)){color:#d1d5db}.dark\:prose-light:is(.dark *) :where(ol>li):not(:where([class~=not-prose],[class~=not-prose] *)):before{color:#9ca3af}.dark\:prose-light:is(.dark *) :where(ul>li):not(:where([class~=not-prose],[class~=not-prose] *)):before{background-color:#4b5563}.dark\:prose-light:is(.dark *) :where(hr):not(:where([class~=not-prose],[class~=not-prose] *)){border-color:#e5e7eb}.dark\:prose-light:is(.dark *) :where(blockquote):not(:where([class~=not-prose],[class~=not-prose] *)){color:#e5e7eb;border-left-color:#4b5563}.dark\:prose-light:is(.dark *) :where(h1):not(:where([class~=not-prose],[class~=not-prose] *)){color:#e5e7eb}.dark\:prose-light:is(.dark *) :where(h2):not(:where([class~=not-prose],[class~=not-prose] *)){color:#e5e7eb}.dark\:prose-light:is(.dark *) :where(h3):not(:where([class~=not-prose],[class~=not-prose] *)){color:#e5e7eb}.dark\:prose-light:is(.dark *) :where(h4):not(:where([class~=not-prose],[class~=not-prose] *)){color:#e5e7eb}.dark\:prose-light:is(.dark *) :where(figure figcaption):not(:where([class~=not-prose],[class~=not-prose] *)){color:#9ca3af}.dark\:prose-light:is(.dark *) :where(code):not(:where([class~=not-prose],[class~=not-prose] *)){color:#d1d5db}.dark\:prose-light:is(.dark *) :where(a code):not(:where([class~=not-prose],[class~=not-prose] *)){color:#d1d5db}.dark\:prose-light:is(.dark *) :where(pre):not(:where([class~=not-prose],[class~=not-prose] *)){color:#d1d5db;background-color:#101623}.dark\:prose-light:is(.dark *) :where(thead):not(:where([class~=not-prose],[class~=not-prose] *)){color:#e5e7eb;border-bottom-color:#9ca3af}.dark\:prose-light:is(.dark *) :where(th):not(:where([class~=not-prose],[class~=not-prose] *)){color:#d1d5db}.dark\:prose-light:is(.dark *) :where(tbody tr):not(:where([class~=not-prose],[class~=not-prose] *)){border-bottom-color:#4b5563}@media not all and (min-width: 1024px){.max-lg\:container{width:100%;margin-right:auto;margin-left:auto;padding-right:1rem;padding-left:1rem}@media (min-width: 640px){.max-lg\:container{max-width:640px}}@media (min-width: 768px){.max-lg\:container{max-width:768px}}@media (min-width: 1024px){.max-lg\:container{max-width:1024px}}@media (min-width: 1280px){.max-lg\:container{max-width:1280px}}@media (min-width: 1536px){.max-lg\:container{max-width:1536px}}}@media (min-width: 640px){.sm\:container{width:100%;margin-right:auto;margin-left:auto;padding-right:1rem;padding-left:1rem}@media (min-width: 640px){.sm\:container{max-width:640px}}@media (min-width: 768px){.sm\:container{max-width:768px}}@media (min-width: 1024px){.sm\:container{max-width:1024px}}@media (min-width: 1280px){.sm\:container{max-width:1280px}}@media (min-width: 1536px){.sm\:container{max-width:1536px}}.sm\:prose{color:#4b5563;max-width:100%}.sm\:prose :where(p):not(:where([class~=not-prose],[class~=not-prose] *)){margin-top:1.25em;margin-bottom:1.25em}.sm\:prose :where([class~=lead]):not(:where([class~=not-prose],[class~=not-prose] *)){color:var(--tw-prose-lead);font-size:1.25em;line-height:1.6;margin-top:1.2em;margin-bottom:1.2em}.sm\:prose :where(a):not(:where([class~=not-prose],[class~=not-prose] *)){color:var(--tw-prose-links);text-decoration:underline;font-weight:500}.sm\:prose :where(strong):not(:where([class~=not-prose],[class~=not-prose] *)){color:var(--tw-prose-bold);font-weight:600}.sm\:prose :where(a strong):not(:where([class~=not-prose],[class~=not-prose] *)){color:inherit}.sm\:prose :where(blockquote strong):not(:where([class~=not-prose],[class~=not-prose] *)){color:inherit}.sm\:prose :where(thead th strong):not(:where([class~=not-prose],[class~=not-prose] *)){color:inherit}.sm\:prose :where(ol):not(:where([class~=not-prose],[class~=not-prose] *)){list-style-type:decimal;margin-top:1.25em;margin-bottom:1.25em;padding-inline-start:1.625em}.sm\:prose :where(ol[type=A]):not(:where([class~=not-prose],[class~=not-prose] *)){list-style-type:upper-alpha}.sm\:prose :where(ol[type=a]):not(:where([class~=not-prose],[class~=not-prose] *)){list-style-type:lower-alpha}.sm\:prose :where(ol[type=A s]):not(:where([class~=not-prose],[class~=not-prose] *)){list-style-type:upper-alpha}.sm\:prose :where(ol[type=a s]):not(:where([class~=not-prose],[class~=not-prose] *)){list-style-type:lower-alpha}.sm\:prose :where(ol[type=I]):not(:where([class~=not-prose],[class~=not-prose] *)){list-style-type:upper-roman}.sm\:prose :where(ol[type=i]):not(:where([class~=not-prose],[class~=not-prose] *)){list-style-type:lower-roman}.sm\:prose :where(ol[type=I s]):not(:where([class~=not-prose],[class~=not-prose] *)){list-style-type:upper-roman}.sm\:prose :where(ol[type=i s]):not(:where([class~=not-prose],[class~=not-prose] *)){list-style-type:lower-roman}.sm\:prose :where(ol[type="1"]):not(:where([class~=not-prose],[class~=not-prose] *)){list-style-type:decimal}.sm\:prose :where(ul):not(:where([class~=not-prose],[class~=not-prose] *)){list-style-type:disc;margin-top:1.25em;margin-bottom:1.25em;padding-inline-start:1.625em}.sm\:prose :where(ol>li):not(:where([class~=not-prose],[class~=not-prose] *))::marker{font-weight:400;color:var(--tw-prose-counters)}.sm\:prose :where(ul>li):not(:where([class~=not-prose],[class~=not-prose] *))::marker{color:var(--tw-prose-bullets)}.sm\:prose :where(dt):not(:where([class~=not-prose],[class~=not-prose] *)){color:var(--tw-prose-headings);font-weight:600;margin-top:1.25em}.sm\:prose :where(hr):not(:where([class~=not-prose],[class~=not-prose] *)){border-color:var(--tw-prose-hr);border-top-width:1px;margin-top:3em;margin-bottom:3em}.sm\:prose :where(blockquote):not(:where([class~=not-prose],[class~=not-prose] *)){font-weight:500;font-style:italic;color:var(--tw-prose-quotes);border-inline-start-width:.25rem;border-inline-start-color:var(--tw-prose-quote-borders);quotes:"“""”""‘""’";margin-top:1.6em;margin-bottom:1.6em;padding-inline-start:1em}.sm\:prose :where(blockquote p:first-of-type):not(:where([class~=not-prose],[class~=not-prose] *)):before{content:open-quote}.sm\:prose :where(blockquote p:last-of-type):not(:where([class~=not-prose],[class~=not-prose] *)):after{content:close-quote}.sm\:prose :where(h1):not(:where([class~=not-prose],[class~=not-prose] *)){color:#374151;font-weight:600;font-size:1.25rem;margin-top:0;margin-bottom:1.7rem;line-height:1.1111111}.sm\:prose :where(h1 strong):not(:where([class~=not-prose],[class~=not-prose] *)){font-weight:900;color:inherit}.sm\:prose :where(h2):not(:where([class~=not-prose],[class~=not-prose] *)){color:#374151;font-weight:600;font-size:1.16rem;margin-top:2em;margin-bottom:1.45rem;line-height:1.3333333}.sm\:prose :where(h2 strong):not(:where([class~=not-prose],[class~=not-prose] *)){font-weight:800;color:inherit}.sm\:prose :where(h3):not(:where([class~=not-prose],[class~=not-prose] *)){color:#374151;font-weight:600;font-size:1.1rem;margin-top:1.6em;margin-bottom:1.3rem;line-height:1.6}.sm\:prose :where(h3 strong):not(:where([class~=not-prose],[class~=not-prose] *)){font-weight:700;color:inherit}.sm\:prose :where(h4):not(:where([class~=not-prose],[class~=not-prose] *)){color:#374151;font-weight:600;margin-top:1.5em;margin-bottom:1.2rem;line-height:1.5;font-size:1.05rem}.sm\:prose :where(h4 strong):not(:where([class~=not-prose],[class~=not-prose] *)){font-weight:700;color:inherit}.sm\:prose :where(img):not(:where([class~=not-prose],[class~=not-prose] *)){margin-top:2em;margin-bottom:2em}.sm\:prose :where(picture):not(:where([class~=not-prose],[class~=not-prose] *)){display:block;margin-top:2em;margin-bottom:2em}.sm\:prose :where(video):not(:where([class~=not-prose],[class~=not-prose] *)){margin-top:2em;margin-bottom:2em}.sm\:prose :where(kbd):not(:where([class~=not-prose],[class~=not-prose] *)){font-weight:500;font-family:inherit;color:var(--tw-prose-kbd);box-shadow:0 0 0 1px rgb(var(--tw-prose-kbd-shadows) / 10%),0 3px 0 rgb(var(--tw-prose-kbd-shadows) / 10%);font-size:.875em;border-radius:.3125rem;padding-top:.1875em;padding-inline-end:.375em;padding-bottom:.1875em;padding-inline-start:.375em}.sm\:prose :where(code):not(:where([class~=not-prose],[class~=not-prose] *)){color:var(--tw-prose-code);font-weight:600;font-size:.875em}.sm\:prose :where(code):not(:where([class~=not-prose],[class~=not-prose] *)):before{content:"`"}.sm\:prose :where(code):not(:where([class~=not-prose],[class~=not-prose] *)):after{content:"`"}.sm\:prose :where(a code):not(:where([class~=not-prose],[class~=not-prose] *)){color:inherit}.sm\:prose :where(h1 code):not(:where([class~=not-prose],[class~=not-prose] *)){color:inherit}.sm\:prose :where(h2 code):not(:where([class~=not-prose],[class~=not-prose] *)){color:inherit;font-size:.875em}.sm\:prose :where(h3 code):not(:where([class~=not-prose],[class~=not-prose] *)){color:inherit;font-size:.9em}.sm\:prose :where(h4 code):not(:where([class~=not-prose],[class~=not-prose] *)){color:inherit}.sm\:prose :where(blockquote code):not(:where([class~=not-prose],[class~=not-prose] *)){color:inherit}.sm\:prose :where(thead th code):not(:where([class~=not-prose],[class~=not-prose] *)){color:inherit}.sm\:prose :where(pre):not(:where([class~=not-prose],[class~=not-prose] *)){color:currentColor;background-color:#f9fafb;overflow-x:auto;font-weight:400;font-size:.875em;line-height:1.7142857;margin-top:1.7142857em;margin-bottom:1.7142857em;border-radius:.375rem;padding-top:.8571429em;padding-inline-end:1.1428571em;padding-bottom:.8571429em;padding-inline-start:1.1428571em}.sm\:prose :where(pre code):not(:where([class~=not-prose],[class~=not-prose] *)){background-color:transparent;border-width:0;border-radius:0;padding:0;font-weight:inherit;color:inherit;font-size:inherit;font-family:inherit;line-height:inherit}.sm\:prose :where(pre code):not(:where([class~=not-prose],[class~=not-prose] *)):before{content:none}.sm\:prose :where(pre code):not(:where([class~=not-prose],[class~=not-prose] *)):after{content:none}.sm\:prose :where(table):not(:where([class~=not-prose],[class~=not-prose] *)){width:100%;table-layout:auto;text-align:start;margin-top:2em;margin-bottom:2em;font-size:.875em;line-height:1.7142857}.sm\:prose :where(thead):not(:where([class~=not-prose],[class~=not-prose] *)){border-bottom-width:1px;border-bottom-color:var(--tw-prose-th-borders)}.sm\:prose :where(thead th):not(:where([class~=not-prose],[class~=not-prose] *)){color:var(--tw-prose-headings);font-weight:600;vertical-align:bottom;padding-inline-end:.5714286em;padding-bottom:.5714286em;padding-inline-start:.5714286em}.sm\:prose :where(tbody tr):not(:where([class~=not-prose],[class~=not-prose] *)){border-bottom-width:1px;border-bottom-color:var(--tw-prose-td-borders)}.sm\:prose :where(tbody tr:last-child):not(:where([class~=not-prose],[class~=not-prose] *)){border-bottom-width:0}.sm\:prose :where(tbody td):not(:where([class~=not-prose],[class~=not-prose] *)){vertical-align:baseline}.sm\:prose :where(tfoot):not(:where([class~=not-prose],[class~=not-prose] *)){border-top-width:1px;border-top-color:var(--tw-prose-th-borders)}.sm\:prose :where(tfoot td):not(:where([class~=not-prose],[class~=not-prose] *)){vertical-align:top}.sm\:prose :where(figure>*):not(:where([class~=not-prose],[class~=not-prose] *)){margin-top:0;margin-bottom:0}.sm\:prose :where(figcaption):not(:where([class~=not-prose],[class~=not-prose] *)){color:var(--tw-prose-captions);font-size:.875em;line-height:1.4285714;margin-top:.8571429em}.sm\:prose{--tw-prose-body: #374151;--tw-prose-headings: #111827;--tw-prose-lead: #4b5563;--tw-prose-links: #111827;--tw-prose-bold: #111827;--tw-prose-counters: #6b7280;--tw-prose-bullets: #d1d5db;--tw-prose-hr: #e5e7eb;--tw-prose-quotes: #111827;--tw-prose-quote-borders: #e5e7eb;--tw-prose-captions: #6b7280;--tw-prose-kbd: #111827;--tw-prose-kbd-shadows: 17 24 39;--tw-prose-code: #111827;--tw-prose-pre-code: #e5e7eb;--tw-prose-pre-bg: #1f2937;--tw-prose-th-borders: #d1d5db;--tw-prose-td-borders: #e5e7eb;--tw-prose-invert-body: #d1d5db;--tw-prose-invert-headings: #fff;--tw-prose-invert-lead: #9ca3af;--tw-prose-invert-links: #fff;--tw-prose-invert-bold: #fff;--tw-prose-invert-counters: #9ca3af;--tw-prose-invert-bullets: #4b5563;--tw-prose-invert-hr: #374151;--tw-prose-invert-quotes: #f3f4f6;--tw-prose-invert-quote-borders: #374151;--tw-prose-invert-captions: #9ca3af;--tw-prose-invert-kbd: #fff;--tw-prose-invert-kbd-shadows: 255 255 255;--tw-prose-invert-code: #fff;--tw-prose-invert-pre-code: #d1d5db;--tw-prose-invert-pre-bg: rgb(0 0 0 / 50%);--tw-prose-invert-th-borders: #4b5563;--tw-prose-invert-td-borders: #374151;font-size:1.05rem;line-height:1.75}.sm\:prose :where(picture>img):not(:where([class~=not-prose],[class~=not-prose] *)){margin-top:0;margin-bottom:0}.sm\:prose :where(li):not(:where([class~=not-prose],[class~=not-prose] *)){margin-top:.5em;margin-bottom:.5em}.sm\:prose :where(ol>li):not(:where([class~=not-prose],[class~=not-prose] *)){padding-inline-start:.375em}.sm\:prose :where(ul>li):not(:where([class~=not-prose],[class~=not-prose] *)){padding-inline-start:.375em}.sm\:prose :where(.sm\:prose>ul>li p):not(:where([class~=not-prose],[class~=not-prose] *)){margin-top:.75em;margin-bottom:.75em}.sm\:prose :where(.sm\:prose>ul>li>p:first-child):not(:where([class~=not-prose],[class~=not-prose] *)){margin-top:1.25em}.sm\:prose :where(.sm\:prose>ul>li>p:last-child):not(:where([class~=not-prose],[class~=not-prose] *)){margin-bottom:1.25em}.sm\:prose :where(.sm\:prose>ol>li>p:first-child):not(:where([class~=not-prose],[class~=not-prose] *)){margin-top:1.25em}.sm\:prose :where(.sm\:prose>ol>li>p:last-child):not(:where([class~=not-prose],[class~=not-prose] *)){margin-bottom:1.25em}.sm\:prose :where(ul ul,ul ol,ol ul,ol ol):not(:where([class~=not-prose],[class~=not-prose] *)){margin-top:.75em;margin-bottom:.75em}.sm\:prose :where(dl):not(:where([class~=not-prose],[class~=not-prose] *)){margin-top:1.25em;margin-bottom:1.25em}.sm\:prose :where(dd):not(:where([class~=not-prose],[class~=not-prose] *)){margin-top:.5em;padding-inline-start:1.625em}.sm\:prose :where(hr+*):not(:where([class~=not-prose],[class~=not-prose] *)){margin-top:0}.sm\:prose :where(h2+*):not(:where([class~=not-prose],[class~=not-prose] *)){margin-top:0}.sm\:prose :where(h3+*):not(:where([class~=not-prose],[class~=not-prose] *)){margin-top:0}.sm\:prose :where(h4+*):not(:where([class~=not-prose],[class~=not-prose] *)){margin-top:0}.sm\:prose :where(thead th:first-child):not(:where([class~=not-prose],[class~=not-prose] *)){padding-inline-start:0}.sm\:prose :where(thead th:last-child):not(:where([class~=not-prose],[class~=not-prose] *)){padding-inline-end:0}.sm\:prose :where(tbody td,tfoot td):not(:where([class~=not-prose],[class~=not-prose] *)){padding-top:.5714286em;padding-inline-end:.5714286em;padding-bottom:.5714286em;padding-inline-start:.5714286em}.sm\:prose :where(tbody td:first-child,tfoot td:first-child):not(:where([class~=not-prose],[class~=not-prose] *)){padding-inline-start:0}.sm\:prose :where(tbody td:last-child,tfoot td:last-child):not(:where([class~=not-prose],[class~=not-prose] *)){padding-inline-end:0}.sm\:prose :where(figure):not(:where([class~=not-prose],[class~=not-prose] *)){margin-top:2em;margin-bottom:2em}.sm\:prose :where(.sm\:prose>:first-child):not(:where([class~=not-prose],[class~=not-prose] *)){margin-top:0}.sm\:prose :where(.sm\:prose>:last-child):not(:where([class~=not-prose],[class~=not-prose] *)){margin-bottom:0}}@media (min-width: 1024px){.lg\:container{width:100%;margin-right:auto;margin-left:auto;padding-right:1rem;padding-left:1rem}@media (min-width: 640px){.lg\:container{max-width:640px}}@media (min-width: 768px){.lg\:container{max-width:768px}}@media (min-width: 1024px){.lg\:container{max-width:1024px}}@media (min-width: 1280px){.lg\:container{max-width:1280px}}@media (min-width: 1536px){.lg\:container{max-width:1536px}}.lg\:prose-lg{font-size:1.125rem;line-height:1.7777778}.lg\:prose-lg :where(p):not(:where([class~=not-prose],[class~=not-prose] *)){margin-top:1.3333333em;margin-bottom:1.3333333em}.lg\:prose-lg :where([class~=lead]):not(:where([class~=not-prose],[class~=not-prose] *)){font-size:1.2222222em;line-height:1.4545455;margin-top:1.0909091em;margin-bottom:1.0909091em}.lg\:prose-lg :where(blockquote):not(:where([class~=not-prose],[class~=not-prose] *)){margin-top:1.6666667em;margin-bottom:1.6666667em;padding-inline-start:1em}.lg\:prose-lg :where(h1):not(:where([class~=not-prose],[class~=not-prose] *)){font-size:2.6666667em;margin-top:0;margin-bottom:.8333333em;line-height:1}.lg\:prose-lg :where(h2):not(:where([class~=not-prose],[class~=not-prose] *)){font-size:1.6666667em;margin-top:1.8666667em;margin-bottom:1.0666667em;line-height:1.3333333}.lg\:prose-lg :where(h3):not(:where([class~=not-prose],[class~=not-prose] *)){font-size:1.3333333em;margin-top:1.6666667em;margin-bottom:.6666667em;line-height:1.5}.lg\:prose-lg :where(h4):not(:where([class~=not-prose],[class~=not-prose] *)){margin-top:1.7777778em;margin-bottom:.4444444em;line-height:1.5555556}.lg\:prose-lg :where(img):not(:where([class~=not-prose],[class~=not-prose] *)){margin-top:1.7777778em;margin-bottom:1.7777778em}.lg\:prose-lg :where(picture):not(:where([class~=not-prose],[class~=not-prose] *)){margin-top:1.7777778em;margin-bottom:1.7777778em}.lg\:prose-lg :where(picture>img):not(:where([class~=not-prose],[class~=not-prose] *)){margin-top:0;margin-bottom:0}.lg\:prose-lg :where(video):not(:where([class~=not-prose],[class~=not-prose] *)){margin-top:1.7777778em;margin-bottom:1.7777778em}.lg\:prose-lg :where(kbd):not(:where([class~=not-prose],[class~=not-prose] *)){font-size:.8888889em;border-radius:.3125rem;padding-top:.2222222em;padding-inline-end:.4444444em;padding-bottom:.2222222em;padding-inline-start:.4444444em}.lg\:prose-lg :where(code):not(:where([class~=not-prose],[class~=not-prose] *)){font-size:.8888889em}.lg\:prose-lg :where(h2 code):not(:where([class~=not-prose],[class~=not-prose] *)){font-size:.8666667em}.lg\:prose-lg :where(h3 code):not(:where([class~=not-prose],[class~=not-prose] *)){font-size:.875em}.lg\:prose-lg :where(pre):not(:where([class~=not-prose],[class~=not-prose] *)){font-size:.8888889em;line-height:1.75;margin-top:2em;margin-bottom:2em;border-radius:.375rem;padding-top:1em;padding-inline-end:1.5em;padding-bottom:1em;padding-inline-start:1.5em}.lg\:prose-lg :where(ol):not(:where([class~=not-prose],[class~=not-prose] *)){margin-top:1.3333333em;margin-bottom:1.3333333em;padding-inline-start:1.5555556em}.lg\:prose-lg :where(ul):not(:where([class~=not-prose],[class~=not-prose] *)){margin-top:1.3333333em;margin-bottom:1.3333333em;padding-inline-start:1.5555556em}.lg\:prose-lg :where(li):not(:where([class~=not-prose],[class~=not-prose] *)){margin-top:.6666667em;margin-bottom:.6666667em}.lg\:prose-lg :where(ol>li):not(:where([class~=not-prose],[class~=not-prose] *)){padding-inline-start:.4444444em}.lg\:prose-lg :where(ul>li):not(:where([class~=not-prose],[class~=not-prose] *)){padding-inline-start:.4444444em}.lg\:prose-lg :where(.lg\:prose-lg>ul>li p):not(:where([class~=not-prose],[class~=not-prose] *)){margin-top:.8888889em;margin-bottom:.8888889em}.lg\:prose-lg :where(.lg\:prose-lg>ul>li>p:first-child):not(:where([class~=not-prose],[class~=not-prose] *)){margin-top:1.3333333em}.lg\:prose-lg :where(.lg\:prose-lg>ul>li>p:last-child):not(:where([class~=not-prose],[class~=not-prose] *)){margin-bottom:1.3333333em}.lg\:prose-lg :where(.lg\:prose-lg>ol>li>p:first-child):not(:where([class~=not-prose],[class~=not-prose] *)){margin-top:1.3333333em}.lg\:prose-lg :where(.lg\:prose-lg>ol>li>p:last-child):not(:where([class~=not-prose],[class~=not-prose] *)){margin-bottom:1.3333333em}.lg\:prose-lg :where(ul ul,ul ol,ol ul,ol ol):not(:where([class~=not-prose],[class~=not-prose] *)){margin-top:.8888889em;margin-bottom:.8888889em}.lg\:prose-lg :where(dl):not(:where([class~=not-prose],[class~=not-prose] *)){margin-top:1.3333333em;margin-bottom:1.3333333em}.lg\:prose-lg :where(dt):not(:where([class~=not-prose],[class~=not-prose] *)){margin-top:1.3333333em}.lg\:prose-lg :where(dd):not(:where([class~=not-prose],[class~=not-prose] *)){margin-top:.6666667em;padding-inline-start:1.5555556em}.lg\:prose-lg :where(hr):not(:where([class~=not-prose],[class~=not-prose] *)){margin-top:3.1111111em;margin-bottom:3.1111111em}.lg\:prose-lg :where(hr+*):not(:where([class~=not-prose],[class~=not-prose] *)){margin-top:0}.lg\:prose-lg :where(h2+*):not(:where([class~=not-prose],[class~=not-prose] *)){margin-top:0}.lg\:prose-lg :where(h3+*):not(:where([class~=not-prose],[class~=not-prose] *)){margin-top:0}.lg\:prose-lg :where(h4+*):not(:where([class~=not-prose],[class~=not-prose] *)){margin-top:0}.lg\:prose-lg :where(table):not(:where([class~=not-prose],[class~=not-prose] *)){font-size:.8888889em;line-height:1.5}.lg\:prose-lg :where(thead th):not(:where([class~=not-prose],[class~=not-prose] *)){padding-inline-end:.75em;padding-bottom:.75em;padding-inline-start:.75em}.lg\:prose-lg :where(thead th:first-child):not(:where([class~=not-prose],[class~=not-prose] *)){padding-inline-start:0}.lg\:prose-lg :where(thead th:last-child):not(:where([class~=not-prose],[class~=not-prose] *)){padding-inline-end:0}.lg\:prose-lg :where(tbody td,tfoot td):not(:where([class~=not-prose],[class~=not-prose] *)){padding-top:.75em;padding-inline-end:.75em;padding-bottom:.75em;padding-inline-start:.75em}.lg\:prose-lg :where(tbody td:first-child,tfoot td:first-child):not(:where([class~=not-prose],[class~=not-prose] *)){padding-inline-start:0}.lg\:prose-lg :where(tbody td:last-child,tfoot td:last-child):not(:where([class~=not-prose],[class~=not-prose] *)){padding-inline-end:0}.lg\:prose-lg :where(figure):not(:where([class~=not-prose],[class~=not-prose] *)){margin-top:1.7777778em;margin-bottom:1.7777778em}.lg\:prose-lg :where(figure>*):not(:where([class~=not-prose],[class~=not-prose] *)){margin-top:0;margin-bottom:0}.lg\:prose-lg :where(figcaption):not(:where([class~=not-prose],[class~=not-prose] *)){font-size:.8888889em;line-height:1.5;margin-top:1em}.lg\:prose-lg :where(.lg\:prose-lg>:first-child):not(:where([class~=not-prose],[class~=not-prose] *)){margin-top:0}.lg\:prose-lg :where(.lg\:prose-lg>:last-child):not(:where([class~=not-prose],[class~=not-prose] *)){margin-bottom:0}}@media (min-width: 1536px){.\32xl\:prose-lg{font-size:1.125rem;line-height:1.7777778}.\32xl\:prose-lg :where(p):not(:where([class~=not-prose],[class~=not-prose] *)){margin-top:1.3333333em;margin-bottom:1.3333333em}.\32xl\:prose-lg :where([class~=lead]):not(:where([class~=not-prose],[class~=not-prose] *)){font-size:1.2222222em;line-height:1.4545455;margin-top:1.0909091em;margin-bottom:1.0909091em}.\32xl\:prose-lg :where(blockquote):not(:where([class~=not-prose],[class~=not-prose] *)){margin-top:1.6666667em;margin-bottom:1.6666667em;padding-inline-start:1em}.\32xl\:prose-lg :where(h1):not(:where([class~=not-prose],[class~=not-prose] *)){font-size:2.6666667em;margin-top:0;margin-bottom:.8333333em;line-height:1}.\32xl\:prose-lg :where(h2):not(:where([class~=not-prose],[class~=not-prose] *)){font-size:1.6666667em;margin-top:1.8666667em;margin-bottom:1.0666667em;line-height:1.3333333}.\32xl\:prose-lg :where(h3):not(:where([class~=not-prose],[class~=not-prose] *)){font-size:1.3333333em;margin-top:1.6666667em;margin-bottom:.6666667em;line-height:1.5}.\32xl\:prose-lg :where(h4):not(:where([class~=not-prose],[class~=not-prose] *)){margin-top:1.7777778em;margin-bottom:.4444444em;line-height:1.5555556}.\32xl\:prose-lg :where(img):not(:where([class~=not-prose],[class~=not-prose] *)){margin-top:1.7777778em;margin-bottom:1.7777778em}.\32xl\:prose-lg :where(picture):not(:where([class~=not-prose],[class~=not-prose] *)){margin-top:1.7777778em;margin-bottom:1.7777778em}.\32xl\:prose-lg :where(picture>img):not(:where([class~=not-prose],[class~=not-prose] *)){margin-top:0;margin-bottom:0}.\32xl\:prose-lg :where(video):not(:where([class~=not-prose],[class~=not-prose] *)){margin-top:1.7777778em;margin-bottom:1.7777778em}.\32xl\:prose-lg :where(kbd):not(:where([class~=not-prose],[class~=not-prose] *)){font-size:.8888889em;border-radius:.3125rem;padding-top:.2222222em;padding-inline-end:.4444444em;padding-bottom:.2222222em;padding-inline-start:.4444444em}.\32xl\:prose-lg :where(code):not(:where([class~=not-prose],[class~=not-prose] *)){font-size:.8888889em}.\32xl\:prose-lg :where(h2 code):not(:where([class~=not-prose],[class~=not-prose] *)){font-size:.8666667em}.\32xl\:prose-lg :where(h3 code):not(:where([class~=not-prose],[class~=not-prose] *)){font-size:.875em}.\32xl\:prose-lg :where(pre):not(:where([class~=not-prose],[class~=not-prose] *)){font-size:.8888889em;line-height:1.75;margin-top:2em;margin-bottom:2em;border-radius:.375rem;padding-top:1em;padding-inline-end:1.5em;padding-bottom:1em;padding-inline-start:1.5em}.\32xl\:prose-lg :where(ol):not(:where([class~=not-prose],[class~=not-prose] *)){margin-top:1.3333333em;margin-bottom:1.3333333em;padding-inline-start:1.5555556em}.\32xl\:prose-lg :where(ul):not(:where([class~=not-prose],[class~=not-prose] *)){margin-top:1.3333333em;margin-bottom:1.3333333em;padding-inline-start:1.5555556em}.\32xl\:prose-lg :where(li):not(:where([class~=not-prose],[class~=not-prose] *)){margin-top:.6666667em;margin-bottom:.6666667em}.\32xl\:prose-lg :where(ol>li):not(:where([class~=not-prose],[class~=not-prose] *)){padding-inline-start:.4444444em}.\32xl\:prose-lg :where(ul>li):not(:where([class~=not-prose],[class~=not-prose] *)){padding-inline-start:.4444444em}.\32xl\:prose-lg :where(.\32xl\:prose-lg>ul>li p):not(:where([class~=not-prose],[class~=not-prose] *)){margin-top:.8888889em;margin-bottom:.8888889em}.\32xl\:prose-lg :where(.\32xl\:prose-lg>ul>li>p:first-child):not(:where([class~=not-prose],[class~=not-prose] *)){margin-top:1.3333333em}.\32xl\:prose-lg :where(.\32xl\:prose-lg>ul>li>p:last-child):not(:where([class~=not-prose],[class~=not-prose] *)){margin-bottom:1.3333333em}.\32xl\:prose-lg :where(.\32xl\:prose-lg>ol>li>p:first-child):not(:where([class~=not-prose],[class~=not-prose] *)){margin-top:1.3333333em}.\32xl\:prose-lg :where(.\32xl\:prose-lg>ol>li>p:last-child):not(:where([class~=not-prose],[class~=not-prose] *)){margin-bottom:1.3333333em}.\32xl\:prose-lg :where(ul ul,ul ol,ol ul,ol ol):not(:where([class~=not-prose],[class~=not-prose] *)){margin-top:.8888889em;margin-bottom:.8888889em}.\32xl\:prose-lg :where(dl):not(:where([class~=not-prose],[class~=not-prose] *)){margin-top:1.3333333em;margin-bottom:1.3333333em}.\32xl\:prose-lg :where(dt):not(:where([class~=not-prose],[class~=not-prose] *)){margin-top:1.3333333em}.\32xl\:prose-lg :where(dd):not(:where([class~=not-prose],[class~=not-prose] *)){margin-top:.6666667em;padding-inline-start:1.5555556em}.\32xl\:prose-lg :where(hr):not(:where([class~=not-prose],[class~=not-prose] *)){margin-top:3.1111111em;margin-bottom:3.1111111em}.\32xl\:prose-lg :where(hr+*):not(:where([class~=not-prose],[class~=not-prose] *)){margin-top:0}.\32xl\:prose-lg :where(h2+*):not(:where([class~=not-prose],[class~=not-prose] *)){margin-top:0}.\32xl\:prose-lg :where(h3+*):not(:where([class~=not-prose],[class~=not-prose] *)){margin-top:0}.\32xl\:prose-lg :where(h4+*):not(:where([class~=not-prose],[class~=not-prose] *)){margin-top:0}.\32xl\:prose-lg :where(table):not(:where([class~=not-prose],[class~=not-prose] *)){font-size:.8888889em;line-height:1.5}.\32xl\:prose-lg :where(thead th):not(:where([class~=not-prose],[class~=not-prose] *)){padding-inline-end:.75em;padding-bottom:.75em;padding-inline-start:.75em}.\32xl\:prose-lg :where(thead th:first-child):not(:where([class~=not-prose],[class~=not-prose] *)){padding-inline-start:0}.\32xl\:prose-lg :where(thead th:last-child):not(:where([class~=not-prose],[class~=not-prose] *)){padding-inline-end:0}.\32xl\:prose-lg :where(tbody td,tfoot td):not(:where([class~=not-prose],[class~=not-prose] *)){padding-top:.75em;padding-inline-end:.75em;padding-bottom:.75em;padding-inline-start:.75em}.\32xl\:prose-lg :where(tbody td:first-child,tfoot td:first-child):not(:where([class~=not-prose],[class~=not-prose] *)){padding-inline-start:0}.\32xl\:prose-lg :where(tbody td:last-child,tfoot td:last-child):not(:where([class~=not-prose],[class~=not-prose] *)){padding-inline-end:0}.\32xl\:prose-lg :where(figure):not(:where([class~=not-prose],[class~=not-prose] *)){margin-top:1.7777778em;margin-bottom:1.7777778em}.\32xl\:prose-lg :where(figure>*):not(:where([class~=not-prose],[class~=not-prose] *)){margin-top:0;margin-bottom:0}.\32xl\:prose-lg :where(figcaption):not(:where([class~=not-prose],[class~=not-prose] *)){font-size:.8888889em;line-height:1.5;margin-top:1em}.\32xl\:prose-lg :where(.\32xl\:prose-lg>:first-child):not(:where([class~=not-prose],[class~=not-prose] *)){margin-top:0}.\32xl\:prose-lg :where(.\32xl\:prose-lg>:last-child):not(:where([class~=not-prose],[class~=not-prose] *)){margin-bottom:0}}.\*\:size-full>*{width:100%;height:100%}.\*\:flex-none>*{flex:none}.\*\:bg-gray-200>*{--tw-bg-opacity: 1;background-color:rgb(229 231 235 / var(--tw-bg-opacity))}.\*\:object-cover>*{-o-object-fit:cover;object-fit:cover}.first-letter\:capitalize:first-letter{text-transform:capitalize}.placeholder\:text-gray-400::-moz-placeholder{--tw-text-opacity: 1;color:rgb(156 163 175 / var(--tw-text-opacity))}.placeholder\:text-gray-400::placeholder{--tw-text-opacity: 1;color:rgb(156 163 175 / var(--tw-text-opacity))}.before\:mx-1:before{content:var(--tw-content);margin-left:.25rem;margin-right:.25rem}.before\:border-green-500:before{content:var(--tw-content);--tw-border-opacity: 1;border-color:rgb(16 185 129 / var(--tw-border-opacity))}.before\:border-orange-500:before{content:var(--tw-content);--tw-border-opacity: 1;border-color:rgb(249 115 22 / var(--tw-border-opacity))}.before\:content-\[\'·\'\]:before{--tw-content: "·";content:var(--tw-content)}.after\:absolute:after{content:var(--tw-content);position:absolute}.after\:right-4:after{content:var(--tw-content);right:1rem}.after\:rotate-90:after{content:var(--tw-content);--tw-rotate: 90deg;transform:translate(var(--tw-translate-x),var(--tw-translate-y)) rotate(var(--tw-rotate)) skew(var(--tw-skew-x)) skewY(var(--tw-skew-y)) scaleX(var(--tw-scale-x)) scaleY(var(--tw-scale-y))}.after\:transform:after{content:var(--tw-content);transform:translate(var(--tw-translate-x),var(--tw-translate-y)) rotate(var(--tw-rotate)) skew(var(--tw-skew-x)) skewY(var(--tw-skew-y)) scaleX(var(--tw-scale-x)) scaleY(var(--tw-scale-y))}.after\:text-gray-300:after{content:var(--tw-content);--tw-text-opacity: 1;color:rgb(209 213 219 / var(--tw-text-opacity))}.after\:text-gray-500:after{content:var(--tw-content);--tw-text-opacity: 1;color:rgb(107 114 128 / var(--tw-text-opacity))}.after\:transition:after{content:var(--tw-content);transition-property:color,background-color,border-color,fill,stroke,opacity,box-shadow,transform,filter,-webkit-text-decoration-color,-webkit-backdrop-filter;transition-property:color,background-color,border-color,text-decoration-color,fill,stroke,opacity,box-shadow,transform,filter,backdrop-filter;transition-property:color,background-color,border-color,text-decoration-color,fill,stroke,opacity,box-shadow,transform,filter,backdrop-filter,-webkit-text-decoration-color,-webkit-backdrop-filter;transition-timing-function:cubic-bezier(.4,0,.2,1);transition-duration:.15s}.after\:duration-100:after{content:var(--tw-content);transition-duration:.1s}.after\:ease-in:after{content:var(--tw-content);transition-timing-function:cubic-bezier(.4,0,1,1)}.after\:content-\[\'↔︎\'\]:after{--tw-content: "↔︎";content:var(--tw-content)}.first\:mt-1:first-child{margin-top:.25rem}.first\:hidden:first-child{display:none}.first\:size-32:first-child{width:8rem;height:8rem}.first\:h-\[3\.1rem\]:first-child{height:3.1rem}.first\:rounded-l-full:first-child{border-top-left-radius:9999px;border-bottom-left-radius:9999px}.first\:border-t-0:first-child{border-top-width:0px}.first\:from-gray-100:first-child{--tw-gradient-from: #f3f4f6 var(--tw-gradient-from-position);--tw-gradient-to: rgb(243 244 246 / 0) var(--tw-gradient-to-position);--tw-gradient-stops: var(--tw-gradient-from), var(--tw-gradient-to)}.first\:pl-0:first-child{padding-left:0}.first\:text-left:first-child{text-align:left}.last\:z-0:last-child{z-index:0}.last\:mb-0:last-child{margin-bottom:0}.last\:mb-4:last-child{margin-bottom:1rem}.last\:hidden:last-child{display:none}.last\:size-32:last-child{width:8rem;height:8rem}.last\:rounded-r-full:last-child{border-top-right-radius:9999px;border-bottom-right-radius:9999px}.last\:border-b-0:last-child{border-bottom-width:0px}.last\:\!border-none:last-child{border-style:none!important}.last\:border-none:last-child{border-style:none}.last\:border-transparent:last-child{border-color:transparent}.last\:\!pb-0:last-child{padding-bottom:0!important}.last\:pb-0:last-child{padding-bottom:0}.last\:pr-0:last-child{padding-right:0}.last\:after\:content-\[\'\'\]:last-child:after{--tw-content: "";content:var(--tw-content)}.only\:py-0:only-child{padding-top:0;padding-bottom:0}.only\:py-0\.5:only-child{padding-top:.125rem;padding-bottom:.125rem}.odd\:bg-gray-50:nth-child(odd){--tw-bg-opacity: 1;background-color:rgb(249 250 251 / var(--tw-bg-opacity))}.odd\:bg-white:nth-child(odd){--tw-bg-opacity: 1;background-color:rgb(255 255 255 / var(--tw-bg-opacity))}.even\:bg-gray-50:nth-child(2n){--tw-bg-opacity: 1;background-color:rgb(249 250 251 / var(--tw-bg-opacity))}.first-of-type\:ml-0:first-of-type{margin-left:0}.last-of-type\:mb-6:last-of-type{margin-bottom:1.5rem}.checked\:\!bg-black:checked{--tw-bg-opacity: 1 !important;background-color:rgb(0 0 0 / var(--tw-bg-opacity))!important}.checked\:bg-blue-500:checked{--tw-bg-opacity: 1;background-color:rgb(59 130 246 / var(--tw-bg-opacity))}.checked\:text-blue-500:checked{--tw-text-opacity: 1;color:rgb(59 130 246 / var(--tw-text-opacity))}.empty\:hidden:empty{display:none}.focus-within\:block:focus-within{display:block}.focus-within\:scale-95:focus-within{--tw-scale-x: .95;--tw-scale-y: .95;transform:translate(var(--tw-translate-x),var(--tw-translate-y)) rotate(var(--tw-rotate)) skew(var(--tw-skew-x)) skewY(var(--tw-skew-y)) scaleX(var(--tw-scale-x)) scaleY(var(--tw-scale-y))}.focus-within\:ring-2:focus-within{--tw-ring-offset-shadow: var(--tw-ring-inset) 0 0 0 var(--tw-ring-offset-width) var(--tw-ring-offset-color);--tw-ring-shadow: var(--tw-ring-inset) 0 0 0 calc(2px + var(--tw-ring-offset-width)) var(--tw-ring-color);box-shadow:var(--tw-ring-offset-shadow),var(--tw-ring-shadow),var(--tw-shadow, 0 0 #0000)}.focus-within\:ring-blue-200:focus-within{--tw-ring-opacity: 1;--tw-ring-color: rgb(191 219 254 / var(--tw-ring-opacity))}.hover\:visible:hover{visibility:visible}.hover\:block:hover{display:block}.hover\:w-52:hover{width:13rem}.hover\:-translate-x-px:hover{--tw-translate-x: -1px;transform:translate(var(--tw-translate-x),var(--tw-translate-y)) rotate(var(--tw-rotate)) skew(var(--tw-skew-x)) skewY(var(--tw-skew-y)) scaleX(var(--tw-scale-x)) scaleY(var(--tw-scale-y))}.hover\:translate-x-0:hover{--tw-translate-x: 0px;transform:translate(var(--tw-translate-x),var(--tw-translate-y)) rotate(var(--tw-rotate)) skew(var(--tw-skew-x)) skewY(var(--tw-skew-y)) scaleX(var(--tw-scale-x)) scaleY(var(--tw-scale-y))}.hover\:translate-x-px:hover{--tw-translate-x: 1px;transform:translate(var(--tw-translate-x),var(--tw-translate-y)) rotate(var(--tw-rotate)) skew(var(--tw-skew-x)) skewY(var(--tw-skew-y)) scaleX(var(--tw-scale-x)) scaleY(var(--tw-scale-y))}.hover\:translate-y-1:hover{--tw-translate-y: .25rem;transform:translate(var(--tw-translate-x),var(--tw-translate-y)) rotate(var(--tw-rotate)) skew(var(--tw-skew-x)) skewY(var(--tw-skew-y)) scaleX(var(--tw-scale-x)) scaleY(var(--tw-scale-y))}.hover\:translate-y-px:hover{--tw-translate-y: 1px;transform:translate(var(--tw-translate-x),var(--tw-translate-y)) rotate(var(--tw-rotate)) skew(var(--tw-skew-x)) skewY(var(--tw-skew-y)) scaleX(var(--tw-scale-x)) scaleY(var(--tw-scale-y))}.hover\:transform:hover{transform:translate(var(--tw-translate-x),var(--tw-translate-y)) rotate(var(--tw-rotate)) skew(var(--tw-skew-x)) skewY(var(--tw-skew-y)) scaleX(var(--tw-scale-x)) scaleY(var(--tw-scale-y))}.hover\:cursor-pointer:hover{cursor:pointer}.hover\:\!border-red-500\/20:hover{border-color:#ef444433!important}.hover\:border-black:hover{--tw-border-opacity: 1;border-color:rgb(0 0 0 / var(--tw-border-opacity))}.hover\:border-gray-100:hover{--tw-border-opacity: 1;border-color:rgb(243 244 246 / var(--tw-border-opacity))}.hover\:border-gray-200:hover{--tw-border-opacity: 1;border-color:rgb(229 231 235 / var(--tw-border-opacity))}.hover\:border-gray-300:hover{--tw-border-opacity: 1;border-color:rgb(209 213 219 / var(--tw-border-opacity))}.hover\:border-gray-400:hover{--tw-border-opacity: 1;border-color:rgb(156 163 175 / var(--tw-border-opacity))}.hover\:border-gray-500:hover{--tw-border-opacity: 1;border-color:rgb(107 114 128 / var(--tw-border-opacity))}.hover\:border-gray-600:hover{--tw-border-opacity: 1;border-color:rgb(75 85 99 / var(--tw-border-opacity))}.hover\:border-purple-200:hover{--tw-border-opacity: 1;border-color:rgb(221 214 254 / var(--tw-border-opacity))}.hover\:border-white:hover{--tw-border-opacity: 1;border-color:rgb(255 255 255 / var(--tw-border-opacity))}.hover\:border-yellow-200:hover{--tw-border-opacity: 1;border-color:rgb(253 230 138 / var(--tw-border-opacity))}.hover\:\!bg-gray-50:hover{--tw-bg-opacity: 1 !important;background-color:rgb(249 250 251 / var(--tw-bg-opacity))!important}.hover\:\!bg-red-500\/10:hover{background-color:#ef44441a!important}.hover\:bg-black:hover{--tw-bg-opacity: 1;background-color:rgb(0 0 0 / var(--tw-bg-opacity))}.hover\:bg-black\/30:hover{background-color:#0000004d}.hover\:bg-black\/90:hover{background-color:#000000e6}.hover\:bg-blue-100:hover{--tw-bg-opacity: 1;background-color:rgb(219 234 254 / var(--tw-bg-opacity))}.hover\:bg-blue-100\/70:hover{background-color:#dbeafeb3}.hover\:bg-blue-200:hover{--tw-bg-opacity: 1;background-color:rgb(191 219 254 / var(--tw-bg-opacity))}.hover\:bg-blue-50\/70:hover{background-color:#eff6ffb3}.hover\:bg-blue-500\/10:hover{background-color:#3b82f61a}.hover\:bg-blue-500\/20:hover{background-color:#3b82f633}.hover\:bg-blue-600:hover{--tw-bg-opacity: 1;background-color:rgb(37 99 235 / var(--tw-bg-opacity))}.hover\:bg-gray-100:hover{--tw-bg-opacity: 1;background-color:rgb(243 244 246 / var(--tw-bg-opacity))}.hover\:bg-gray-200:hover{--tw-bg-opacity: 1;background-color:rgb(229 231 235 / var(--tw-bg-opacity))}.hover\:bg-gray-400:hover{--tw-bg-opacity: 1;background-color:rgb(156 163 175 / var(--tw-bg-opacity))}.hover\:bg-gray-50:hover{--tw-bg-opacity: 1;background-color:rgb(249 250 251 / var(--tw-bg-opacity))}.hover\:bg-gray-50\/50:hover{background-color:#f9fafb80}.hover\:bg-gray-500\/40:hover{background-color:#6b728066}.hover\:bg-gray-500\/5:hover{background-color:#6b72800d}.hover\:bg-gray-800:hover{--tw-bg-opacity: 1;background-color:rgb(31 41 55 / var(--tw-bg-opacity))}.hover\:bg-gray-900:hover{--tw-bg-opacity: 1;background-color:rgb(17 24 39 / var(--tw-bg-opacity))}.hover\:bg-green-100\/70:hover{background-color:#d1fae5b3}.hover\:bg-green-50\/70:hover{background-color:#ecfdf5b3}.hover\:bg-green-50\/80:hover{background-color:#ecfdf5cc}.hover\:bg-green-600:hover{--tw-bg-opacity: 1;background-color:rgb(5 150 105 / var(--tw-bg-opacity))}.hover\:bg-indigo-100:hover{--tw-bg-opacity: 1;background-color:rgb(224 231 255 / var(--tw-bg-opacity))}.hover\:bg-indigo-50:hover{--tw-bg-opacity: 1;background-color:rgb(238 242 255 / var(--tw-bg-opacity))}.hover\:bg-orange-100\/70:hover{background-color:#ffedd5b3}.hover\:bg-orange-400:hover{--tw-bg-opacity: 1;background-color:rgb(251 146 60 / var(--tw-bg-opacity))}.hover\:bg-orange-600:hover{--tw-bg-opacity: 1;background-color:rgb(234 88 12 / var(--tw-bg-opacity))}.hover\:bg-purple-50:hover{--tw-bg-opacity: 1;background-color:rgb(245 243 255 / var(--tw-bg-opacity))}.hover\:bg-red-100\/70:hover{background-color:#fee2e2b3}.hover\:bg-red-500:hover{--tw-bg-opacity: 1;background-color:rgb(239 68 68 / var(--tw-bg-opacity))}.hover\:bg-red-600:hover{--tw-bg-opacity: 1;background-color:rgb(220 38 38 / var(--tw-bg-opacity))}.hover\:bg-white:hover{--tw-bg-opacity: 1;background-color:rgb(255 255 255 / var(--tw-bg-opacity))}.hover\:bg-white\/15:hover{background-color:#ffffff26}.hover\:bg-yellow-100\/70:hover{background-color:#fef3c7b3}.hover\:bg-yellow-50:hover{--tw-bg-opacity: 1;background-color:rgb(255 251 235 / var(--tw-bg-opacity))}.hover\:bg-yellow-500\/20:hover{background-color:#f59e0b33}.hover\:bg-gradient-to-br:hover{background-image:linear-gradient(to bottom right,var(--tw-gradient-stops))}.hover\:bg-gradient-to-r:hover{background-image:linear-gradient(to right,var(--tw-gradient-stops))}.hover\:bg-gradient-to-t:hover{background-image:linear-gradient(to top,var(--tw-gradient-stops))}.hover\:\!from-blue-100\/60:hover{--tw-gradient-from: rgb(219 234 254 / .6) var(--tw-gradient-from-position) !important;--tw-gradient-to: rgb(219 234 254 / 0) var(--tw-gradient-to-position) !important;--tw-gradient-stops: var(--tw-gradient-from), var(--tw-gradient-to) !important}.hover\:from-blue-400:hover{--tw-gradient-from: #60a5fa var(--tw-gradient-from-position);--tw-gradient-to: rgb(96 165 250 / 0) var(--tw-gradient-to-position);--tw-gradient-stops: var(--tw-gradient-from), var(--tw-gradient-to)}.hover\:from-blue-50:hover{--tw-gradient-from: #eff6ff var(--tw-gradient-from-position);--tw-gradient-to: rgb(239 246 255 / 0) var(--tw-gradient-to-position);--tw-gradient-stops: var(--tw-gradient-from), var(--tw-gradient-to)}.hover\:from-blue-600:hover{--tw-gradient-from: #2563eb var(--tw-gradient-from-position);--tw-gradient-to: rgb(37 99 235 / 0) var(--tw-gradient-to-position);--tw-gradient-stops: var(--tw-gradient-from), var(--tw-gradient-to)}.hover\:from-blue-700:hover{--tw-gradient-from: #1d4ed8 var(--tw-gradient-from-position);--tw-gradient-to: rgb(29 78 216 / 0) var(--tw-gradient-to-position);--tw-gradient-stops: var(--tw-gradient-from), var(--tw-gradient-to)}.hover\:from-gray-100:hover{--tw-gradient-from: #f3f4f6 var(--tw-gradient-from-position);--tw-gradient-to: rgb(243 244 246 / 0) var(--tw-gradient-to-position);--tw-gradient-stops: var(--tw-gradient-from), var(--tw-gradient-to)}.hover\:from-gray-100\/50:hover{--tw-gradient-from: rgb(243 244 246 / .5) var(--tw-gradient-from-position);--tw-gradient-to: rgb(243 244 246 / 0) var(--tw-gradient-to-position);--tw-gradient-stops: var(--tw-gradient-from), var(--tw-gradient-to)}.hover\:from-gray-200:hover{--tw-gradient-from: #e5e7eb var(--tw-gradient-from-position);--tw-gradient-to: rgb(229 231 235 / 0) var(--tw-gradient-to-position);--tw-gradient-stops: var(--tw-gradient-from), var(--tw-gradient-to)}.hover\:from-gray-50:hover{--tw-gradient-from: #f9fafb var(--tw-gradient-from-position);--tw-gradient-to: rgb(249 250 251 / 0) var(--tw-gradient-to-position);--tw-gradient-stops: var(--tw-gradient-from), var(--tw-gradient-to)}.hover\:from-green-400:hover{--tw-gradient-from: #34d399 var(--tw-gradient-from-position);--tw-gradient-to: rgb(52 211 153 / 0) var(--tw-gradient-to-position);--tw-gradient-stops: var(--tw-gradient-from), var(--tw-gradient-to)}.hover\:from-indigo-400:hover{--tw-gradient-from: #818cf8 var(--tw-gradient-from-position);--tw-gradient-to: rgb(129 140 248 / 0) var(--tw-gradient-to-position);--tw-gradient-stops: var(--tw-gradient-from), var(--tw-gradient-to)}.hover\:from-indigo-50:hover{--tw-gradient-from: #eef2ff var(--tw-gradient-from-position);--tw-gradient-to: rgb(238 242 255 / 0) var(--tw-gradient-to-position);--tw-gradient-stops: var(--tw-gradient-from), var(--tw-gradient-to)}.hover\:from-indigo-700:hover{--tw-gradient-from: #4338ca var(--tw-gradient-from-position);--tw-gradient-to: rgb(67 56 202 / 0) var(--tw-gradient-to-position);--tw-gradient-stops: var(--tw-gradient-from), var(--tw-gradient-to)}.hover\:from-orange-100\/70:hover{--tw-gradient-from: rgb(255 237 213 / .7) var(--tw-gradient-from-position);--tw-gradient-to: rgb(255 237 213 / 0) var(--tw-gradient-to-position);--tw-gradient-stops: var(--tw-gradient-from), var(--tw-gradient-to)}.hover\:from-orange-400:hover{--tw-gradient-from: #fb923c var(--tw-gradient-from-position);--tw-gradient-to: rgb(251 146 60 / 0) var(--tw-gradient-to-position);--tw-gradient-stops: var(--tw-gradient-from), var(--tw-gradient-to)}.hover\:from-orange-50:hover{--tw-gradient-from: #fff7ed var(--tw-gradient-from-position);--tw-gradient-to: rgb(255 247 237 / 0) var(--tw-gradient-to-position);--tw-gradient-stops: var(--tw-gradient-from), var(--tw-gradient-to)}.hover\:from-pink-400:hover{--tw-gradient-from: #f472b6 var(--tw-gradient-from-position);--tw-gradient-to: rgb(244 114 182 / 0) var(--tw-gradient-to-position);--tw-gradient-stops: var(--tw-gradient-from), var(--tw-gradient-to)}.hover\:from-purple-400:hover{--tw-gradient-from: #a78bfa var(--tw-gradient-from-position);--tw-gradient-to: rgb(167 139 250 / 0) var(--tw-gradient-to-position);--tw-gradient-stops: var(--tw-gradient-from), var(--tw-gradient-to)}.hover\:from-purple-50:hover{--tw-gradient-from: #f5f3ff var(--tw-gradient-from-position);--tw-gradient-to: rgb(245 243 255 / 0) var(--tw-gradient-to-position);--tw-gradient-stops: var(--tw-gradient-from), var(--tw-gradient-to)}.hover\:from-red-50:hover{--tw-gradient-from: #fef2f2 var(--tw-gradient-from-position);--tw-gradient-to: rgb(254 242 242 / 0) var(--tw-gradient-to-position);--tw-gradient-stops: var(--tw-gradient-from), var(--tw-gradient-to)}.hover\:from-yellow-100\/50:hover{--tw-gradient-from: rgb(254 243 199 / .5) var(--tw-gradient-from-position);--tw-gradient-to: rgb(254 243 199 / 0) var(--tw-gradient-to-position);--tw-gradient-stops: var(--tw-gradient-from), var(--tw-gradient-to)}.hover\:via-pink-100\/70:hover{--tw-gradient-to: rgb(252 231 243 / 0) var(--tw-gradient-to-position);--tw-gradient-stops: var(--tw-gradient-from), rgb(252 231 243 / .7) var(--tw-gradient-via-position), var(--tw-gradient-to)}.hover\:via-purple-600:hover{--tw-gradient-to: rgb(124 58 237 / 0) var(--tw-gradient-to-position);--tw-gradient-stops: var(--tw-gradient-from), #7c3aed var(--tw-gradient-via-position), var(--tw-gradient-to)}.hover\:\!to-blue-100\/60:hover{--tw-gradient-to: rgb(219 234 254 / .6) var(--tw-gradient-to-position) !important}.hover\:to-blue-100\/70:hover{--tw-gradient-to: rgb(219 234 254 / .7) var(--tw-gradient-to-position)}.hover\:to-gray-100\/70:hover{--tw-gradient-to: rgb(243 244 246 / .7) var(--tw-gradient-to-position)}.hover\:to-gray-50:hover{--tw-gradient-to: #f9fafb var(--tw-gradient-to-position)}.hover\:to-pink-200:hover{--tw-gradient-to: #fbcfe8 var(--tw-gradient-to-position)}.hover\:to-pink-600:hover{--tw-gradient-to: #db2777 var(--tw-gradient-to-position)}.hover\:to-purple-200:hover{--tw-gradient-to: #ddd6fe var(--tw-gradient-to-position)}.hover\:to-red-200:hover{--tw-gradient-to: #fecaca var(--tw-gradient-to-position)}.hover\:to-transparent:hover{--tw-gradient-to: transparent var(--tw-gradient-to-position)}.hover\:to-white:hover{--tw-gradient-to: #fff var(--tw-gradient-to-position)}.hover\:to-yellow-50:hover{--tw-gradient-to: #fffbeb var(--tw-gradient-to-position)}.hover\:bg-clip-text:hover{-webkit-background-clip:text;background-clip:text}.hover\:\!text-red-600:hover{--tw-text-opacity: 1 !important;color:rgb(220 38 38 / var(--tw-text-opacity))!important}.hover\:text-black:hover{--tw-text-opacity: 1;color:rgb(0 0 0 / var(--tw-text-opacity))}.hover\:text-blue-500:hover{--tw-text-opacity: 1;color:rgb(59 130 246 / var(--tw-text-opacity))}.hover\:text-blue-600:hover{--tw-text-opacity: 1;color:rgb(37 99 235 / var(--tw-text-opacity))}.hover\:text-blue-700:hover{--tw-text-opacity: 1;color:rgb(29 78 216 / var(--tw-text-opacity))}.hover\:text-blue-800:hover{--tw-text-opacity: 1;color:rgb(30 64 175 / var(--tw-text-opacity))}.hover\:text-gray-300:hover{--tw-text-opacity: 1;color:rgb(209 213 219 / var(--tw-text-opacity))}.hover\:text-gray-500:hover{--tw-text-opacity: 1;color:rgb(107 114 128 / var(--tw-text-opacity))}.hover\:text-gray-600:hover{--tw-text-opacity: 1;color:rgb(75 85 99 / var(--tw-text-opacity))}.hover\:text-gray-700:hover{--tw-text-opacity: 1;color:rgb(55 65 81 / var(--tw-text-opacity))}.hover\:text-gray-800:hover{--tw-text-opacity: 1;color:rgb(31 41 55 / var(--tw-text-opacity))}.hover\:text-gray-900:hover{--tw-text-opacity: 1;color:rgb(17 24 39 / var(--tw-text-opacity))}.hover\:text-green-500:hover{--tw-text-opacity: 1;color:rgb(16 185 129 / var(--tw-text-opacity))}.hover\:text-green-700:hover{--tw-text-opacity: 1;color:rgb(4 120 87 / var(--tw-text-opacity))}.hover\:text-green-800:hover{--tw-text-opacity: 1;color:rgb(6 95 70 / var(--tw-text-opacity))}.hover\:text-indigo-700:hover{--tw-text-opacity: 1;color:rgb(67 56 202 / var(--tw-text-opacity))}.hover\:text-indigo-900:hover{--tw-text-opacity: 1;color:rgb(49 46 129 / var(--tw-text-opacity))}.hover\:text-orange-800:hover{--tw-text-opacity: 1;color:rgb(154 52 18 / var(--tw-text-opacity))}.hover\:text-red-500:hover{--tw-text-opacity: 1;color:rgb(239 68 68 / var(--tw-text-opacity))}.hover\:text-red-600:hover{--tw-text-opacity: 1;color:rgb(220 38 38 / var(--tw-text-opacity))}.hover\:text-red-700:hover{--tw-text-opacity: 1;color:rgb(185 28 28 / var(--tw-text-opacity))}.hover\:text-red-800:hover{--tw-text-opacity: 1;color:rgb(153 27 27 / var(--tw-text-opacity))}.hover\:text-transparent:hover{color:transparent}.hover\:text-white:hover{--tw-text-opacity: 1;color:rgb(255 255 255 / var(--tw-text-opacity))}.hover\:text-yellow-700:hover{--tw-text-opacity: 1;color:rgb(180 83 9 / var(--tw-text-opacity))}.hover\:text-yellow-800:hover{--tw-text-opacity: 1;color:rgb(146 64 14 / var(--tw-text-opacity))}.hover\:\!underline:hover{-webkit-text-decoration-line:underline!important;text-decoration-line:underline!important}.hover\:underline:hover{-webkit-text-decoration-line:underline;text-decoration-line:underline}.hover\:\!decoration-gray-400:hover{-webkit-text-decoration-color:#9ca3af!important;text-decoration-color:#9ca3af!important}.hover\:decoration-black:hover{-webkit-text-decoration-color:#000;text-decoration-color:#000}.hover\:decoration-gray-400:hover{-webkit-text-decoration-color:#9ca3af;text-decoration-color:#9ca3af}.hover\:decoration-gray-600:hover{-webkit-text-decoration-color:#4b5563;text-decoration-color:#4b5563}.hover\:decoration-gray-700:hover{-webkit-text-decoration-color:#374151;text-decoration-color:#374151}.hover\:decoration-gray-800:hover{-webkit-text-decoration-color:#1f2937;text-decoration-color:#1f2937}.hover\:decoration-indigo-700:hover{-webkit-text-decoration-color:#4338ca;text-decoration-color:#4338ca}.hover\:decoration-inherit:hover{-webkit-text-decoration-color:inherit;text-decoration-color:inherit}.hover\:underline-offset-\[6px\]:hover{text-underline-offset:6px}.hover\:opacity-100:hover{opacity:1}.hover\:opacity-60:hover{opacity:.6}.hover\:opacity-80:hover{opacity:.8}.hover\:shadow:hover{--tw-shadow: 0 1px 3px 0 rgb(0 0 0 / .1), 0 1px 2px -1px rgb(0 0 0 / .1);--tw-shadow-colored: 0 1px 3px 0 var(--tw-shadow-color), 0 1px 2px -1px var(--tw-shadow-color);box-shadow:var(--tw-ring-offset-shadow, 0 0 #0000),var(--tw-ring-shadow, 0 0 #0000),var(--tw-shadow)}.hover\:shadow-inner:hover{--tw-shadow: inset 0 2px 4px 0 rgb(0 0 0 / .05);--tw-shadow-colored: inset 0 2px 4px 0 var(--tw-shadow-color);box-shadow:var(--tw-ring-offset-shadow, 0 0 #0000),var(--tw-ring-shadow, 0 0 #0000),var(--tw-shadow)}.hover\:shadow-lg:hover{--tw-shadow: 0 10px 15px -3px rgb(0 0 0 / .1), 0 4px 6px -4px rgb(0 0 0 / .1);--tw-shadow-colored: 0 10px 15px -3px var(--tw-shadow-color), 0 4px 6px -4px var(--tw-shadow-color);box-shadow:var(--tw-ring-offset-shadow, 0 0 #0000),var(--tw-ring-shadow, 0 0 #0000),var(--tw-shadow)}.hover\:shadow-none:hover{--tw-shadow: 0 0 #0000;--tw-shadow-colored: 0 0 #0000;box-shadow:var(--tw-ring-offset-shadow, 0 0 #0000),var(--tw-ring-shadow, 0 0 #0000),var(--tw-shadow)}.hover\:shadow-sm:hover{--tw-shadow: 0 1px 2px 0 rgb(0 0 0 / .05);--tw-shadow-colored: 0 1px 2px 0 var(--tw-shadow-color);box-shadow:var(--tw-ring-offset-shadow, 0 0 #0000),var(--tw-ring-shadow, 0 0 #0000),var(--tw-shadow)}.hover\:shadow-xl:hover{--tw-shadow: 0 20px 25px -5px rgb(0 0 0 / .1), 0 8px 10px -6px rgb(0 0 0 / .1);--tw-shadow-colored: 0 20px 25px -5px var(--tw-shadow-color), 0 8px 10px -6px var(--tw-shadow-color);box-shadow:var(--tw-ring-offset-shadow, 0 0 #0000),var(--tw-ring-shadow, 0 0 #0000),var(--tw-shadow)}.hover\:ring:hover{--tw-ring-offset-shadow: var(--tw-ring-inset) 0 0 0 var(--tw-ring-offset-width) var(--tw-ring-offset-color);--tw-ring-shadow: var(--tw-ring-inset) 0 0 0 calc(3px + var(--tw-ring-offset-width)) var(--tw-ring-color);box-shadow:var(--tw-ring-offset-shadow),var(--tw-ring-shadow),var(--tw-shadow, 0 0 #0000)}.hover\:ring-1:hover{--tw-ring-offset-shadow: var(--tw-ring-inset) 0 0 0 var(--tw-ring-offset-width) var(--tw-ring-offset-color);--tw-ring-shadow: var(--tw-ring-inset) 0 0 0 calc(1px + var(--tw-ring-offset-width)) var(--tw-ring-color);box-shadow:var(--tw-ring-offset-shadow),var(--tw-ring-shadow),var(--tw-shadow, 0 0 #0000)}.hover\:ring-2:hover{--tw-ring-offset-shadow: var(--tw-ring-inset) 0 0 0 var(--tw-ring-offset-width) var(--tw-ring-offset-color);--tw-ring-shadow: var(--tw-ring-inset) 0 0 0 calc(2px + var(--tw-ring-offset-width)) var(--tw-ring-color);box-shadow:var(--tw-ring-offset-shadow),var(--tw-ring-shadow),var(--tw-shadow, 0 0 #0000)}.hover\:ring-inset:hover{--tw-ring-inset: inset}.hover\:ring-black:hover{--tw-ring-opacity: 1;--tw-ring-color: rgb(0 0 0 / var(--tw-ring-opacity))}.hover\:ring-gray-100:hover{--tw-ring-opacity: 1;--tw-ring-color: rgb(243 244 246 / var(--tw-ring-opacity))}.hover\:ring-gray-200\/40:hover{--tw-ring-color: rgb(229 231 235 / .4)}.hover\:ring-gray-300\/30:hover{--tw-ring-color: rgb(209 213 219 / .3)}.hover\:ring-gray-400\/10:hover{--tw-ring-color: rgb(156 163 175 / .1)}.hover\:ring-gray-500:hover{--tw-ring-opacity: 1;--tw-ring-color: rgb(107 114 128 / var(--tw-ring-opacity))}.hover\:ring-offset-1:hover{--tw-ring-offset-width: 1px}.hover\:ring-offset-\[5px\]:hover{--tw-ring-offset-width: 5px}.hover\:brightness-110:hover{--tw-brightness: brightness(1.1);filter:var(--tw-blur) var(--tw-brightness) var(--tw-contrast) var(--tw-grayscale) var(--tw-hue-rotate) var(--tw-invert) var(--tw-saturate) var(--tw-sepia) var(--tw-drop-shadow)}.hover\:brightness-95:hover{--tw-brightness: brightness(.95);filter:var(--tw-blur) var(--tw-brightness) var(--tw-contrast) var(--tw-grayscale) var(--tw-hue-rotate) var(--tw-invert) var(--tw-saturate) var(--tw-sepia) var(--tw-drop-shadow)}.hover\:brightness-\[102\%\]:hover{--tw-brightness: brightness(102%);filter:var(--tw-blur) var(--tw-brightness) var(--tw-contrast) var(--tw-grayscale) var(--tw-hue-rotate) var(--tw-invert) var(--tw-saturate) var(--tw-sepia) var(--tw-drop-shadow)}.hover\:shadow-alternate:hover{box-shadow:0 10px 20px #0000000a,0 2px 6px #0000000a,0 0 1px #0000000a}.hover\:from-gray-100-to-white:hover,.hover\:from-gray-100-to-white:hover:hover{--tw-gradient-from: #f3f4f6 var(--tw-gradient-from-position);--tw-gradient-to: rgb(243 244 246 / 0) var(--tw-gradient-to-position);--tw-gradient-stops: var(--tw-gradient-from), var(--tw-gradient-to);--tw-gradient-to: #fff var(--tw-gradient-to-position)}.hover\:from-gray-100-to-white:hover:is(.dark *){--tw-gradient-from: #111827 var(--tw-gradient-from-position);--tw-gradient-to: rgb(17 24 39 / 0) var(--tw-gradient-to-position);--tw-gradient-stops: var(--tw-gradient-from), var(--tw-gradient-to);--tw-gradient-to: #101623 var(--tw-gradient-to-position)}.hover\:from-gray-100-to-white:hover:hover:is(.dark *){--tw-gradient-from: #111827 var(--tw-gradient-from-position);--tw-gradient-to: rgb(17 24 39 / 0) var(--tw-gradient-to-position);--tw-gradient-stops: var(--tw-gradient-from), var(--tw-gradient-to);--tw-gradient-to: #101623 var(--tw-gradient-to-position)}.hover\:after\:content-\[\'▶\'\]:hover:after{--tw-content: "▶";content:var(--tw-content)}.focus\:z-5:focus{z-index:5}.focus\:border-gray-200:focus{--tw-border-opacity: 1;border-color:rgb(229 231 235 / var(--tw-border-opacity))}.focus\:border-gray-300:focus{--tw-border-opacity: 1;border-color:rgb(209 213 219 / var(--tw-border-opacity))}.focus\:bg-gray-100:focus{--tw-bg-opacity: 1;background-color:rgb(243 244 246 / var(--tw-bg-opacity))}.focus\:text-gray-900:focus{--tw-text-opacity: 1;color:rgb(17 24 39 / var(--tw-text-opacity))}.focus\:text-green-500:focus{--tw-text-opacity: 1;color:rgb(16 185 129 / var(--tw-text-opacity))}.focus\:shadow-inner:focus{--tw-shadow: inset 0 2px 4px 0 rgb(0 0 0 / .05);--tw-shadow-colored: inset 0 2px 4px 0 var(--tw-shadow-color);box-shadow:var(--tw-ring-offset-shadow, 0 0 #0000),var(--tw-ring-shadow, 0 0 #0000),var(--tw-shadow)}.focus\:shadow-xl:focus{--tw-shadow: 0 20px 25px -5px rgb(0 0 0 / .1), 0 8px 10px -6px rgb(0 0 0 / .1);--tw-shadow-colored: 0 20px 25px -5px var(--tw-shadow-color), 0 8px 10px -6px var(--tw-shadow-color);box-shadow:var(--tw-ring-offset-shadow, 0 0 #0000),var(--tw-ring-shadow, 0 0 #0000),var(--tw-shadow)}.focus\:outline-none:focus{outline:2px solid transparent;outline-offset:2px}.focus\:ring:focus{--tw-ring-offset-shadow: var(--tw-ring-inset) 0 0 0 var(--tw-ring-offset-width) var(--tw-ring-offset-color);--tw-ring-shadow: var(--tw-ring-inset) 0 0 0 calc(3px + var(--tw-ring-offset-width)) var(--tw-ring-color);box-shadow:var(--tw-ring-offset-shadow),var(--tw-ring-shadow),var(--tw-shadow, 0 0 #0000)}.focus\:ring-0:focus{--tw-ring-offset-shadow: var(--tw-ring-inset) 0 0 0 var(--tw-ring-offset-width) var(--tw-ring-offset-color);--tw-ring-shadow: var(--tw-ring-inset) 0 0 0 calc(0px + var(--tw-ring-offset-width)) var(--tw-ring-color);box-shadow:var(--tw-ring-offset-shadow),var(--tw-ring-shadow),var(--tw-shadow, 0 0 #0000)}.focus\:ring-1:focus{--tw-ring-offset-shadow: var(--tw-ring-inset) 0 0 0 var(--tw-ring-offset-width) var(--tw-ring-offset-color);--tw-ring-shadow: var(--tw-ring-inset) 0 0 0 calc(1px + var(--tw-ring-offset-width)) var(--tw-ring-color);box-shadow:var(--tw-ring-offset-shadow),var(--tw-ring-shadow),var(--tw-shadow, 0 0 #0000)}.focus\:ring-2:focus{--tw-ring-offset-shadow: var(--tw-ring-inset) 0 0 0 var(--tw-ring-offset-width) var(--tw-ring-offset-color);--tw-ring-shadow: var(--tw-ring-inset) 0 0 0 calc(2px + var(--tw-ring-offset-width)) var(--tw-ring-color);box-shadow:var(--tw-ring-offset-shadow),var(--tw-ring-shadow),var(--tw-shadow, 0 0 #0000)}.focus\:ring-inset:focus{--tw-ring-inset: inset}.focus\:ring-blue-200:focus{--tw-ring-opacity: 1;--tw-ring-color: rgb(191 219 254 / var(--tw-ring-opacity))}.focus\:ring-blue-400:focus{--tw-ring-opacity: 1;--tw-ring-color: rgb(96 165 250 / var(--tw-ring-opacity))}.focus\:ring-blue-500:focus{--tw-ring-opacity: 1;--tw-ring-color: rgb(59 130 246 / var(--tw-ring-opacity))}.focus\:ring-yellow-600:focus{--tw-ring-opacity: 1;--tw-ring-color: rgb(217 119 6 / var(--tw-ring-opacity))}.focus\:ring-offset-1:focus{--tw-ring-offset-width: 1px}.focus\:ring-offset-2:focus{--tw-ring-offset-width: 2px}.focus\:odd\:bg-gray-100:nth-child(odd):focus{--tw-bg-opacity: 1;background-color:rgb(243 244 246 / var(--tw-bg-opacity))}.focus-visible\:shadow-inner:focus-visible{--tw-shadow: inset 0 2px 4px 0 rgb(0 0 0 / .05);--tw-shadow-colored: inset 0 2px 4px 0 var(--tw-shadow-color);box-shadow:var(--tw-ring-offset-shadow, 0 0 #0000),var(--tw-ring-shadow, 0 0 #0000),var(--tw-shadow)}.focus-visible\:outline-none:focus-visible{outline:2px solid transparent;outline-offset:2px}.focus-visible\:ring:focus-visible{--tw-ring-offset-shadow: var(--tw-ring-inset) 0 0 0 var(--tw-ring-offset-width) var(--tw-ring-offset-color);--tw-ring-shadow: var(--tw-ring-inset) 0 0 0 calc(3px + var(--tw-ring-offset-width)) var(--tw-ring-color);box-shadow:var(--tw-ring-offset-shadow),var(--tw-ring-shadow),var(--tw-shadow, 0 0 #0000)}.focus-visible\:ring-blue-400:focus-visible{--tw-ring-opacity: 1;--tw-ring-color: rgb(96 165 250 / var(--tw-ring-opacity))}.focus-visible\:ring-offset-2:focus-visible{--tw-ring-offset-width: 2px}.active\:border-gray-400:active{--tw-border-opacity: 1;border-color:rgb(156 163 175 / var(--tw-border-opacity))}.active\:bg-blue-200:active{--tw-bg-opacity: 1;background-color:rgb(191 219 254 / var(--tw-bg-opacity))}.active\:text-gray-700:active{--tw-text-opacity: 1;color:rgb(55 65 81 / var(--tw-text-opacity))}.active\:text-gray-900:active{--tw-text-opacity: 1;color:rgb(17 24 39 / var(--tw-text-opacity))}.active\:shadow-inner:active{--tw-shadow: inset 0 2px 4px 0 rgb(0 0 0 / .05);--tw-shadow-colored: inset 0 2px 4px 0 var(--tw-shadow-color);box-shadow:var(--tw-ring-offset-shadow, 0 0 #0000),var(--tw-ring-shadow, 0 0 #0000),var(--tw-shadow)}.active\:outline-none:active{outline:2px solid transparent;outline-offset:2px}.active\:ring-gray-300:active{--tw-ring-opacity: 1;--tw-ring-color: rgb(209 213 219 / var(--tw-ring-opacity))}.disabled\:cursor-default:disabled{cursor:default}.disabled\:cursor-not-allowed:disabled{cursor:not-allowed}.disabled\:text-gray-400:disabled{--tw-text-opacity: 1;color:rgb(156 163 175 / var(--tw-text-opacity))}.disabled\:text-gray-800:disabled{--tw-text-opacity: 1;color:rgb(31 41 55 / var(--tw-text-opacity))}.disabled\:opacity-100:disabled{opacity:1}.disabled\:opacity-20:disabled{opacity:.2}.disabled\:opacity-40:disabled{opacity:.4}.disabled\:opacity-50:disabled{opacity:.5}.disabled\:ring-0:disabled{--tw-ring-offset-shadow: var(--tw-ring-inset) 0 0 0 var(--tw-ring-offset-width) var(--tw-ring-offset-color);--tw-ring-shadow: var(--tw-ring-inset) 0 0 0 calc(0px + var(--tw-ring-offset-width)) var(--tw-ring-color);box-shadow:var(--tw-ring-offset-shadow),var(--tw-ring-shadow),var(--tw-shadow, 0 0 #0000)}.disabled\:hover\:bg-white:hover:disabled{--tw-bg-opacity: 1;background-color:rgb(255 255 255 / var(--tw-bg-opacity))}.disabled\:hover\:shadow-alternate-sm:hover:disabled{box-shadow:0 5px 5px #00000008,0 2px 2px #00000008,0 0 1px #00000008}.group:first-child .group-first\:block{display:block}.group:last-child .group-last\:rounded-b-xl{border-bottom-right-radius:.75rem;border-bottom-left-radius:.75rem}.group:last-child .group-last\:border-b-0{border-bottom-width:0px}.group[open] .group-open\:-rotate-90{--tw-rotate: -90deg;transform:translate(var(--tw-translate-x),var(--tw-translate-y)) rotate(var(--tw-rotate)) skew(var(--tw-skew-x)) skewY(var(--tw-skew-y)) scaleX(var(--tw-scale-x)) scaleY(var(--tw-scale-y))}.group:focus-within .group-focus-within\:text-blue-500{--tw-text-opacity: 1;color:rgb(59 130 246 / var(--tw-text-opacity))}.group:focus-within .group-focus-within\:text-gray-800{--tw-text-opacity: 1;color:rgb(31 41 55 / var(--tw-text-opacity))}.group:focus-within .group-focus-within\:text-indigo-700{--tw-text-opacity: 1;color:rgb(67 56 202 / var(--tw-text-opacity))}.group:focus-within .group-focus-within\:text-red-500{--tw-text-opacity: 1;color:rgb(239 68 68 / var(--tw-text-opacity))}.group\/collection:hover .group-hover\/collection\:visible,.group\/image:hover .group-hover\/image\:visible,.group:hover .group-hover\:visible{visibility:visible}.group:hover .group-hover\:mr-\[0\.115rem\]{margin-right:.115rem}.group\/image:hover .group-hover\/image\:flex,.group\/widget:hover .group-hover\/widget\:flex,.group:hover .group-hover\:flex{display:flex}.group\/widget:hover .group-hover\/widget\:hidden{display:none}.group:hover .group-hover\:-translate-y-24{--tw-translate-y: -6rem;transform:translate(var(--tw-translate-x),var(--tw-translate-y)) rotate(var(--tw-rotate)) skew(var(--tw-skew-x)) skewY(var(--tw-skew-y)) scaleX(var(--tw-scale-x)) scaleY(var(--tw-scale-y))}.group:hover .group-hover\:-translate-y-px{--tw-translate-y: -1px;transform:translate(var(--tw-translate-x),var(--tw-translate-y)) rotate(var(--tw-rotate)) skew(var(--tw-skew-x)) skewY(var(--tw-skew-y)) scaleX(var(--tw-scale-x)) scaleY(var(--tw-scale-y))}.group:hover .group-hover\:-rotate-12{--tw-rotate: -12deg;transform:translate(var(--tw-translate-x),var(--tw-translate-y)) rotate(var(--tw-rotate)) skew(var(--tw-skew-x)) skewY(var(--tw-skew-y)) scaleX(var(--tw-scale-x)) scaleY(var(--tw-scale-y))}.group:hover .group-hover\:-rotate-45{--tw-rotate: -45deg;transform:translate(var(--tw-translate-x),var(--tw-translate-y)) rotate(var(--tw-rotate)) skew(var(--tw-skew-x)) skewY(var(--tw-skew-y)) scaleX(var(--tw-scale-x)) scaleY(var(--tw-scale-y))}.group:hover .group-hover\:-rotate-6{--tw-rotate: -6deg;transform:translate(var(--tw-translate-x),var(--tw-translate-y)) rotate(var(--tw-rotate)) skew(var(--tw-skew-x)) skewY(var(--tw-skew-y)) scaleX(var(--tw-scale-x)) scaleY(var(--tw-scale-y))}.group:hover .group-hover\:rotate-12{--tw-rotate: 12deg;transform:translate(var(--tw-translate-x),var(--tw-translate-y)) rotate(var(--tw-rotate)) skew(var(--tw-skew-x)) skewY(var(--tw-skew-y)) scaleX(var(--tw-scale-x)) scaleY(var(--tw-scale-y))}.group:hover .group-hover\:rotate-6{--tw-rotate: 6deg;transform:translate(var(--tw-translate-x),var(--tw-translate-y)) rotate(var(--tw-rotate)) skew(var(--tw-skew-x)) skewY(var(--tw-skew-y)) scaleX(var(--tw-scale-x)) scaleY(var(--tw-scale-y))}.group:hover .group-hover\:scale-100{--tw-scale-x: 1;--tw-scale-y: 1;transform:translate(var(--tw-translate-x),var(--tw-translate-y)) rotate(var(--tw-rotate)) skew(var(--tw-skew-x)) skewY(var(--tw-skew-y)) scaleX(var(--tw-scale-x)) scaleY(var(--tw-scale-y))}.group:hover .group-hover\:scale-105{--tw-scale-x: 1.05;--tw-scale-y: 1.05;transform:translate(var(--tw-translate-x),var(--tw-translate-y)) rotate(var(--tw-rotate)) skew(var(--tw-skew-x)) skewY(var(--tw-skew-y)) scaleX(var(--tw-scale-x)) scaleY(var(--tw-scale-y))}@keyframes spin{to{transform:rotate(360deg)}}.group:hover .group-hover\:animate-spin-slow-reversed{animation:spin reverse 3s linear infinite}.group:hover .group-hover\:\!space-x-2>:not([hidden])~:not([hidden]){--tw-space-x-reverse: 0 !important;margin-right:calc(.5rem * var(--tw-space-x-reverse))!important;margin-left:calc(.5rem * calc(1 - var(--tw-space-x-reverse)))!important}.group\/collection:hover .group-hover\/collection\:rounded-lg{border-radius:.5rem}.group\/collection:hover .group-hover\/collection\:rounded-sm{border-radius:.125rem}.group:hover .group-hover\:\!border-blue-500\/30{border-color:#3b82f64d!important}.group:hover .group-hover\:\!border-green-500\/30{border-color:#10b9814d!important}.group:hover .group-hover\:\!border-pink-500\/30{border-color:#ec48994d!important}.group:hover .group-hover\:\!border-purple-500\/30{border-color:#8b5cf64d!important}.group:hover .group-hover\:\!border-red-500\/30{border-color:#ef44444d!important}.group:hover .group-hover\:\!border-yellow-500\/30{border-color:#f59e0b4d!important}.group:hover .group-hover\:bg-gray-100{--tw-bg-opacity: 1;background-color:rgb(243 244 246 / var(--tw-bg-opacity))}.group:hover .group-hover\:bg-gray-300{--tw-bg-opacity: 1;background-color:rgb(209 213 219 / var(--tw-bg-opacity))}.group:hover .group-hover\:bg-gray-50{--tw-bg-opacity: 1;background-color:rgb(249 250 251 / var(--tw-bg-opacity))}.group:hover .group-hover\:bg-gray-850{--tw-bg-opacity: 1;background-color:rgb(20 28 46 / var(--tw-bg-opacity))}.group:hover .group-hover\:bg-white{--tw-bg-opacity: 1;background-color:rgb(255 255 255 / var(--tw-bg-opacity))}.group:hover .group-hover\:from-blue-100{--tw-gradient-from: #dbeafe var(--tw-gradient-from-position);--tw-gradient-to: rgb(219 234 254 / 0) var(--tw-gradient-to-position);--tw-gradient-stops: var(--tw-gradient-from), var(--tw-gradient-to)}.group:hover .group-hover\:from-gray-100{--tw-gradient-from: #f3f4f6 var(--tw-gradient-from-position);--tw-gradient-to: rgb(243 244 246 / 0) var(--tw-gradient-to-position);--tw-gradient-stops: var(--tw-gradient-from), var(--tw-gradient-to)}.group:hover .group-hover\:from-indigo-100{--tw-gradient-from: #e0e7ff var(--tw-gradient-from-position);--tw-gradient-to: rgb(224 231 255 / 0) var(--tw-gradient-to-position);--tw-gradient-stops: var(--tw-gradient-from), var(--tw-gradient-to)}.group:hover .group-hover\:from-orange-100{--tw-gradient-from: #ffedd5 var(--tw-gradient-from-position);--tw-gradient-to: rgb(255 237 213 / 0) var(--tw-gradient-to-position);--tw-gradient-stops: var(--tw-gradient-from), var(--tw-gradient-to)}.group:hover .group-hover\:from-pink-500\/20{--tw-gradient-from: rgb(236 72 153 / .2) var(--tw-gradient-from-position);--tw-gradient-to: rgb(236 72 153 / 0) var(--tw-gradient-to-position);--tw-gradient-stops: var(--tw-gradient-from), var(--tw-gradient-to)}.group:hover .group-hover\:from-red-100{--tw-gradient-from: #fee2e2 var(--tw-gradient-from-position);--tw-gradient-to: rgb(254 226 226 / 0) var(--tw-gradient-to-position);--tw-gradient-stops: var(--tw-gradient-from), var(--tw-gradient-to)}.group:hover .group-hover\:via-blue-500\/20{--tw-gradient-to: rgb(59 130 246 / 0) var(--tw-gradient-to-position);--tw-gradient-stops: var(--tw-gradient-from), rgb(59 130 246 / .2) var(--tw-gradient-via-position), var(--tw-gradient-to)}.group:hover .group-hover\:to-blue-100{--tw-gradient-to: #dbeafe var(--tw-gradient-to-position)}.group:hover .group-hover\:to-gray-100{--tw-gradient-to: #f3f4f6 var(--tw-gradient-to-position)}.group:hover .group-hover\:to-indigo-100{--tw-gradient-to: #e0e7ff var(--tw-gradient-to-position)}.group:hover .group-hover\:to-indigo-600{--tw-gradient-to: #4f46e5 var(--tw-gradient-to-position)}.group:hover .group-hover\:to-orange-100{--tw-gradient-to: #ffedd5 var(--tw-gradient-to-position)}.group:hover .group-hover\:to-red-100{--tw-gradient-to: #fee2e2 var(--tw-gradient-to-position)}.group\/gguf:hover .group-hover\/gguf\:text-gray-800{--tw-text-opacity: 1;color:rgb(31 41 55 / var(--tw-text-opacity))}.group\/repo:hover .group-hover\/repo\:text-indigo-600{--tw-text-opacity: 1;color:rgb(79 70 229 / var(--tw-text-opacity))}.group\/repo:hover .group-hover\/repo\:text-red-600{--tw-text-opacity: 1;color:rgb(220 38 38 / var(--tw-text-opacity))}.group\/search:hover .group-hover\/search\:text-gray-500{--tw-text-opacity: 1;color:rgb(107 114 128 / var(--tw-text-opacity))}.group:hover .group-hover\:text-blue-400{--tw-text-opacity: 1;color:rgb(96 165 250 / var(--tw-text-opacity))}.group:hover .group-hover\:text-blue-500{--tw-text-opacity: 1;color:rgb(59 130 246 / var(--tw-text-opacity))}.group:hover .group-hover\:text-blue-600{--tw-text-opacity: 1;color:rgb(37 99 235 / var(--tw-text-opacity))}.group:hover .group-hover\:text-gray-400{--tw-text-opacity: 1;color:rgb(156 163 175 / var(--tw-text-opacity))}.group:hover .group-hover\:text-gray-500{--tw-text-opacity: 1;color:rgb(107 114 128 / var(--tw-text-opacity))}.group:hover .group-hover\:text-gray-600{--tw-text-opacity: 1;color:rgb(75 85 99 / var(--tw-text-opacity))}.group:hover .group-hover\:text-gray-700{--tw-text-opacity: 1;color:rgb(55 65 81 / var(--tw-text-opacity))}.group:hover .group-hover\:text-gray-800{--tw-text-opacity: 1;color:rgb(31 41 55 / var(--tw-text-opacity))}.group:hover .group-hover\:text-gray-900{--tw-text-opacity: 1;color:rgb(17 24 39 / var(--tw-text-opacity))}.group:hover .group-hover\:text-green-500{--tw-text-opacity: 1;color:rgb(16 185 129 / var(--tw-text-opacity))}.group:hover .group-hover\:text-indigo-500{--tw-text-opacity: 1;color:rgb(99 102 241 / var(--tw-text-opacity))}.group:hover .group-hover\:text-orange-500{--tw-text-opacity: 1;color:rgb(249 115 22 / var(--tw-text-opacity))}.group:hover .group-hover\:text-pink-500{--tw-text-opacity: 1;color:rgb(236 72 153 / var(--tw-text-opacity))}.group:hover .group-hover\:text-purple-500{--tw-text-opacity: 1;color:rgb(139 92 246 / var(--tw-text-opacity))}.group:hover .group-hover\:text-red-400{--tw-text-opacity: 1;color:rgb(248 113 113 / var(--tw-text-opacity))}.group:hover .group-hover\:text-red-500{--tw-text-opacity: 1;color:rgb(239 68 68 / var(--tw-text-opacity))}.group:hover .group-hover\:text-yellow-500{--tw-text-opacity: 1;color:rgb(245 158 11 / var(--tw-text-opacity))}.group\/collection:hover .group-hover\/collection\:underline,.group\/widget:hover .group-hover\/widget\:underline,.group:hover .group-hover\:underline{-webkit-text-decoration-line:underline;text-decoration-line:underline}.group:hover .group-hover\:no-underline{-webkit-text-decoration-line:none;text-decoration-line:none}.group:hover .group-hover\:decoration-gray-300{-webkit-text-decoration-color:#d1d5db;text-decoration-color:#d1d5db}.group:hover .group-hover\:decoration-gray-400{-webkit-text-decoration-color:#9ca3af;text-decoration-color:#9ca3af}.group:hover .group-hover\:opacity-100{opacity:1}.group:hover .group-hover\:opacity-40{opacity:.4}.group:hover .group-hover\:opacity-50{opacity:.5}.group:hover .group-hover\:opacity-75{opacity:.75}.group:hover .group-hover\:opacity-80{opacity:.8}.group\/collection:hover .group-hover\/collection\:shadow{--tw-shadow: 0 1px 3px 0 rgb(0 0 0 / .1), 0 1px 2px -1px rgb(0 0 0 / .1);--tw-shadow-colored: 0 1px 3px 0 var(--tw-shadow-color), 0 1px 2px -1px var(--tw-shadow-color);box-shadow:var(--tw-ring-offset-shadow, 0 0 #0000),var(--tw-ring-shadow, 0 0 #0000),var(--tw-shadow)}.group:hover .group-hover\:shadow-inner{--tw-shadow: inset 0 2px 4px 0 rgb(0 0 0 / .05);--tw-shadow-colored: inset 0 2px 4px 0 var(--tw-shadow-color);box-shadow:var(--tw-ring-offset-shadow, 0 0 #0000),var(--tw-ring-shadow, 0 0 #0000),var(--tw-shadow)}.group:hover .group-hover\:shadow-sm{--tw-shadow: 0 1px 2px 0 rgb(0 0 0 / .05);--tw-shadow-colored: 0 1px 2px 0 var(--tw-shadow-color);box-shadow:var(--tw-ring-offset-shadow, 0 0 #0000),var(--tw-ring-shadow, 0 0 #0000),var(--tw-shadow)}.group:hover .group-hover\:shadow-xl{--tw-shadow: 0 20px 25px -5px rgb(0 0 0 / .1), 0 8px 10px -6px rgb(0 0 0 / .1);--tw-shadow-colored: 0 20px 25px -5px var(--tw-shadow-color), 0 8px 10px -6px var(--tw-shadow-color);box-shadow:var(--tw-ring-offset-shadow, 0 0 #0000),var(--tw-ring-shadow, 0 0 #0000),var(--tw-shadow)}.group:hover .group-hover\:ring{--tw-ring-offset-shadow: var(--tw-ring-inset) 0 0 0 var(--tw-ring-offset-width) var(--tw-ring-offset-color);--tw-ring-shadow: var(--tw-ring-inset) 0 0 0 calc(3px + var(--tw-ring-offset-width)) var(--tw-ring-color);box-shadow:var(--tw-ring-offset-shadow),var(--tw-ring-shadow),var(--tw-shadow, 0 0 #0000)}.group:hover .group-hover\:brightness-110{--tw-brightness: brightness(1.1);filter:var(--tw-blur) var(--tw-brightness) var(--tw-contrast) var(--tw-grayscale) var(--tw-hue-rotate) var(--tw-invert) var(--tw-saturate) var(--tw-sepia) var(--tw-drop-shadow)}.group:hover .group-hover\:drop-shadow-lg{--tw-drop-shadow: drop-shadow(0 10px 8px rgb(0 0 0 / .04)) drop-shadow(0 4px 3px rgb(0 0 0 / .1));filter:var(--tw-blur) var(--tw-brightness) var(--tw-contrast) var(--tw-grayscale) var(--tw-hue-rotate) var(--tw-invert) var(--tw-saturate) var(--tw-sepia) var(--tw-drop-shadow)}.group:hover .group-hover\:after\:content-\[\'▶\'\]:after{--tw-content: "▶";content:var(--tw-content)}.group:hover .group-hover\:after\:content-\[▶\]:after{--tw-content: ▶;content:var(--tw-content)}.group:focus .group-focus\:ring-1{--tw-ring-offset-shadow: var(--tw-ring-inset) 0 0 0 var(--tw-ring-offset-width) var(--tw-ring-offset-color);--tw-ring-shadow: var(--tw-ring-inset) 0 0 0 calc(1px + var(--tw-ring-offset-width)) var(--tw-ring-color);box-shadow:var(--tw-ring-offset-shadow),var(--tw-ring-shadow),var(--tw-shadow, 0 0 #0000)}.group:focus .group-focus\:ring-blue-200{--tw-ring-opacity: 1;--tw-ring-color: rgb(191 219 254 / var(--tw-ring-opacity))}.peer:first-child~.peer-first\:\!mt-2{margin-top:.5rem!important}.peer:checked~.peer-checked\:visible{visibility:visible}.peer:checked~.peer-checked\:border-blue-500{--tw-border-opacity: 1;border-color:rgb(59 130 246 / var(--tw-border-opacity))}.peer:checked~.peer-checked\:border-gray-400{--tw-border-opacity: 1;border-color:rgb(156 163 175 / var(--tw-border-opacity))}.peer:checked~.peer-checked\:border-gray-500{--tw-border-opacity: 1;border-color:rgb(107 114 128 / var(--tw-border-opacity))}.peer:checked~.peer-checked\:border-green-500{--tw-border-opacity: 1;border-color:rgb(16 185 129 / var(--tw-border-opacity))}.peer:checked~.peer-checked\:border-indigo-400{--tw-border-opacity: 1;border-color:rgb(129 140 248 / var(--tw-border-opacity))}.peer:checked~.peer-checked\:border-orange-500{--tw-border-opacity: 1;border-color:rgb(249 115 22 / var(--tw-border-opacity))}.peer:checked~.peer-checked\:border-pink-500{--tw-border-opacity: 1;border-color:rgb(236 72 153 / var(--tw-border-opacity))}.peer:checked~.peer-checked\:border-purple-400{--tw-border-opacity: 1;border-color:rgb(167 139 250 / var(--tw-border-opacity))}.peer:checked~.peer-checked\:border-purple-500{--tw-border-opacity: 1;border-color:rgb(139 92 246 / var(--tw-border-opacity))}.peer:checked~.peer-checked\:border-red-500{--tw-border-opacity: 1;border-color:rgb(239 68 68 / var(--tw-border-opacity))}.peer:checked~.peer-checked\:border-sky-500{--tw-border-opacity: 1;border-color:rgb(14 165 233 / var(--tw-border-opacity))}.peer:checked~.peer-checked\:border-yellow-500{--tw-border-opacity: 1;border-color:rgb(245 158 11 / var(--tw-border-opacity))}.peer:checked~.peer-checked\:bg-black{--tw-bg-opacity: 1;background-color:rgb(0 0 0 / var(--tw-bg-opacity))}.peer:checked~.peer-checked\:bg-blue-600{--tw-bg-opacity: 1;background-color:rgb(37 99 235 / var(--tw-bg-opacity))}.peer:checked~.peer-checked\:bg-indigo-50{--tw-bg-opacity: 1;background-color:rgb(238 242 255 / var(--tw-bg-opacity))}.peer:checked~.peer-checked\:bg-purple-50{--tw-bg-opacity: 1;background-color:rgb(245 243 255 / var(--tw-bg-opacity))}.peer:checked~.peer-checked\:font-semibold{font-weight:600}.peer:checked~.peer-checked\:text-blue-500{--tw-text-opacity: 1;color:rgb(59 130 246 / var(--tw-text-opacity))}.peer:checked~.peer-checked\:text-gray-500{--tw-text-opacity: 1;color:rgb(107 114 128 / var(--tw-text-opacity))}.peer:checked~.peer-checked\:text-green-500{--tw-text-opacity: 1;color:rgb(16 185 129 / var(--tw-text-opacity))}.peer:checked~.peer-checked\:text-indigo-500{--tw-text-opacity: 1;color:rgb(99 102 241 / var(--tw-text-opacity))}.peer:checked~.peer-checked\:text-orange-500{--tw-text-opacity: 1;color:rgb(249 115 22 / var(--tw-text-opacity))}.peer:checked~.peer-checked\:text-pink-500{--tw-text-opacity: 1;color:rgb(236 72 153 / var(--tw-text-opacity))}.peer:checked~.peer-checked\:text-purple-500{--tw-text-opacity: 1;color:rgb(139 92 246 / var(--tw-text-opacity))}.peer:checked~.peer-checked\:text-red-500{--tw-text-opacity: 1;color:rgb(239 68 68 / var(--tw-text-opacity))}.peer:checked~.peer-checked\:text-white{--tw-text-opacity: 1;color:rgb(255 255 255 / var(--tw-text-opacity))}.peer:focus-within~.peer-focus-within\:visible{visibility:visible}.peer:focus-within~.peer-focus-within\:block{display:block}.peer:focus-within~.peer-focus-within\:w-52{width:13rem}.peer:focus-within~.peer-focus-within\:translate-x-0{--tw-translate-x: 0px;transform:translate(var(--tw-translate-x),var(--tw-translate-y)) rotate(var(--tw-rotate)) skew(var(--tw-skew-x)) skewY(var(--tw-skew-y)) scaleX(var(--tw-scale-x)) scaleY(var(--tw-scale-y))}.peer:focus-within~.peer-focus-within\:bg-gray-50\/50{background-color:#f9fafb80}.peer:hover~.peer-hover\:block{display:block}.peer:hover~.peer-hover\:hidden{display:none}.peer:hover~.peer-hover\:-translate-y-\[2px\]{--tw-translate-y: -2px;transform:translate(var(--tw-translate-x),var(--tw-translate-y)) rotate(var(--tw-rotate)) skew(var(--tw-skew-x)) skewY(var(--tw-skew-y)) scaleX(var(--tw-scale-x)) scaleY(var(--tw-scale-y))}.peer:hover~.peer-hover\:from-gray-100\/80{--tw-gradient-from: rgb(243 244 246 / .8) var(--tw-gradient-from-position);--tw-gradient-to: rgb(243 244 246 / 0) var(--tw-gradient-to-position);--tw-gradient-stops: var(--tw-gradient-from), var(--tw-gradient-to)}.peer:hover~.peer-hover\:underline{-webkit-text-decoration-line:underline;text-decoration-line:underline}.peer:hover~.peer-hover\:no-underline{-webkit-text-decoration-line:none;text-decoration-line:none}.peer:focus-visible~.peer-focus-visible\:ring{--tw-ring-offset-shadow: var(--tw-ring-inset) 0 0 0 var(--tw-ring-offset-width) var(--tw-ring-offset-color);--tw-ring-shadow: var(--tw-ring-inset) 0 0 0 calc(3px + var(--tw-ring-offset-width)) var(--tw-ring-color);box-shadow:var(--tw-ring-offset-shadow),var(--tw-ring-shadow),var(--tw-shadow, 0 0 #0000)}.peer:focus-visible~.peer-focus-visible\:ring-2{--tw-ring-offset-shadow: var(--tw-ring-inset) 0 0 0 var(--tw-ring-offset-width) var(--tw-ring-offset-color);--tw-ring-shadow: var(--tw-ring-inset) 0 0 0 calc(2px + var(--tw-ring-offset-width)) var(--tw-ring-color);box-shadow:var(--tw-ring-offset-shadow),var(--tw-ring-shadow),var(--tw-shadow, 0 0 #0000)}.peer:focus-visible~.peer-focus-visible\:ring-offset-1{--tw-ring-offset-width: 1px}.has-\[select\]\:flex:has(select){display:flex}.prose-h1\:mb-3 :is(:where(h1):not(:where([class~=not-prose],[class~=not-prose] *))){margin-bottom:.75rem}.hover\:prose-a\:underline :is(:where(a):not(:where([class~=not-prose],[class~=not-prose] *))):hover{-webkit-text-decoration-line:underline;text-decoration-line:underline}.dark\:mr-2:is(.dark *){margin-right:.5rem}.dark\:block:is(.dark *){display:block}.dark\:hidden:is(.dark *){display:none}.dark\:divide-gray-800:is(.dark *)>:not([hidden])~:not([hidden]){--tw-divide-opacity: 1;border-color:rgb(31 41 55 / var(--tw-divide-opacity))}.dark\:divide-gray-900:is(.dark *)>:not([hidden])~:not([hidden]){--tw-divide-opacity: 1;border-color:rgb(17 24 39 / var(--tw-divide-opacity))}.dark\:\!border-2:is(.dark *){border-width:2px!important}.dark\:border:is(.dark *){border-width:1px}.dark\:border-b:is(.dark *){border-bottom-width:1px}.dark\:border-l:is(.dark *){border-left-width:1px}.dark\:border-t:is(.dark *){border-top-width:1px}.dark\:\!border-blue-500\/20:is(.dark *){border-color:#3b82f633!important}.dark\:\!border-gray-900:is(.dark *){--tw-border-opacity: 1 !important;border-color:rgb(17 24 39 / var(--tw-border-opacity))!important}.dark\:\!border-slate-600:is(.dark *){--tw-border-opacity: 1 !important;border-color:rgb(71 85 105 / var(--tw-border-opacity))!important}.dark\:border-black:is(.dark *){--tw-border-opacity: 1;border-color:rgb(0 0 0 / var(--tw-border-opacity))}.dark\:border-blue-500\/20:is(.dark *){border-color:#3b82f633}.dark\:border-blue-600:is(.dark *){--tw-border-opacity: 1;border-color:rgb(37 99 235 / var(--tw-border-opacity))}.dark\:border-blue-700:is(.dark *){--tw-border-opacity: 1;border-color:rgb(29 78 216 / var(--tw-border-opacity))}.dark\:border-blue-800:is(.dark *){--tw-border-opacity: 1;border-color:rgb(30 64 175 / var(--tw-border-opacity))}.dark\:border-blue-800\/60:is(.dark *){border-color:#1e40af99}.dark\:border-blue-800\/70:is(.dark *){border-color:#1e40afb3}.dark\:border-blue-900:is(.dark *){--tw-border-opacity: 1;border-color:rgb(30 58 138 / var(--tw-border-opacity))}.dark\:border-blue-950:is(.dark *){--tw-border-opacity: 1;border-color:rgb(23 37 84 / var(--tw-border-opacity))}.dark\:border-gray-200:is(.dark *){--tw-border-opacity: 1;border-color:rgb(229 231 235 / var(--tw-border-opacity))}.dark\:border-gray-400:is(.dark *){--tw-border-opacity: 1;border-color:rgb(156 163 175 / var(--tw-border-opacity))}.dark\:border-gray-500:is(.dark *){--tw-border-opacity: 1;border-color:rgb(107 114 128 / var(--tw-border-opacity))}.dark\:border-gray-600:is(.dark *){--tw-border-opacity: 1;border-color:rgb(75 85 99 / var(--tw-border-opacity))}.dark\:border-gray-700:is(.dark *){--tw-border-opacity: 1;border-color:rgb(55 65 81 / var(--tw-border-opacity))}.dark\:border-gray-700\/70:is(.dark *){border-color:#374151b3}.dark\:border-gray-800:is(.dark *){--tw-border-opacity: 1;border-color:rgb(31 41 55 / var(--tw-border-opacity))}.dark\:border-gray-850:is(.dark *){--tw-border-opacity: 1;border-color:rgb(20 28 46 / var(--tw-border-opacity))}.dark\:border-gray-900:is(.dark *){--tw-border-opacity: 1;border-color:rgb(17 24 39 / var(--tw-border-opacity))}.dark\:border-gray-925:is(.dark *){--tw-border-opacity: 1;border-color:rgb(16 22 35 / var(--tw-border-opacity))}.dark\:border-gray-950:is(.dark *){--tw-border-opacity: 1;border-color:rgb(11 15 25 / var(--tw-border-opacity))}.dark\:border-green-400\/20:is(.dark *){border-color:#34d39933}.dark\:border-green-500\/20:is(.dark *){border-color:#10b98133}.dark\:border-green-700:is(.dark *){--tw-border-opacity: 1;border-color:rgb(4 120 87 / var(--tw-border-opacity))}.dark\:border-green-800:is(.dark *){--tw-border-opacity: 1;border-color:rgb(6 95 70 / var(--tw-border-opacity))}.dark\:border-green-800\/30:is(.dark *){border-color:#065f464d}.dark\:border-green-900:is(.dark *){--tw-border-opacity: 1;border-color:rgb(6 78 59 / var(--tw-border-opacity))}.dark\:border-indigo-500\/20:is(.dark *){border-color:#6366f133}.dark\:border-indigo-700:is(.dark *){--tw-border-opacity: 1;border-color:rgb(67 56 202 / var(--tw-border-opacity))}.dark\:border-orange-500\/20:is(.dark *){border-color:#f9731633}.dark\:border-orange-700:is(.dark *){--tw-border-opacity: 1;border-color:rgb(194 65 12 / var(--tw-border-opacity))}.dark\:border-orange-900\/70:is(.dark *){border-color:#7c2d12b3}.dark\:border-pink-500\/20:is(.dark *){border-color:#ec489933}.dark\:border-purple-500\/20:is(.dark *){border-color:#8b5cf633}.dark\:border-red-600:is(.dark *){--tw-border-opacity: 1;border-color:rgb(220 38 38 / var(--tw-border-opacity))}.dark\:border-red-700:is(.dark *){--tw-border-opacity: 1;border-color:rgb(185 28 28 / var(--tw-border-opacity))}.dark\:border-red-800:is(.dark *){--tw-border-opacity: 1;border-color:rgb(153 27 27 / var(--tw-border-opacity))}.dark\:border-red-800\/30:is(.dark *){border-color:#991b1b4d}.dark\:border-yellow-500\/5:is(.dark *){border-color:#f59e0b0d}.dark\:border-yellow-600:is(.dark *){--tw-border-opacity: 1;border-color:rgb(217 119 6 / var(--tw-border-opacity))}.dark\:border-yellow-700:is(.dark *){--tw-border-opacity: 1;border-color:rgb(180 83 9 / var(--tw-border-opacity))}.dark\:border-yellow-800:is(.dark *){--tw-border-opacity: 1;border-color:rgb(146 64 14 / var(--tw-border-opacity))}.dark\:border-yellow-800\/30:is(.dark *){border-color:#92400e4d}.dark\:border-x-gray-850:is(.dark *){--tw-border-opacity: 1;border-left-color:rgb(20 28 46 / var(--tw-border-opacity));border-right-color:rgb(20 28 46 / var(--tw-border-opacity))}.dark\:border-y-gray-800:is(.dark *){--tw-border-opacity: 1;border-top-color:rgb(31 41 55 / var(--tw-border-opacity));border-bottom-color:rgb(31 41 55 / var(--tw-border-opacity))}.dark\:border-b-gray-700:is(.dark *){--tw-border-opacity: 1;border-bottom-color:rgb(55 65 81 / var(--tw-border-opacity))}.dark\:border-b-white:is(.dark *){--tw-border-opacity: 1;border-bottom-color:rgb(255 255 255 / var(--tw-border-opacity))}.dark\:border-l-gray-850:is(.dark *){--tw-border-opacity: 1;border-left-color:rgb(20 28 46 / var(--tw-border-opacity))}.dark\:border-r-gray-700:is(.dark *){--tw-border-opacity: 1;border-right-color:rgb(55 65 81 / var(--tw-border-opacity))}.dark\:border-r-white:is(.dark *){--tw-border-opacity: 1;border-right-color:rgb(255 255 255 / var(--tw-border-opacity))}.dark\:border-t-gray-300\/50:is(.dark *){border-top-color:#d1d5db80}.dark\:\!bg-gray-100:is(.dark *){--tw-bg-opacity: 1 !important;background-color:rgb(243 244 246 / var(--tw-bg-opacity))!important}.dark\:\!bg-gray-900:is(.dark *){--tw-bg-opacity: 1 !important;background-color:rgb(17 24 39 / var(--tw-bg-opacity))!important}.dark\:\!bg-green-600\/20:is(.dark *){background-color:#05966933!important}.dark\:bg-\[\#111621\]:is(.dark *){--tw-bg-opacity: 1;background-color:rgb(17 22 33 / var(--tw-bg-opacity))}.dark\:bg-\[\#494a3d\]:is(.dark *){--tw-bg-opacity: 1;background-color:rgb(73 74 61 / var(--tw-bg-opacity))}.dark\:bg-black:is(.dark *){--tw-bg-opacity: 1;background-color:rgb(0 0 0 / var(--tw-bg-opacity))}.dark\:bg-black\/20:is(.dark *){background-color:#0003}.dark\:bg-black\/40:is(.dark *){background-color:#0006}.dark\:bg-black\/50:is(.dark *){background-color:#00000080}.dark\:bg-black\/60:is(.dark *){background-color:#0009}.dark\:bg-black\/80:is(.dark *){background-color:#000c}.dark\:bg-black\/90:is(.dark *){background-color:#000000e6}.dark\:bg-blue-500:is(.dark *){--tw-bg-opacity: 1;background-color:rgb(59 130 246 / var(--tw-bg-opacity))}.dark\:bg-blue-500\/10:is(.dark *){background-color:#3b82f61a}.dark\:bg-blue-500\/20:is(.dark *){background-color:#3b82f633}.dark\:bg-blue-500\/5:is(.dark *){background-color:#3b82f60d}.dark\:bg-blue-600:is(.dark *){--tw-bg-opacity: 1;background-color:rgb(37 99 235 / var(--tw-bg-opacity))}.dark\:bg-blue-600\/10:is(.dark *){background-color:#2563eb1a}.dark\:bg-blue-600\/20:is(.dark *){background-color:#2563eb33}.dark\:bg-blue-600\/40:is(.dark *){background-color:#2563eb66}.dark\:bg-blue-700:is(.dark *){--tw-bg-opacity: 1;background-color:rgb(29 78 216 / var(--tw-bg-opacity))}.dark\:bg-blue-800:is(.dark *){--tw-bg-opacity: 1;background-color:rgb(30 64 175 / var(--tw-bg-opacity))}.dark\:bg-blue-800\/20:is(.dark *){background-color:#1e40af33}.dark\:bg-blue-900:is(.dark *){--tw-bg-opacity: 1;background-color:rgb(30 58 138 / var(--tw-bg-opacity))}.dark\:bg-blue-900\/20:is(.dark *){background-color:#1e3a8a33}.dark\:bg-fuchsia-700:is(.dark *){--tw-bg-opacity: 1;background-color:rgb(162 28 175 / var(--tw-bg-opacity))}.dark\:bg-gray-300:is(.dark *){--tw-bg-opacity: 1;background-color:rgb(209 213 219 / var(--tw-bg-opacity))}.dark\:bg-gray-400:is(.dark *){--tw-bg-opacity: 1;background-color:rgb(156 163 175 / var(--tw-bg-opacity))}.dark\:bg-gray-600:is(.dark *){--tw-bg-opacity: 1;background-color:rgb(75 85 99 / var(--tw-bg-opacity))}.dark\:bg-gray-700:is(.dark *){--tw-bg-opacity: 1;background-color:rgb(55 65 81 / var(--tw-bg-opacity))}.dark\:bg-gray-800:is(.dark *){--tw-bg-opacity: 1;background-color:rgb(31 41 55 / var(--tw-bg-opacity))}.dark\:bg-gray-800\/10:is(.dark *){background-color:#1f29371a}.dark\:bg-gray-800\/30:is(.dark *){background-color:#1f29374d}.dark\:bg-gray-800\/40:is(.dark *){background-color:#1f293766}.dark\:bg-gray-800\/50:is(.dark *){background-color:#1f293780}.dark\:bg-gray-800\/60:is(.dark *){background-color:#1f293799}.dark\:bg-gray-800\/70:is(.dark *){background-color:#1f2937b3}.dark\:bg-gray-800\/80:is(.dark *){background-color:#1f2937cc}.dark\:bg-gray-850:is(.dark *){--tw-bg-opacity: 1;background-color:rgb(20 28 46 / var(--tw-bg-opacity))}.dark\:bg-gray-900:is(.dark *){--tw-bg-opacity: 1;background-color:rgb(17 24 39 / var(--tw-bg-opacity))}.dark\:bg-gray-900\/50:is(.dark *){background-color:#11182780}.dark\:bg-gray-900\/70:is(.dark *){background-color:#111827b3}.dark\:bg-gray-925:is(.dark *){--tw-bg-opacity: 1;background-color:rgb(16 22 35 / var(--tw-bg-opacity))}.dark\:bg-gray-925\/50:is(.dark *){background-color:#10162380}.dark\:bg-gray-925\/70:is(.dark *){background-color:#101623b3}.dark\:bg-gray-950:is(.dark *){--tw-bg-opacity: 1;background-color:rgb(11 15 25 / var(--tw-bg-opacity))}.dark\:bg-gray-950\/40:is(.dark *){background-color:#0b0f1966}.dark\:bg-gray-950\/50:is(.dark *){background-color:#0b0f1980}.dark\:bg-green-500\/10:is(.dark *){background-color:#10b9811a}.dark\:bg-green-500\/30:is(.dark *){background-color:#10b9814d}.dark\:bg-green-700:is(.dark *){--tw-bg-opacity: 1;background-color:rgb(4 120 87 / var(--tw-bg-opacity))}.dark\:bg-green-800:is(.dark *){--tw-bg-opacity: 1;background-color:rgb(6 95 70 / var(--tw-bg-opacity))}.dark\:bg-green-800\/20:is(.dark *){background-color:#065f4633}.dark\:bg-green-800\/30:is(.dark *){background-color:#065f464d}.dark\:bg-green-900:is(.dark *){--tw-bg-opacity: 1;background-color:rgb(6 78 59 / var(--tw-bg-opacity))}.dark\:bg-green-900\/30:is(.dark *){background-color:#064e3b4d}.dark\:bg-green-950:is(.dark *){--tw-bg-opacity: 1;background-color:rgb(2 44 34 / var(--tw-bg-opacity))}.dark\:bg-indigo-500\/10:is(.dark *){background-color:#6366f11a}.dark\:bg-indigo-500\/20:is(.dark *){background-color:#6366f133}.dark\:bg-indigo-700:is(.dark *){--tw-bg-opacity: 1;background-color:rgb(67 56 202 / var(--tw-bg-opacity))}.dark\:bg-indigo-900:is(.dark *){--tw-bg-opacity: 1;background-color:rgb(49 46 129 / var(--tw-bg-opacity))}.dark\:bg-orange-500:is(.dark *){--tw-bg-opacity: 1;background-color:rgb(249 115 22 / var(--tw-bg-opacity))}.dark\:bg-orange-500\/10:is(.dark *){background-color:#f973161a}.dark\:bg-orange-700:is(.dark *){--tw-bg-opacity: 1;background-color:rgb(194 65 12 / var(--tw-bg-opacity))}.dark\:bg-orange-800:is(.dark *){--tw-bg-opacity: 1;background-color:rgb(154 52 18 / var(--tw-bg-opacity))}.dark\:bg-orange-900:is(.dark *){--tw-bg-opacity: 1;background-color:rgb(124 45 18 / var(--tw-bg-opacity))}.dark\:bg-pink-500\/10:is(.dark *){background-color:#ec48991a}.dark\:bg-pink-700:is(.dark *){--tw-bg-opacity: 1;background-color:rgb(190 24 93 / var(--tw-bg-opacity))}.dark\:bg-purple-500\/10:is(.dark *){background-color:#8b5cf61a}.dark\:bg-purple-700:is(.dark *){--tw-bg-opacity: 1;background-color:rgb(109 40 217 / var(--tw-bg-opacity))}.dark\:bg-red-500\/30:is(.dark *){background-color:#ef44444d}.dark\:bg-red-700:is(.dark *){--tw-bg-opacity: 1;background-color:rgb(185 28 28 / var(--tw-bg-opacity))}.dark\:bg-red-800:is(.dark *){--tw-bg-opacity: 1;background-color:rgb(153 27 27 / var(--tw-bg-opacity))}.dark\:bg-red-800\/20:is(.dark *){background-color:#991b1b33}.dark\:bg-red-900:is(.dark *){--tw-bg-opacity: 1;background-color:rgb(127 29 29 / var(--tw-bg-opacity))}.dark\:bg-sky-700:is(.dark *){--tw-bg-opacity: 1;background-color:rgb(3 105 161 / var(--tw-bg-opacity))}.dark\:bg-slate-800:is(.dark *){--tw-bg-opacity: 1;background-color:rgb(30 41 59 / var(--tw-bg-opacity))}.dark\:bg-slate-900:is(.dark *){--tw-bg-opacity: 1;background-color:rgb(15 23 42 / var(--tw-bg-opacity))}.dark\:bg-teal-700:is(.dark *){--tw-bg-opacity: 1;background-color:rgb(15 118 110 / var(--tw-bg-opacity))}.dark\:bg-teal-800:is(.dark *){--tw-bg-opacity: 1;background-color:rgb(17 94 89 / var(--tw-bg-opacity))}.dark\:bg-transparent:is(.dark *){background-color:transparent}.dark\:bg-violet-700:is(.dark *){--tw-bg-opacity: 1;background-color:rgb(109 40 217 / var(--tw-bg-opacity))}.dark\:bg-white:is(.dark *){--tw-bg-opacity: 1;background-color:rgb(255 255 255 / var(--tw-bg-opacity))}.dark\:bg-white\/10:is(.dark *){background-color:#ffffff1a}.dark\:bg-white\/5:is(.dark *){background-color:#ffffff0d}.dark\:bg-yellow-500:is(.dark *){--tw-bg-opacity: 1;background-color:rgb(245 158 11 / var(--tw-bg-opacity))}.dark\:bg-yellow-500\/10:is(.dark *){background-color:#f59e0b1a}.dark\:bg-yellow-600:is(.dark *){--tw-bg-opacity: 1;background-color:rgb(217 119 6 / var(--tw-bg-opacity))}.dark\:bg-yellow-600\/10:is(.dark *){background-color:#d977061a}.dark\:bg-yellow-700:is(.dark *){--tw-bg-opacity: 1;background-color:rgb(180 83 9 / var(--tw-bg-opacity))}.dark\:bg-yellow-800:is(.dark *){--tw-bg-opacity: 1;background-color:rgb(146 64 14 / var(--tw-bg-opacity))}.dark\:bg-yellow-800\/20:is(.dark *){background-color:#92400e33}.dark\:bg-opacity-60:is(.dark *){--tw-bg-opacity: .6}.dark\:bg-gradient-to-bl:is(.dark *){background-image:linear-gradient(to bottom left,var(--tw-gradient-stops))}.dark\:bg-gradient-to-br:is(.dark *){background-image:linear-gradient(to bottom right,var(--tw-gradient-stops))}.dark\:bg-gradient-to-r:is(.dark *){background-image:linear-gradient(to right,var(--tw-gradient-stops))}.dark\:bg-gradient-to-t:is(.dark *){background-image:linear-gradient(to top,var(--tw-gradient-stops))}.dark\:bg-none:is(.dark *){background-image:none}.dark\:\!from-blue-500\/30:is(.dark *){--tw-gradient-from: rgb(59 130 246 / .3) var(--tw-gradient-from-position) !important;--tw-gradient-to: rgb(59 130 246 / 0) var(--tw-gradient-to-position) !important;--tw-gradient-stops: var(--tw-gradient-from), var(--tw-gradient-to) !important}.dark\:\!from-gray-900:is(.dark *){--tw-gradient-from: #111827 var(--tw-gradient-from-position) !important;--tw-gradient-to: rgb(17 24 39 / 0) var(--tw-gradient-to-position) !important;--tw-gradient-stops: var(--tw-gradient-from), var(--tw-gradient-to) !important}.dark\:\!from-gray-925:is(.dark *){--tw-gradient-from: #101623 var(--tw-gradient-from-position) !important;--tw-gradient-to: rgb(16 22 35 / 0) var(--tw-gradient-to-position) !important;--tw-gradient-stops: var(--tw-gradient-from), var(--tw-gradient-to) !important}.dark\:from-\[\#070c17\]:is(.dark *){--tw-gradient-from: #070c17 var(--tw-gradient-from-position);--tw-gradient-to: rgb(7 12 23 / 0) var(--tw-gradient-to-position);--tw-gradient-stops: var(--tw-gradient-from), var(--tw-gradient-to)}.dark\:from-blue-300\/5:is(.dark *){--tw-gradient-from: rgb(147 197 253 / .05) var(--tw-gradient-from-position);--tw-gradient-to: rgb(147 197 253 / 0) var(--tw-gradient-to-position);--tw-gradient-stops: var(--tw-gradient-from), var(--tw-gradient-to)}.dark\:from-blue-400:is(.dark *){--tw-gradient-from: #60a5fa var(--tw-gradient-from-position);--tw-gradient-to: rgb(96 165 250 / 0) var(--tw-gradient-to-position);--tw-gradient-stops: var(--tw-gradient-from), var(--tw-gradient-to)}.dark\:from-blue-500:is(.dark *){--tw-gradient-from: #3b82f6 var(--tw-gradient-from-position);--tw-gradient-to: rgb(59 130 246 / 0) var(--tw-gradient-to-position);--tw-gradient-stops: var(--tw-gradient-from), var(--tw-gradient-to)}.dark\:from-blue-500\/10:is(.dark *){--tw-gradient-from: rgb(59 130 246 / .1) var(--tw-gradient-from-position);--tw-gradient-to: rgb(59 130 246 / 0) var(--tw-gradient-to-position);--tw-gradient-stops: var(--tw-gradient-from), var(--tw-gradient-to)}.dark\:from-blue-500\/60:is(.dark *){--tw-gradient-from: rgb(59 130 246 / .6) var(--tw-gradient-from-position);--tw-gradient-to: rgb(59 130 246 / 0) var(--tw-gradient-to-position);--tw-gradient-stops: var(--tw-gradient-from), var(--tw-gradient-to)}.dark\:from-blue-600\/20:is(.dark *){--tw-gradient-from: rgb(37 99 235 / .2) var(--tw-gradient-from-position);--tw-gradient-to: rgb(37 99 235 / 0) var(--tw-gradient-to-position);--tw-gradient-stops: var(--tw-gradient-from), var(--tw-gradient-to)}.dark\:from-blue-700:is(.dark *){--tw-gradient-from: #1d4ed8 var(--tw-gradient-from-position);--tw-gradient-to: rgb(29 78 216 / 0) var(--tw-gradient-to-position);--tw-gradient-stops: var(--tw-gradient-from), var(--tw-gradient-to)}.dark\:from-blue-900:is(.dark *){--tw-gradient-from: #1e3a8a var(--tw-gradient-from-position);--tw-gradient-to: rgb(30 58 138 / 0) var(--tw-gradient-to-position);--tw-gradient-stops: var(--tw-gradient-from), var(--tw-gradient-to)}.dark\:from-cyan-400:is(.dark *){--tw-gradient-from: #22d3ee var(--tw-gradient-from-position);--tw-gradient-to: rgb(34 211 238 / 0) var(--tw-gradient-to-position);--tw-gradient-stops: var(--tw-gradient-from), var(--tw-gradient-to)}.dark\:from-gray-300\/5:is(.dark *){--tw-gradient-from: rgb(209 213 219 / .05) var(--tw-gradient-from-position);--tw-gradient-to: rgb(209 213 219 / 0) var(--tw-gradient-to-position);--tw-gradient-stops: var(--tw-gradient-from), var(--tw-gradient-to)}.dark\:from-gray-500:is(.dark *){--tw-gradient-from: #6b7280 var(--tw-gradient-from-position);--tw-gradient-to: rgb(107 114 128 / 0) var(--tw-gradient-to-position);--tw-gradient-stops: var(--tw-gradient-from), var(--tw-gradient-to)}.dark\:from-gray-600:is(.dark *){--tw-gradient-from: #4b5563 var(--tw-gradient-from-position);--tw-gradient-to: rgb(75 85 99 / 0) var(--tw-gradient-to-position);--tw-gradient-stops: var(--tw-gradient-from), var(--tw-gradient-to)}.dark\:from-gray-700:is(.dark *){--tw-gradient-from: #374151 var(--tw-gradient-from-position);--tw-gradient-to: rgb(55 65 81 / 0) var(--tw-gradient-to-position);--tw-gradient-stops: var(--tw-gradient-from), var(--tw-gradient-to)}.dark\:from-gray-800:is(.dark *){--tw-gradient-from: #1f2937 var(--tw-gradient-from-position);--tw-gradient-to: rgb(31 41 55 / 0) var(--tw-gradient-to-position);--tw-gradient-stops: var(--tw-gradient-from), var(--tw-gradient-to)}.dark\:from-gray-850:is(.dark *){--tw-gradient-from: #141c2e var(--tw-gradient-from-position);--tw-gradient-to: rgb(20 28 46 / 0) var(--tw-gradient-to-position);--tw-gradient-stops: var(--tw-gradient-from), var(--tw-gradient-to)}.dark\:from-gray-900:is(.dark *){--tw-gradient-from: #111827 var(--tw-gradient-from-position);--tw-gradient-to: rgb(17 24 39 / 0) var(--tw-gradient-to-position);--tw-gradient-stops: var(--tw-gradient-from), var(--tw-gradient-to)}.dark\:from-gray-925:is(.dark *){--tw-gradient-from: #101623 var(--tw-gradient-from-position);--tw-gradient-to: rgb(16 22 35 / 0) var(--tw-gradient-to-position);--tw-gradient-stops: var(--tw-gradient-from), var(--tw-gradient-to)}.dark\:from-gray-950:is(.dark *){--tw-gradient-from: #0b0f19 var(--tw-gradient-from-position);--tw-gradient-to: rgb(11 15 25 / 0) var(--tw-gradient-to-position);--tw-gradient-stops: var(--tw-gradient-from), var(--tw-gradient-to)}.dark\:from-green-300\/5:is(.dark *){--tw-gradient-from: rgb(110 231 183 / .05) var(--tw-gradient-from-position);--tw-gradient-to: rgb(110 231 183 / 0) var(--tw-gradient-to-position);--tw-gradient-stops: var(--tw-gradient-from), var(--tw-gradient-to)}.dark\:from-green-400:is(.dark *){--tw-gradient-from: #34d399 var(--tw-gradient-from-position);--tw-gradient-to: rgb(52 211 153 / 0) var(--tw-gradient-to-position);--tw-gradient-stops: var(--tw-gradient-from), var(--tw-gradient-to)}.dark\:from-green-500:is(.dark *){--tw-gradient-from: #10b981 var(--tw-gradient-from-position);--tw-gradient-to: rgb(16 185 129 / 0) var(--tw-gradient-to-position);--tw-gradient-stops: var(--tw-gradient-from), var(--tw-gradient-to)}.dark\:from-green-500\/10:is(.dark *){--tw-gradient-from: rgb(16 185 129 / .1) var(--tw-gradient-from-position);--tw-gradient-to: rgb(16 185 129 / 0) var(--tw-gradient-to-position);--tw-gradient-stops: var(--tw-gradient-from), var(--tw-gradient-to)}.dark\:from-green-500\/60:is(.dark *){--tw-gradient-from: rgb(16 185 129 / .6) var(--tw-gradient-from-position);--tw-gradient-to: rgb(16 185 129 / 0) var(--tw-gradient-to-position);--tw-gradient-stops: var(--tw-gradient-from), var(--tw-gradient-to)}.dark\:from-green-700:is(.dark *){--tw-gradient-from: #047857 var(--tw-gradient-from-position);--tw-gradient-to: rgb(4 120 87 / 0) var(--tw-gradient-to-position);--tw-gradient-stops: var(--tw-gradient-from), var(--tw-gradient-to)}.dark\:from-green-800:is(.dark *){--tw-gradient-from: #065f46 var(--tw-gradient-from-position);--tw-gradient-to: rgb(6 95 70 / 0) var(--tw-gradient-to-position);--tw-gradient-stops: var(--tw-gradient-from), var(--tw-gradient-to)}.dark\:from-green-900:is(.dark *){--tw-gradient-from: #064e3b var(--tw-gradient-from-position);--tw-gradient-to: rgb(6 78 59 / 0) var(--tw-gradient-to-position);--tw-gradient-stops: var(--tw-gradient-from), var(--tw-gradient-to)}.dark\:from-green-900\/30:is(.dark *){--tw-gradient-from: rgb(6 78 59 / .3) var(--tw-gradient-from-position);--tw-gradient-to: rgb(6 78 59 / 0) var(--tw-gradient-to-position);--tw-gradient-stops: var(--tw-gradient-from), var(--tw-gradient-to)}.dark\:from-green-900\/50:is(.dark *){--tw-gradient-from: rgb(6 78 59 / .5) var(--tw-gradient-from-position);--tw-gradient-to: rgb(6 78 59 / 0) var(--tw-gradient-to-position);--tw-gradient-stops: var(--tw-gradient-from), var(--tw-gradient-to)}.dark\:from-indigo-400:is(.dark *){--tw-gradient-from: #818cf8 var(--tw-gradient-from-position);--tw-gradient-to: rgb(129 140 248 / 0) var(--tw-gradient-to-position);--tw-gradient-stops: var(--tw-gradient-from), var(--tw-gradient-to)}.dark\:from-indigo-500\/10:is(.dark *){--tw-gradient-from: rgb(99 102 241 / .1) var(--tw-gradient-from-position);--tw-gradient-to: rgb(99 102 241 / 0) var(--tw-gradient-to-position);--tw-gradient-stops: var(--tw-gradient-from), var(--tw-gradient-to)}.dark\:from-indigo-500\/60:is(.dark *){--tw-gradient-from: rgb(99 102 241 / .6) var(--tw-gradient-from-position);--tw-gradient-to: rgb(99 102 241 / 0) var(--tw-gradient-to-position);--tw-gradient-stops: var(--tw-gradient-from), var(--tw-gradient-to)}.dark\:from-indigo-700:is(.dark *){--tw-gradient-from: #4338ca var(--tw-gradient-from-position);--tw-gradient-to: rgb(67 56 202 / 0) var(--tw-gradient-to-position);--tw-gradient-stops: var(--tw-gradient-from), var(--tw-gradient-to)}.dark\:from-indigo-800:is(.dark *){--tw-gradient-from: #3730a3 var(--tw-gradient-from-position);--tw-gradient-to: rgb(55 48 163 / 0) var(--tw-gradient-to-position);--tw-gradient-stops: var(--tw-gradient-from), var(--tw-gradient-to)}.dark\:from-indigo-900:is(.dark *){--tw-gradient-from: #312e81 var(--tw-gradient-from-position);--tw-gradient-to: rgb(49 46 129 / 0) var(--tw-gradient-to-position);--tw-gradient-stops: var(--tw-gradient-from), var(--tw-gradient-to)}.dark\:from-indigo-900\/50:is(.dark *){--tw-gradient-from: rgb(49 46 129 / .5) var(--tw-gradient-from-position);--tw-gradient-to: rgb(49 46 129 / 0) var(--tw-gradient-to-position);--tw-gradient-stops: var(--tw-gradient-from), var(--tw-gradient-to)}.dark\:from-lime-400:is(.dark *){--tw-gradient-from: #a3e635 var(--tw-gradient-from-position);--tw-gradient-to: rgb(163 230 53 / 0) var(--tw-gradient-to-position);--tw-gradient-stops: var(--tw-gradient-from), var(--tw-gradient-to)}.dark\:from-orange-400:is(.dark *){--tw-gradient-from: #fb923c var(--tw-gradient-from-position);--tw-gradient-to: rgb(251 146 60 / 0) var(--tw-gradient-to-position);--tw-gradient-stops: var(--tw-gradient-from), var(--tw-gradient-to)}.dark\:from-orange-500:is(.dark *){--tw-gradient-from: #f97316 var(--tw-gradient-from-position);--tw-gradient-to: rgb(249 115 22 / 0) var(--tw-gradient-to-position);--tw-gradient-stops: var(--tw-gradient-from), var(--tw-gradient-to)}.dark\:from-orange-500\/10:is(.dark *){--tw-gradient-from: rgb(249 115 22 / .1) var(--tw-gradient-from-position);--tw-gradient-to: rgb(249 115 22 / 0) var(--tw-gradient-to-position);--tw-gradient-stops: var(--tw-gradient-from), var(--tw-gradient-to)}.dark\:from-orange-500\/60:is(.dark *){--tw-gradient-from: rgb(249 115 22 / .6) var(--tw-gradient-from-position);--tw-gradient-to: rgb(249 115 22 / 0) var(--tw-gradient-to-position);--tw-gradient-stops: var(--tw-gradient-from), var(--tw-gradient-to)}.dark\:from-orange-900:is(.dark *){--tw-gradient-from: #7c2d12 var(--tw-gradient-from-position);--tw-gradient-to: rgb(124 45 18 / 0) var(--tw-gradient-to-position);--tw-gradient-stops: var(--tw-gradient-from), var(--tw-gradient-to)}.dark\:from-orange-900\/50:is(.dark *){--tw-gradient-from: rgb(124 45 18 / .5) var(--tw-gradient-from-position);--tw-gradient-to: rgb(124 45 18 / 0) var(--tw-gradient-to-position);--tw-gradient-stops: var(--tw-gradient-from), var(--tw-gradient-to)}.dark\:from-pink-500:is(.dark *){--tw-gradient-from: #ec4899 var(--tw-gradient-from-position);--tw-gradient-to: rgb(236 72 153 / 0) var(--tw-gradient-to-position);--tw-gradient-stops: var(--tw-gradient-from), var(--tw-gradient-to)}.dark\:from-pink-500\/10:is(.dark *){--tw-gradient-from: rgb(236 72 153 / .1) var(--tw-gradient-from-position);--tw-gradient-to: rgb(236 72 153 / 0) var(--tw-gradient-to-position);--tw-gradient-stops: var(--tw-gradient-from), var(--tw-gradient-to)}.dark\:from-pink-500\/60:is(.dark *){--tw-gradient-from: rgb(236 72 153 / .6) var(--tw-gradient-from-position);--tw-gradient-to: rgb(236 72 153 / 0) var(--tw-gradient-to-position);--tw-gradient-stops: var(--tw-gradient-from), var(--tw-gradient-to)}.dark\:from-pink-600:is(.dark *){--tw-gradient-from: #db2777 var(--tw-gradient-from-position);--tw-gradient-to: rgb(219 39 119 / 0) var(--tw-gradient-to-position);--tw-gradient-stops: var(--tw-gradient-from), var(--tw-gradient-to)}.dark\:from-pink-900:is(.dark *){--tw-gradient-from: #831843 var(--tw-gradient-from-position);--tw-gradient-to: rgb(131 24 67 / 0) var(--tw-gradient-to-position);--tw-gradient-stops: var(--tw-gradient-from), var(--tw-gradient-to)}.dark\:from-purple-300\/5:is(.dark *){--tw-gradient-from: rgb(196 181 253 / .05) var(--tw-gradient-from-position);--tw-gradient-to: rgb(196 181 253 / 0) var(--tw-gradient-to-position);--tw-gradient-stops: var(--tw-gradient-from), var(--tw-gradient-to)}.dark\:from-purple-400:is(.dark *){--tw-gradient-from: #a78bfa var(--tw-gradient-from-position);--tw-gradient-to: rgb(167 139 250 / 0) var(--tw-gradient-to-position);--tw-gradient-stops: var(--tw-gradient-from), var(--tw-gradient-to)}.dark\:from-purple-500\/10:is(.dark *){--tw-gradient-from: rgb(139 92 246 / .1) var(--tw-gradient-from-position);--tw-gradient-to: rgb(139 92 246 / 0) var(--tw-gradient-to-position);--tw-gradient-stops: var(--tw-gradient-from), var(--tw-gradient-to)}.dark\:from-purple-500\/60:is(.dark *){--tw-gradient-from: rgb(139 92 246 / .6) var(--tw-gradient-from-position);--tw-gradient-to: rgb(139 92 246 / 0) var(--tw-gradient-to-position);--tw-gradient-stops: var(--tw-gradient-from), var(--tw-gradient-to)}.dark\:from-purple-600\/10:is(.dark *){--tw-gradient-from: rgb(124 58 237 / .1) var(--tw-gradient-from-position);--tw-gradient-to: rgb(124 58 237 / 0) var(--tw-gradient-to-position);--tw-gradient-stops: var(--tw-gradient-from), var(--tw-gradient-to)}.dark\:from-purple-600\/20:is(.dark *){--tw-gradient-from: rgb(124 58 237 / .2) var(--tw-gradient-from-position);--tw-gradient-to: rgb(124 58 237 / 0) var(--tw-gradient-to-position);--tw-gradient-stops: var(--tw-gradient-from), var(--tw-gradient-to)}.dark\:from-purple-800:is(.dark *){--tw-gradient-from: #5b21b6 var(--tw-gradient-from-position);--tw-gradient-to: rgb(91 33 182 / 0) var(--tw-gradient-to-position);--tw-gradient-stops: var(--tw-gradient-from), var(--tw-gradient-to)}.dark\:from-purple-900:is(.dark *){--tw-gradient-from: #4c1d95 var(--tw-gradient-from-position);--tw-gradient-to: rgb(76 29 149 / 0) var(--tw-gradient-to-position);--tw-gradient-stops: var(--tw-gradient-from), var(--tw-gradient-to)}.dark\:from-red-300\/5:is(.dark *){--tw-gradient-from: rgb(252 165 165 / .05) var(--tw-gradient-from-position);--tw-gradient-to: rgb(252 165 165 / 0) var(--tw-gradient-to-position);--tw-gradient-stops: var(--tw-gradient-from), var(--tw-gradient-to)}.dark\:from-red-400:is(.dark *){--tw-gradient-from: #f87171 var(--tw-gradient-from-position);--tw-gradient-to: rgb(248 113 113 / 0) var(--tw-gradient-to-position);--tw-gradient-stops: var(--tw-gradient-from), var(--tw-gradient-to)}.dark\:from-red-500\/10:is(.dark *){--tw-gradient-from: rgb(239 68 68 / .1) var(--tw-gradient-from-position);--tw-gradient-to: rgb(239 68 68 / 0) var(--tw-gradient-to-position);--tw-gradient-stops: var(--tw-gradient-from), var(--tw-gradient-to)}.dark\:from-red-700:is(.dark *){--tw-gradient-from: #b91c1c var(--tw-gradient-from-position);--tw-gradient-to: rgb(185 28 28 / 0) var(--tw-gradient-to-position);--tw-gradient-stops: var(--tw-gradient-from), var(--tw-gradient-to)}.dark\:from-red-800:is(.dark *){--tw-gradient-from: #991b1b var(--tw-gradient-from-position);--tw-gradient-to: rgb(153 27 27 / 0) var(--tw-gradient-to-position);--tw-gradient-stops: var(--tw-gradient-from), var(--tw-gradient-to)}.dark\:from-red-900:is(.dark *){--tw-gradient-from: #7f1d1d var(--tw-gradient-from-position);--tw-gradient-to: rgb(127 29 29 / 0) var(--tw-gradient-to-position);--tw-gradient-stops: var(--tw-gradient-from), var(--tw-gradient-to)}.dark\:from-red-900\/50:is(.dark *){--tw-gradient-from: rgb(127 29 29 / .5) var(--tw-gradient-from-position);--tw-gradient-to: rgb(127 29 29 / 0) var(--tw-gradient-to-position);--tw-gradient-stops: var(--tw-gradient-from), var(--tw-gradient-to)}.dark\:from-teal-700:is(.dark *){--tw-gradient-from: #0f766e var(--tw-gradient-from-position);--tw-gradient-to: rgb(15 118 110 / 0) var(--tw-gradient-to-position);--tw-gradient-stops: var(--tw-gradient-from), var(--tw-gradient-to)}.dark\:from-teal-900:is(.dark *){--tw-gradient-from: #134e4a var(--tw-gradient-from-position);--tw-gradient-to: rgb(19 78 74 / 0) var(--tw-gradient-to-position);--tw-gradient-stops: var(--tw-gradient-from), var(--tw-gradient-to)}.dark\:from-white:is(.dark *){--tw-gradient-from: #fff var(--tw-gradient-from-position);--tw-gradient-to: rgb(255 255 255 / 0) var(--tw-gradient-to-position);--tw-gradient-stops: var(--tw-gradient-from), var(--tw-gradient-to)}.dark\:from-white\/40:is(.dark *){--tw-gradient-from: rgb(255 255 255 / .4) var(--tw-gradient-from-position);--tw-gradient-to: rgb(255 255 255 / 0) var(--tw-gradient-to-position);--tw-gradient-stops: var(--tw-gradient-from), var(--tw-gradient-to)}.dark\:from-yellow-400:is(.dark *){--tw-gradient-from: #fbbf24 var(--tw-gradient-from-position);--tw-gradient-to: rgb(251 191 36 / 0) var(--tw-gradient-to-position);--tw-gradient-stops: var(--tw-gradient-from), var(--tw-gradient-to)}.dark\:from-yellow-500:is(.dark *){--tw-gradient-from: #f59e0b var(--tw-gradient-from-position);--tw-gradient-to: rgb(245 158 11 / 0) var(--tw-gradient-to-position);--tw-gradient-stops: var(--tw-gradient-from), var(--tw-gradient-to)}.dark\:from-yellow-500\/10:is(.dark *){--tw-gradient-from: rgb(245 158 11 / .1) var(--tw-gradient-from-position);--tw-gradient-to: rgb(245 158 11 / 0) var(--tw-gradient-to-position);--tw-gradient-stops: var(--tw-gradient-from), var(--tw-gradient-to)}.dark\:from-yellow-500\/20:is(.dark *){--tw-gradient-from: rgb(245 158 11 / .2) var(--tw-gradient-from-position);--tw-gradient-to: rgb(245 158 11 / 0) var(--tw-gradient-to-position);--tw-gradient-stops: var(--tw-gradient-from), var(--tw-gradient-to)}.dark\:from-yellow-700:is(.dark *){--tw-gradient-from: #b45309 var(--tw-gradient-from-position);--tw-gradient-to: rgb(180 83 9 / 0) var(--tw-gradient-to-position);--tw-gradient-stops: var(--tw-gradient-from), var(--tw-gradient-to)}.dark\:from-yellow-900:is(.dark *){--tw-gradient-from: #78350f var(--tw-gradient-from-position);--tw-gradient-to: rgb(120 53 15 / 0) var(--tw-gradient-to-position);--tw-gradient-stops: var(--tw-gradient-from), var(--tw-gradient-to)}.dark\:via-gray-800:is(.dark *){--tw-gradient-to: rgb(31 41 55 / 0) var(--tw-gradient-to-position);--tw-gradient-stops: var(--tw-gradient-from), #1f2937 var(--tw-gradient-via-position), var(--tw-gradient-to)}.dark\:via-gray-900:is(.dark *){--tw-gradient-to: rgb(17 24 39 / 0) var(--tw-gradient-to-position);--tw-gradient-stops: var(--tw-gradient-from), #111827 var(--tw-gradient-via-position), var(--tw-gradient-to)}.dark\:via-gray-925:is(.dark *){--tw-gradient-to: rgb(16 22 35 / 0) var(--tw-gradient-to-position);--tw-gradient-stops: var(--tw-gradient-from), #101623 var(--tw-gradient-via-position), var(--tw-gradient-to)}.dark\:via-gray-950:is(.dark *){--tw-gradient-to: rgb(11 15 25 / 0) var(--tw-gradient-to-position);--tw-gradient-stops: var(--tw-gradient-from), #0b0f19 var(--tw-gradient-via-position), var(--tw-gradient-to)}.dark\:via-green-500:is(.dark *){--tw-gradient-to: rgb(16 185 129 / 0) var(--tw-gradient-to-position);--tw-gradient-stops: var(--tw-gradient-from), #10b981 var(--tw-gradient-via-position), var(--tw-gradient-to)}.dark\:via-green-600:is(.dark *){--tw-gradient-to: rgb(5 150 105 / 0) var(--tw-gradient-to-position);--tw-gradient-stops: var(--tw-gradient-from), #059669 var(--tw-gradient-via-position), var(--tw-gradient-to)}.dark\:vi
[truncated: 74,832 more chars]
